# Supplementary material for: Crystal structure and theoretical study of (2E)-1-[4-hy­droxy-3-(morpholin-4-ylmeth­yl)phen­yl]-3-(thio­phen-2-yl)prop-2-en-1-one
Source: Acta Crystallogr E Crystallogr Commun. 2018 Jun 12;74(Pt 7):960–3. doi: 10.1107/S2056989018008459 (PMC6038634; doi:10.1107/S2056989018008459)
Supplement: Supplementary file 1 [file e-74-00960-sup1.cif]

##############################################################################
#                                                                            #
# This CIF contains the data in a paper accepted for publication in          #
# Acta Crystallographica Section E. It conforms to the requirements of       #
# Notes for Authors for Acta Crystallographica Section E, and has been       #
# peer reviewed under the auspices of the IUCr Commission on Journals.       #
#                                                                            #
# Full details of the Crystallographic Information File format               #
# are given in the paper "The Crystallographic Information File (CIF):       #
# a New Standard Archive File for Crystallography" by S. R. Hall, F. H.      #
# Allen and I. D. Brown [Acta Cryst. (1991), A47, 655-685].                  #
#                                                                            #
# The current version of the core CIF dictionary is obtainable from          #
# ftp://ftp.iucr.org/pub/cif_core.dic.                                       #
#                                                                            #
# Software is freely available for graphical display of the structure(s)     #
# in this CIF. For information consult the CIF software page                 #
# http://www.iucr.org/resources/cif/software.                                #
#                                                                            #
# This file may be used for bona fide research purposes within the           #
# scientific community so long as proper attribution is given to the journal # 
# article from which it was obtained.                                        #
#                                                                            #
##############################################################################
data_global
_audit_creation_method     'PLATON <TABLE ACC> option'
_journal_date_recd_electronic     2018-05-28
_journal_date_accepted     2018-06-08
_journal_name_full     'Acta Crystallographica, Section E'
_journal_year     2018
_journal_volume     74
_journal_issue      7
_journal_page_first     960
_journal_page_last     963
_journal_paper_category     GO
_journal_paper_doi     10.1107/S2056989018008459
_journal_coeditor_code     RZ5238
_publ_contact_author_name
;
Dr. Abdullah Aydin
;
_publ_contact_author_address
;
   Department of Mathematics and Science Education,
   Faculty of Education,
   Kastamonu University,
   37200 Kastamonu,
   Turkey
;
_publ_contact_author_email     aaydin@kastamonu.edu.tr
_publ_contact_author_fax     '+90-366-2123353'
_publ_contact_author_phone     '+90-366-2803310'
_publ_section_title
;\
Crystal structure and theoretical study of
(2<i>E</i>)-1-[4-hydroxy-3-(morpholin-4-ylmethyl)phenyl]-3-(thiophen-2-yl)\
prop-2-en-1-one
;
loop_
    _publ_author_name
    _publ_author_address
    'Fatma Yesilyurt'
;
   Department of Pharmaceutical Chemistry,
   Faculty of Pharmacy,
   Atat\"urk University,
   25240 Erzurum,
   Turkey
;
    'Abdullah Aydin'
;
   Department of Mathematics and Science Education,
   Faculty of Education,
   Kastamonu University,
   37200 Kastamonu,
   Turkey
;
    'Halise Inci Gul'
;
   Department of Pharmaceutical Chemistry,
   Faculty of Pharmacy,
   Atat\"urk University,
   25240 Erzurum,
   Turkey
;
    'Mehmet Akkurt'
;
   Department of Physics,
   Faculty of Sciences,
   Erciyes University,
   38039 Kayseri,
   Turkey
;
    'Nefise Dilek Ozcelik'
;
   Department of Physics,
   Faculty of Arts and Sciences,
   Aksaray University,
   68100 Aksaray,
   Turkey
;
_publ_section_synopsis
;
The molecular conformation is stabilized by an intramolecular O---H...N
hydrogen bond. In the crystal, molecules are linked by C---H...O hydrogen
bonds, forming wave-like layers. C---H...\p interactions involving the benzene
rings and the methylene hydrogen atoms of the morpholine rings are observed
between the layers.
;
data_I
_database_code_depnum_ccdc_archive 'CCDC 1848116'
_audit_creation_method     'SHELXL-2018/1'
_chemical_name_systematic
;\
(2<i>E</i>)-1-[4-Hydroxy-3-(morpholin-4-ylmethyl)phenyl]-3-(thiophen-2-yl)\
prop-2-en-1-one
;
_chemical_name_common     ?
_chemical_formula_moiety     'C18 H19 N O3 S'
_chemical_formula_sum     'C18 H19 N O3 S'
_chemical_formula_iupac     'C18 H19 N O3 S'
_chemical_formula_weight     329.40
_chemical_melting_point     ?
_shelx_space_group_comment
;
The symmetry employed for this shelxl refinement is uniquely defined
by the following loop, which should always be used as a source of
symmetry information in preference to the above space-group names.
They are only intended as comments.
;
_space_group_crystal_system     monoclinic
_space_group_name_H-M_alt     'P 21/n'
_space_group_name_Hall     '-P 2yn'
loop_
    _space_group_symop_operation_xyz
    'x, y, z'
    '-x+1/2, y+1/2, -z+1/2'
    '-x, -y, -z'
    'x-1/2, -y-1/2, z-1/2'
_cell_length_a     9.4939(5)
_cell_length_b     18.5548(10)
_cell_length_c     9.5068(5)
_cell_angle_alpha     90
_cell_angle_beta     96.788(3)
_cell_angle_gamma     90
_cell_volume     1662.95(15)
_cell_formula_units_Z     4
_cell_measurement_reflns_used     9868
_cell_measurement_theta_min     2.2
_cell_measurement_theta_max     28.4
_cell_measurement_temperature     293(2)
_exptl_crystal_description     prism
_exptl_crystal_colour     colourless
_exptl_crystal_size_max     0.808
_exptl_crystal_size_mid     0.500
_exptl_crystal_size_min     0.478
_exptl_crystal_density_diffrn     1.316
_exptl_crystal_density_meas     ?
_exptl_crystal_density_method     ?
_exptl_crystal_F_000     696
_exptl_absorpt_coefficient_mu     0.209
_exptl_absorpt_correction_type     multi-scan
_exptl_absorpt_process_details
;
(SADABS; Bruker, 2007)
;
_shelx_estimated_absorpt_T_min     0.849
_shelx_estimated_absorpt_T_max     0.907
_exptl_absorpt_correction_T_min     0.882
_exptl_absorpt_correction_T_max     0.905
_diffrn_ambient_temperature     293(2)
_diffrn_radiation_type     MoK\a
_diffrn_radiation_wavelength     0.71073
_diffrn_radiation_monochromator     'graphite'
_diffrn_measurement_device_type     'Bruker APEXII CCD'
_diffrn_measurement_method     '\f and \w scans'
_diffrn_detector_area_resol_mean     ?
_diffrn_reflns_number     33902
_diffrn_reflns_av_R_equivalents     0.0332
_diffrn_reflns_theta_min     2.195
_diffrn_reflns_theta_max     28.451
_diffrn_reflns_theta_full     25.242
_diffrn_measured_fraction_theta_max     0.994
_diffrn_measured_fraction_theta_full     0.995
_diffrn_reflns_limit_h_min     -12
_diffrn_reflns_limit_h_max     12
_diffrn_reflns_limit_k_min     -24
_diffrn_reflns_limit_k_max     24
_diffrn_reflns_limit_l_min     -12
_diffrn_reflns_limit_l_max     12
_diffrn_standards_number     0
_diffrn_standards_interval_count     ?
_diffrn_standards_decay_%     ?
_refine_special_details     ?
_reflns_number_total     4168
_reflns_number_gt     3373
_reflns_threshold_expression     'I > 2\s(I)'
_refine_ls_structure_factor_coef     Fsqd
_refine_ls_matrix_type     full
_refine_ls_R_factor_all     0.0609
_refine_ls_R_factor_gt     0.0495
_refine_ls_wR_factor_gt     0.1274
_refine_ls_wR_factor_ref     0.1379
_refine_ls_goodness_of_fit_ref     1.031
_refine_ls_restrained_S_all     1.031
_refine_ls_number_reflns     4168
_refine_ls_number_parameters     211
_refine_ls_number_restraints     1
_refine_ls_hydrogen_treatment     mixed
_refine_ls_weighting_scheme     calc
_refine_ls_weighting_details
              'w=1/[\s^2^(Fo^2^)+(0.0679P)^2^+0.4859P] where P=(Fo^2^+2Fc^2^)/3'
_atom_sites_solution_hydrogens     mixed
_atom_sites_solution_primary     ?
_atom_sites_solution_secondary     ?
_refine_ls_shift/su_max     0.000
_refine_ls_shift/su_mean     0.000
_refine_diff_density_max     0.321
_refine_diff_density_min     -0.251
_refine_ls_extinction_method     none
_refine_ls_extinction_coef     .
loop_
    _atom_type_symbol
    _atom_type_description
    _atom_type_scat_dispersion_real
    _atom_type_scat_dispersion_imag
    _atom_type_scat_source
    'C' 'C' 0.0033 0.0016
                         'International Tables Vol C Tables 4.2.6.8 and 6.1.1.4'
    'H' 'H' 0.0000 0.0000
                         'International Tables Vol C Tables 4.2.6.8 and 6.1.1.4'
    'N' 'N' 0.0061 0.0033
                         'International Tables Vol C Tables 4.2.6.8 and 6.1.1.4'
    'O' 'O' 0.0106 0.0060
                         'International Tables Vol C Tables 4.2.6.8 and 6.1.1.4'
    'S' 'S' 0.1246 0.1234
                         'International Tables Vol C Tables 4.2.6.8 and 6.1.1.4'
_computing_data_collection
;
APEX2 (Bruker, 2007)
;
_computing_cell_refinement
;
SAINT (Bruker, 2007)
;
_computing_data_reduction
;
SAINT (Bruker, 2007)
;
_computing_structure_solution
;
SHELXS2014 (Sheldrick, 2008)
;
_computing_structure_refinement
;
SHELXL2014 (Sheldrick, 2008)
;
_computing_molecular_graphics
;
ORTEP-3 for Windows (Farrugia, 2012)
;
_computing_publication_material
;
PLATON (Spek, 2009)
;
loop_
    _atom_site_type_symbol
    _atom_site_label
    _atom_site_fract_x
    _atom_site_fract_y
    _atom_site_fract_z
    _atom_site_U_iso_or_equiv
    _atom_site_adp_type
    _atom_site_calc_flag
    _atom_site_occupancy
    _atom_site_disorder_assembly
    _atom_site_disorder_group
    C C1 0.3316(2) -0.02309(12) 0.2121(3) 0.0720(6) Uani d 1 . .
    H H1 0.235465 -0.019863 0.221873 0.086 Uiso calc 1 . .
    C C2 0.3860(2) -0.06817(11) 0.1231(2) 0.0623(5) Uani d 1 . .
    H H2 0.331381 -0.099790 0.063433 0.075 Uiso calc 1 . .
    C C3 0.53423(18) -0.06285(9) 0.12897(19) 0.0522(4) Uani d 1 . .
    H H3 0.587701 -0.090438 0.073164 0.063 Uiso calc 1 . .
    C C4 0.59198(16) -0.01301(8) 0.22504(17) 0.0441(3) Uani d 1 . .
    C C5 0.74016(16) 0.00373(8) 0.25820(17) 0.0447(3) Uani d 1 . .
    H H5 0.802258 -0.022598 0.209531 0.054 Uiso calc 1 . .
    C C6 0.79903(17) 0.05204(9) 0.34953(18) 0.0465(4) Uani d 1 . .
    H H6 0.741687 0.080254 0.400249 0.056 Uiso calc 1 . .
    C C7 0.95402(16) 0.06168(8) 0.37183(17) 0.0433(3) Uani d 1 . .
    C C8 1.01520(15) 0.12698(8) 0.44638(15) 0.0398(3) Uani d 1 . .
    C C9 0.93436(16) 0.18710(8) 0.47309(16) 0.0435(3) Uani d 1 . .
    H H9 0.836671 0.186378 0.448048 0.052 Uiso calc 1 . .
    C C10 0.99807(17) 0.24766(8) 0.53638(17) 0.0456(3) Uani d 1 . .
    H H10 0.943157 0.287658 0.552522 0.055 Uiso calc 1 . .
    C C11 1.14360(16) 0.24932(8) 0.57615(15) 0.0410(3) Uani d 1 . .
    C C12 1.22777(15) 0.18990(8) 0.54966(15) 0.0390(3) Uani d 1 . .
    C C13 1.16227(15) 0.13017(8) 0.48509(15) 0.0397(3) Uani d 1 . .
    H H13 1.217489 0.090658 0.466589 0.048 Uiso calc 1 . .
    C C14 1.38542(17) 0.19118(9) 0.59817(18) 0.0473(4) Uani d 1 . .
    H H14A 1.401057 0.181264 0.698985 0.057 Uiso calc 1 . .
    H H14B 1.431423 0.153440 0.549728 0.057 Uiso calc 1 . .
    C C15 1.45567(19) 0.27260(10) 0.41787(17) 0.0533(4) Uani d 1 . .
    H H15A 1.360309 0.272216 0.368303 0.064 Uiso calc 1 . .
    H H15B 1.508851 0.233930 0.380183 0.064 Uiso calc 1 . .
    C C16 1.5255(2) 0.34382(12) 0.3944(2) 0.0645(5) Uani d 1 . .
    H H16A 1.529884 0.350654 0.293866 0.077 Uiso calc 1 . .
    H H16B 1.468902 0.382512 0.427116 0.077 Uiso calc 1 . .
    C C17 1.65806(19) 0.33755(12) 0.6150(2) 0.0603(5) Uani d 1 . .
    H H17A 1.601485 0.375827 0.649325 0.072 Uiso calc 1 . .
    H H17B 1.752902 0.340669 0.665265 0.072 Uiso calc 1 . .
    C C18 1.59421(16) 0.26603(10) 0.64480(18) 0.0507(4) Uani d 1 . .
    H H18A 1.652343 0.227514 0.613763 0.061 Uiso calc 1 . .
    H H18B 1.591062 0.260745 0.745894 0.061 Uiso calc 1 . .
    N N1 1.45003(13) 0.26102(7) 0.56999(13) 0.0425(3) Uani d 1 . .
    O O1 1.03248(13) 0.01683(7) 0.32762(15) 0.0605(3) Uani d 1 . .
    O O2 1.20139(14) 0.30917(7) 0.64087(14) 0.0548(3) Uani d 1 . .
    O O3 1.66467(14) 0.34704(8) 0.46745(15) 0.0686(4) Uani d 1 . .
    S S1 0.45988(5) 0.02779(3) 0.30547(7) 0.0781(2) Uani d 1 . .
    H H1O 1.2875(19) 0.3090(18) 0.633(3) 0.117 Uiso d 1 . .
loop_
    _atom_site_aniso_label
    _atom_site_aniso_U_11
    _atom_site_aniso_U_22
    _atom_site_aniso_U_33
    _atom_site_aniso_U_12
    _atom_site_aniso_U_13
    _atom_site_aniso_U_23
    C1 0.0407(9) 0.0815(14) 0.0932(15) 0.0020(9) 0.0062(9) -0.0139(12)
    C2 0.0505(10) 0.0600(11) 0.0743(13) -0.0078(8) -0.0017(9) -0.0083(9)
    C3 0.0508(9) 0.0475(9) 0.0585(10) 0.0007(7) 0.0072(7) -0.0053(7)
    C4 0.0416(8) 0.0406(8) 0.0499(8) 0.0049(6) 0.0046(6) 0.0006(6)
    C5 0.0417(8) 0.0414(7) 0.0515(8) 0.0031(6) 0.0073(6) 0.0028(6)
    C6 0.0419(8) 0.0443(8) 0.0538(9) 0.0012(6) 0.0084(7) -0.0019(7)
    C7 0.0426(8) 0.0413(8) 0.0470(8) -0.0013(6) 0.0094(6) 0.0031(6)
    C8 0.0394(7) 0.0408(7) 0.0405(7) -0.0009(6) 0.0098(6) 0.0044(6)
    C9 0.0370(7) 0.0476(8) 0.0472(8) 0.0017(6) 0.0102(6) 0.0029(6)
    C10 0.0451(8) 0.0430(8) 0.0505(9) 0.0060(6) 0.0132(7) -0.0018(6)
    C11 0.0468(8) 0.0414(7) 0.0359(7) -0.0002(6) 0.0086(6) 0.0015(6)
    C12 0.0388(7) 0.0417(7) 0.0367(7) 0.0007(6) 0.0052(6) 0.0066(6)
    C13 0.0401(7) 0.0372(7) 0.0427(7) 0.0034(6) 0.0090(6) 0.0049(6)
    C14 0.0427(8) 0.0468(8) 0.0509(9) 0.0011(6) -0.0012(6) 0.0040(7)
    C15 0.0532(9) 0.0672(11) 0.0389(8) -0.0119(8) 0.0035(7) -0.0032(7)
    C16 0.0651(11) 0.0769(13) 0.0532(10) -0.0191(10) 0.0138(8) 0.0029(9)
    C17 0.0433(9) 0.0802(13) 0.0587(10) -0.0145(8) 0.0114(7) -0.0211(9)
    C18 0.0379(8) 0.0673(11) 0.0461(8) 0.0016(7) 0.0016(6) -0.0121(7)
    N1 0.0376(6) 0.0507(7) 0.0388(6) -0.0043(5) 0.0032(5) -0.0020(5)
    O1 0.0456(6) 0.0539(7) 0.0837(9) 0.0002(5) 0.0151(6) -0.0174(6)
    O2 0.0554(7) 0.0482(6) 0.0605(7) -0.0024(5) 0.0059(6) -0.0127(5)
    O3 0.0540(7) 0.0911(10) 0.0646(8) -0.0251(7) 0.0234(6) -0.0133(7)
    S1 0.0495(3) 0.0889(4) 0.0965(4) 0.0074(2) 0.0111(3) -0.0427(3)
_geom_special_details
;
 All esds (except the esd in the dihedral angle between two l.s. planes)
 are estimated using the full covariance matrix.  The cell esds are taken
 into account individually in the estimation of esds in distances, angles
 and torsion angles; correlations between esds in cell parameters are only
 used when they are defined by crystal symmetry.  An approximate (isotropic)
 treatment of cell esds is used for estimating esds involving l.s. planes.
;
loop_
    _geom_bond_atom_site_label_1
    _geom_bond_atom_site_label_2
    _geom_bond_site_symmetry_2
    _geom_bond_distance
    _geom_bond_publ_flag
    C1 C2 . 1.336(3) ?
    C1 S1 . 1.705(2) ?
    C1 H1 . 0.9300 ?
    C2 C3 . 1.406(2) ?
    C2 H2 . 0.9300 ?
    C3 C4 . 1.368(2) ?
    C3 H3 . 0.9300 ?
    C4 C5 . 1.439(2) ?
    C4 S1 . 1.7197(16) ?
    C5 C6 . 1.325(2) ?
    C5 H5 . 0.9300 ?
    C6 C7 . 1.473(2) ?
    C6 H6 . 0.9300 ?
    C7 O1 . 1.2239(19) ?
    C7 C8 . 1.487(2) ?
    C8 C9 . 1.394(2) ?
    C8 C13 . 1.403(2) ?
    C9 C10 . 1.380(2) ?
    C9 H9 . 0.9300 ?
    C10 C11 . 1.389(2) ?
    C10 H10 . 0.9300 ?
    C11 O2 . 1.3538(19) ?
    C11 C12 . 1.402(2) ?
    C12 C13 . 1.379(2) ?
    C12 C14 . 1.513(2) ?
    C13 H13 . 0.9300 ?
    C14 N1 . 1.472(2) ?
    C14 H14A . 0.9700 ?
    C14 H14B . 0.9700 ?
    C15 N1 . 1.469(2) ?
    C15 C16 . 1.507(3) ?
    C15 H15A . 0.9700 ?
    C15 H15B . 0.9700 ?
    C16 O3 . 1.419(2) ?
    C16 H16A . 0.9700 ?
    C16 H16B . 0.9700 ?
    C17 O3 . 1.422(2) ?
    C17 C18 . 1.500(3) ?
    C17 H17A . 0.9700 ?
    C17 H17B . 0.9700 ?
    C18 N1 . 1.4691(19) ?
    C18 H18A . 0.9700 ?
    C18 H18B . 0.9700 ?
    O2 H1O . 0.830(18) ?
loop_
    _geom_angle_atom_site_label_1
    _geom_angle_atom_site_label_2
    _geom_angle_atom_site_label_3
    _geom_angle_site_symmetry_1
    _geom_angle_site_symmetry_3
    _geom_angle
    _geom_angle_publ_flag
    C2 C1 S1 . . 111.75(15) ?
    C2 C1 H1 . . 124.1 ?
    S1 C1 H1 . . 124.1 ?
    C1 C2 C3 . . 113.02(18) ?
    C1 C2 H2 . . 123.5 ?
    C3 C2 H2 . . 123.5 ?
    C4 C3 C2 . . 113.24(16) ?
    C4 C3 H3 . . 123.4 ?
    C2 C3 H3 . . 123.4 ?
    C3 C4 C5 . . 126.63(15) ?
    C3 C4 S1 . . 109.79(12) ?
    C5 C4 S1 . . 123.58(12) ?
    C6 C5 C4 . . 127.99(15) ?
    C6 C5 H5 . . 116.0 ?
    C4 C5 H5 . . 116.0 ?
    C5 C6 C7 . . 120.90(15) ?
    C5 C6 H6 . . 119.6 ?
    C7 C6 H6 . . 119.6 ?
    O1 C7 C6 . . 120.42(14) ?
    O1 C7 C8 . . 119.90(14) ?
    C6 C7 C8 . . 119.67(13) ?
    C9 C8 C13 . . 118.09(14) ?
    C9 C8 C7 . . 123.12(14) ?
    C13 C8 C7 . . 118.69(13) ?
    C10 C9 C8 . . 120.57(14) ?
    C10 C9 H9 . . 119.7 ?
    C8 C9 H9 . . 119.7 ?
    C9 C10 C11 . . 120.48(14) ?
    C9 C10 H10 . . 119.8 ?
    C11 C10 H10 . . 119.8 ?
    O2 C11 C10 . . 118.59(14) ?
    O2 C11 C12 . . 121.18(14) ?
    C10 C11 C12 . . 120.23(14) ?
    C13 C12 C11 . . 118.39(13) ?
    C13 C12 C14 . . 121.74(13) ?
    C11 C12 C14 . . 119.80(13) ?
    C12 C13 C8 . . 122.22(13) ?
    C12 C13 H13 . . 118.9 ?
    C8 C13 H13 . . 118.9 ?
    N1 C14 C12 . . 112.14(12) ?
    N1 C14 H14A . . 109.2 ?
    C12 C14 H14A . . 109.2 ?
    N1 C14 H14B . . 109.2 ?
    C12 C14 H14B . . 109.2 ?
    H14A C14 H14B . . 107.9 ?
    N1 C15 C16 . . 109.98(14) ?
    N1 C15 H15A . . 109.7 ?
    C16 C15 H15A . . 109.7 ?
    N1 C15 H15B . . 109.7 ?
    C16 C15 H15B . . 109.7 ?
    H15A C15 H15B . . 108.2 ?
    O3 C16 C15 . . 111.42(17) ?
    O3 C16 H16A . . 109.3 ?
    C15 C16 H16A . . 109.3 ?
    O3 C16 H16B . . 109.3 ?
    C15 C16 H16B . . 109.3 ?
    H16A C16 H16B . . 108.0 ?
    O3 C17 C18 . . 111.22(14) ?
    O3 C17 H17A . . 109.4 ?
    C18 C17 H17A . . 109.4 ?
    O3 C17 H17B . . 109.4 ?
    C18 C17 H17B . . 109.4 ?
    H17A C17 H17B . . 108.0 ?
    N1 C18 C17 . . 109.80(15) ?
    N1 C18 H18A . . 109.7 ?
    C17 C18 H18A . . 109.7 ?
    N1 C18 H18B . . 109.7 ?
    C17 C18 H18B . . 109.7 ?
    H18A C18 H18B . . 108.2 ?
    C18 N1 C15 . . 109.09(13) ?
    C18 N1 C14 . . 110.61(13) ?
    C15 N1 C14 . . 111.86(13) ?
    C11 O2 H1O . . 108(2) ?
    C16 O3 C17 . . 109.29(13) ?
    C1 S1 C4 . . 92.20(9) ?
loop_
    _geom_torsion_atom_site_label_1
    _geom_torsion_atom_site_label_2
    _geom_torsion_atom_site_label_3
    _geom_torsion_atom_site_label_4
    _geom_torsion_site_symmetry_1
    _geom_torsion_site_symmetry_2
    _geom_torsion_site_symmetry_3
    _geom_torsion_site_symmetry_4
    _geom_torsion
    _geom_torsion_publ_flag
    S1 C1 C2 C3 . . . . 0.3(3) ?
    C1 C2 C3 C4 . . . . 0.4(3) ?
    C2 C3 C4 C5 . . . . 178.40(16) ?
    C2 C3 C4 S1 . . . . -0.9(2) ?
    C3 C4 C5 C6 . . . . 179.33(18) ?
    S1 C4 C5 C6 . . . . -1.5(3) ?
    C4 C5 C6 C7 . . . . 179.26(15) ?
    C5 C6 C7 O1 . . . . -13.9(3) ?
    C5 C6 C7 C8 . . . . 165.08(15) ?
    O1 C7 C8 C9 . . . . 166.04(15) ?
    C6 C7 C8 C9 . . . . -12.9(2) ?
    O1 C7 C8 C13 . . . . -10.4(2) ?
    C6 C7 C8 C13 . . . . 170.68(14) ?
    C13 C8 C9 C10 . . . . -0.3(2) ?
    C7 C8 C9 C10 . . . . -176.70(14) ?
    C8 C9 C10 C11 . . . . -0.8(2) ?
    C9 C10 C11 O2 . . . . -178.50(14) ?
    C9 C10 C11 C12 . . . . 1.3(2) ?
    O2 C11 C12 C13 . . . . 179.13(13) ?
    C10 C11 C12 C13 . . . . -0.7(2) ?
    O2 C11 C12 C14 . . . . 2.0(2) ?
    C10 C11 C12 C14 . . . . -177.78(14) ?
    C11 C12 C13 C8 . . . . -0.4(2) ?
    C14 C12 C13 C8 . . . . 176.60(13) ?
    C9 C8 C13 C12 . . . . 0.9(2) ?
    C7 C8 C13 C12 . . . . 177.50(13) ?
    C13 C12 C14 N1 . . . . 140.07(14) ?
    C11 C12 C14 N1 . . . . -42.94(19) ?
    N1 C15 C16 O3 . . . . 58.3(2) ?
    O3 C17 C18 N1 . . . . -59.52(19) ?
    C17 C18 N1 C15 . . . . 56.66(17) ?
    C17 C18 N1 C14 . . . . -179.90(13) ?
    C16 C15 N1 C18 . . . . -55.98(19) ?
    C16 C15 N1 C14 . . . . -178.68(15) ?
    C12 C14 N1 C18 . . . . 167.76(13) ?
    C12 C14 N1 C15 . . . . -70.41(17) ?
    C15 C16 O3 C17 . . . . -59.5(2) ?
    C18 C17 O3 C16 . . . . 60.1(2) ?
    C2 C1 S1 C4 . . . . -0.7(2) ?
    C3 C4 S1 C1 . . . . 0.90(15) ?
    C5 C4 S1 C1 . . . . -178.40(16) ?
loop_
    _geom_hbond_atom_site_label_D
    _geom_hbond_atom_site_label_H
    _geom_hbond_atom_site_label_A
    _geom_hbond_site_symmetry_A
    _geom_hbond_distance_DH
    _geom_hbond_distance_HA
    _geom_hbond_distance_DA
    _geom_hbond_angle_DHA
    _geom_hbond_publ_flag
    O2 H1O N1 . 0.830(18) 1.94(2) 2.6834(18) 149(3) yes
    C1 H1 O1 1_455 0.93 2.38 3.249(2) 156 yes
    C2 H2 O2 2_645 0.93 2.57 3.417(2) 152 yes
    C5 H5 O1 . 0.93 2.45 2.786(2) 101 no
    C16 H16A Cg1 4_665 0.97 2.88 3.789(2) 157 yes
    C18 H18B Cg1 4_666 0.97 2.70 3.6010(18) 154 yes
_shelx_hkl_file
;
  -1   0   0   -2.50    0.10
  -1   0   0   -3.00    0.10
  -1   0   0   -2.50    0.20
  -1   0   0   -2.50    0.10
   1   0   0   -2.30    0.10
   1   0   0   -2.30    0.20
   1   0   0   -2.50    0.20
   1   0   0   -1.70    0.20
  -2   0   0 2860.51   74.79
  -2   0   0 2840.92   89.59
  -2   0   0 2761.42   84.59
  -2   0   0 2965.30   72.49
  -2   0   0 2822.02   84.79
  -2   0   0 2956.00   75.19
   2   0   0 2753.52   87.99
   2   0   0 2758.32   75.59
   2   0   0 2970.00   75.39
   2   0   0 2937.71   80.19
   2   0   0 2909.41   72.39
  -3   0   0    1.90    1.00
  -3   0   0   -0.20    0.10
  -3   0   0    0.10    0.10
  -3   0   0   -0.20    0.60
  -3   0   0    0.00    0.50
  -3   0   0    0.00    0.40
  -3   0   0   -0.10    0.10
   3   0   0   -0.30    0.20
   3   0   0    0.20    0.10
   3   0   0   -0.20    0.10
   3   0   0   -0.20    0.20
   3   0   0   -0.10    0.10
  -4   0   0  425.36   12.40
  -4   0   0  402.66   12.90
  -4   0   0  429.16   11.20
  -4   0   0  432.66   12.70
  -4   0   0  426.36   11.90
   4   0   0  420.56   12.80
   4   0   0  422.26   10.80
   4   0   0  433.56   11.90
  -5   0   0   -0.10    0.80
  -5   0   0    0.20    0.40
  -5   0   0    0.40    0.50
  -5   0   0   -0.60    0.30
  -5   0   0    0.40    0.80
   5   0   0    0.20    0.20
   5   0   0   -0.10    1.50
   5   0   0   -0.30    0.20
   5   0   0   -0.10    0.20
  -6   0   0   96.59    3.60
  -6   0   0  104.49    3.10
  -6   0   0  103.09    3.00
  -6   0   0  104.79    5.00
  -6   0   0  103.39    3.00
  -6   0   0  108.49    5.10
  -6   0   0   99.09    3.90
   6   0   0  105.99    3.00
   6   0   0  101.09    3.10
   6   0   0  103.39    2.90
   6   0   0  104.09    3.00
  -7   0   0    0.60    0.60
  -7   0   0   -0.20    0.30
  -7   0   0    0.20    0.30
  -7   0   0   -0.60    0.50
  -7   0   0    0.30    0.40
  -7   0   0   -0.30    0.40
   7   0   0    0.00    0.50
   7   0   0    0.30    0.30
   7   0   0   -0.10    0.20
  -8   0   0   32.40    1.40
  -8   0   0   30.50    1.70
  -8   0   0   28.30    2.10
  -8   0   0   29.80    1.30
   8   0   0   31.80    1.30
   8   0   0   31.80    1.20
  -9   0   0    0.40    0.50
  -9   0   0    0.30    0.50
  -9   0   0    1.00    0.90
  -9   0   0   -1.20    1.70
   9   0   0   -0.30    0.40
   9   0   0    0.30    0.40
 -10   0   0   40.50    2.40
 -10   0   0   40.00    2.20
  10   0   0   41.70    1.50
  10   0   0   42.10    1.70
 -11   0   0    0.00    0.50
 -11   0   0    0.90    0.70
 -11   0   0    0.80    0.80
  11   0   0    0.90    0.50
 -12   0   0    4.30    1.20
 -12   0   0    4.90    1.10
  12   0   0    5.30    0.80
  12   0  -1    0.40    0.50
 -12   0   1    1.10    1.10
 -12   0   1   -0.50    1.10
  11   0  -1    0.60    0.50
 -11   0   1    1.40    0.80
 -11   0   1   -0.50    1.20
  10   0  -1   -0.30    0.30
  10   0  -1   -0.10    0.40
 -10   0   1    0.10    0.50
 -10   0   1    0.50    0.50
 -10   0   1    0.20    0.80
   9   0  -1    1.00    0.40
   9   0  -1    1.20    0.40
  -9   0   1    1.20    0.50
  -9   0   1    0.50    0.90
  -9   0   1    2.50    0.90
  -9   0   1    1.20    0.50
   8   0  -1    0.00    0.30
   8   0  -1   -0.40    0.30
  -8   0   1    0.50    0.40
  -8   0   1   -1.10    0.60
  -8   0   1   -0.90    3.20
  -8   0   1   -0.80    3.10
  -8   0   1   -0.90    0.60
   7   0  -1  123.39    3.50
   7   0  -1  117.49    3.40
   7   0  -1  114.69    3.20
  -7   0   1  110.59    4.00
  -7   0   1  110.49    3.40
  -7   0   1  113.39    3.40
  -7   0   1  113.59    4.40
  -7   0   1  110.29    3.40
  -7   0   1  109.49    3.50
   6   0  -1   -0.40    0.20
   6   0  -1   -0.40    0.20
   6   0  -1   -0.10    0.20
   6   0  -1   -0.30    0.20
  -6   0   1   -0.40    0.40
  -6   0   1   -0.80    0.40
  -6   0   1   -0.10    0.30
  -6   0   1   -0.30    0.20
  -6   0   1   -0.20    0.30
  -6   0   1   -1.00    0.50
   5   0  -1  237.08    6.50
   5   0  -1  234.28    6.20
   5   0  -1  236.88    6.80
   5   0  -1  243.08    6.50
  -5   0   1  240.38    6.50
  -5   0   1  232.78    7.90
  -5   0   1  241.38    7.80
  -5   0   1  241.08    6.50
  -5   0   1  235.78    6.50
  -5   0   1  234.68    7.40
   4   0  -1    0.00    0.10
   4   0  -1    0.20    0.40
   4   0  -1   -0.20    0.20
  -4   0   1    0.40    0.20
  -4   0   1   -0.10    0.20
  -4   0   1    0.30    0.20
   3   0  -1  866.81   23.10
   3   0  -1  889.31   27.50
   3   0  -1  901.21   23.00
   3   0  -1  946.91   24.30
   3   0  -1  884.21   23.40
   3   0  -1  883.21   24.80
  -3   0   1  872.11   22.40
  -3   0   1  884.81   23.30
  -3   0   1  889.11   24.80
  -3   0   1  896.01   23.10
  -3   0   1  846.82   29.50
  -3   0   1  896.01   26.40
   2   0  -1    0.00    0.10
   2   0  -1   -0.20    0.40
   2   0  -1    0.10    0.10
   2   0  -1   -0.10    0.30
   2   0  -1    0.30    0.10
   2   0  -1    0.10    0.10
  -2   0   1    0.00    0.20
  -2   0   1    0.20    0.10
  -2   0   1    0.50    0.40
  -2   0   1    0.00    0.10
  -2   0   1   -0.10    0.40
   1   0  -1  982.10   27.80
   1   0  -1  993.90   30.60
   1   0  -1 1012.80   25.20
  -1   0   1  979.10   31.30
  -1   0   1  986.90   28.20
  -1   0   1 1031.90   26.20
  -1   0   1  981.00   28.60
   0   0  -1   -0.10    0.10
   0   0  -1    0.00    0.10
   0   0   1   -0.30    0.10
   0   0   1   -0.30    0.10
   0   0   1   -0.10    0.10
  -1   0  -1   31.10    0.90
  -1   0  -1   29.30    1.10
  -1   0  -1   29.70    1.20
  -1   0  -1   32.20    1.30
  -1   0  -1   29.80    0.90
  -1   0  -1   29.50    0.90
   1   0   1   30.90    0.90
   1   0   1   29.10    1.00
   1   0   1   29.20    0.90
   1   0   1   28.50    0.80
  -2   0  -1    0.00    0.30
  -2   0  -1    0.00    0.10
  -2   0  -1    0.10    0.10
  -2   0  -1    0.30    0.10
  -2   0  -1    0.00    0.10
  -2   0  -1    0.00    0.10
   2   0   1    0.00    0.20
   2   0   1    0.10    0.10
   2   0   1    0.60    0.20
   2   0   1    0.30    0.20
   2   0   1    0.00    0.10
   2   0   1    0.30    0.10
  -3   0  -1  438.96   12.00
  -3   0  -1  448.06   11.50
  -3   0  -1  441.26   16.50
  -3   0  -1  454.65   13.60
  -3   0  -1  455.75   11.90
   3   0   1  458.15   11.90
   3   0   1  449.26   12.00
   3   0   1  452.15   12.70
   3   0   1  451.25   13.10
   3   0   1  453.75   14.10
   3   0   1  457.65   11.50
  -4   0  -1    0.10    0.20
  -4   0  -1    0.80    0.40
  -4   0  -1    0.50    0.50
   4   0   1   -0.10    0.30
   4   0   1    0.10    0.20
   4   0   1    0.50    0.50
   4   0   1    0.20    1.40
  -5   0  -1  188.98    6.10
  -5   0  -1  191.48    6.60
  -5   0  -1  202.08    5.30
  -5   0  -1  187.88    6.30
  -5   0  -1  198.78    5.40
   5   0   1  190.58    5.30
   5   0   1  192.38    6.50
   5   0   1  194.98    5.10
   5   0   1  192.78    6.00
   5   0   1  191.08    5.40
  -6   0  -1   -0.30    0.20
  -6   0  -1   -0.10    0.30
  -6   0  -1    0.00    0.60
  -6   0  -1   -0.20    0.40
  -6   0  -1   -0.30    0.30
   6   0   1   -0.20    0.30
   6   0   1   -0.20    0.40
   6   0   1    0.30    0.40
   6   0   1   -0.20    0.60
   6   0   1    0.00    0.20
  -7   0  -1   75.39    2.90
  -7   0  -1   77.89    2.50
  -7   0  -1   71.99    2.40
  -7   0  -1   75.79    2.50
   7   0   1   77.49    2.40
   7   0   1   74.29    2.40
   7   0   1   75.49    2.30
  -8   0  -1   -0.40    0.40
  -8   0  -1   -2.10    0.70
  -8   0  -1   -0.40    0.50
  -8   0  -1   -0.60    0.40
   8   0   1   -0.20    0.30
   8   0   1   -0.40    0.40
  -9   0  -1   91.89    3.60
  -9   0  -1   95.59    4.10
  -9   0  -1   92.89    3.10
   9   0   1   98.79    3.00
   9   0   1   91.49    2.80
 -10   0  -1   -0.20    0.70
 -10   0  -1    1.10    0.80
  10   0   1    0.20    0.50
  10   0   1    0.30    0.90
 -11   0  -1    0.80    0.80
 -11   0  -1    1.30    0.60
 -11   0  -1    0.70    0.70
  11   0   1    1.50    0.60
 -12   0  -1    1.00    0.90
 -12   0  -1    0.80    0.70
  12   0   1   -0.20    0.60
  12   0  -2    0.90    0.60
 -12   0   2    1.00    2.10
 -12   0   2    1.70    1.30
  11   0  -2    0.50    0.50
 -11   0   2   -0.40    1.00
 -11   0   2   -1.10    0.70
  10   0  -2    0.60    0.40
  10   0  -2    0.90    0.40
 -10   0   2   -0.80    0.90
 -10   0   2    0.40    0.50
   9   0  -2   -0.70    0.30
   9   0  -2   -0.50    0.40
  -9   0   2   -0.40    0.80
  -9   0   2   -0.70    0.50
  -9   0   2   -0.80    0.70
   8   0  -2    3.20    0.40
   8   0  -2    2.30    1.10
  -8   0   2    1.90    0.50
  -8   0   2    3.80    0.80
  -8   0   2    1.70    0.70
  -8   0   2    0.90    0.40
   7   0  -2   -0.30    0.40
   7   0  -2    0.00    0.30
   7   0  -2    0.40    0.20
  -7   0   2    0.20    0.30
  -7   0   2    0.20    0.50
  -7   0   2    0.10    0.60
  -7   0   2    0.60    0.40
  -7   0   2   -1.00    0.60
   6   0  -2  676.53   18.10
   6   0  -2  671.53   19.10
   6   0  -2  667.13   17.90
   6   0  -2  705.53   17.20
   6   0  -2  697.93   18.00
  -6   0   2  667.93   17.90
  -6   0   2  674.93   21.50
  -6   0   2  677.53   18.00
  -6   0   2  686.23   18.10
  -6   0   2  673.93   20.50
  -6   0   2  667.63   19.10
   5   0  -2    0.10    0.40
   5   0  -2    0.20    0.20
   5   0  -2   -0.30    0.20
   5   0  -2    0.90    0.40
  -5   0   2    0.60    0.40
  -5   0   2    0.20    0.30
  -5   0   2    0.20    0.20
  -5   0   2    0.80    0.30
   4   0  -2   78.69    2.50
   4   0  -2   86.79    2.50
   4   0  -2   99.99    3.10
   4   0  -2   85.19    2.30
   4   0  -2   87.69    2.50
   4   0  -2   99.29    3.70
  -4   0   2   82.99    2.50
  -4   0   2   79.39    2.80
  -4   0   2   81.99    2.60
   3   0  -2    0.40    0.20
  -3   0   2    0.00    0.20
  -3   0   2    0.30    0.20
   2   0  -2  691.83   21.20
   2   0  -2  700.03   19.30
   2   0  -2  700.83   17.80
   2   0  -2  713.73   18.10
  -2   0   2  687.83   19.30
  -2   0   2  691.13   17.30
  -2   0   2  641.34   21.20
  -2   0   2  660.43   20.50
  -2   0   2  703.53   18.80
   0   0  -2  319.27    8.30
   0   0  -2  314.87    8.80
   0   0  -2  321.57    8.90
   0   0   2  308.57    8.20
   0   0   2  307.17    8.30
   0   0   2  325.47    8.80
   0   0   2  307.07    8.90
  -1   0  -2   -0.10    0.10
  -1   0  -2    0.00    0.10
  -1   0  -2    0.10    0.10
  -1   0  -2    0.10    0.10
  -1   0  -2    0.00    0.20
  -1   0  -2   -0.20    0.20
   1   0   2    0.00    0.10
   1   0   2    0.00    0.20
   1   0   2   -0.20    0.10
  -2   0  -2  293.77    7.70
  -2   0  -2  292.67    8.10
  -2   0  -2  290.07   10.80
  -2   0  -2  284.17    9.10
  -2   0  -2  296.77    7.60
  -2   0  -2  282.67    9.00
  -2   0  -2  294.17    7.30
   2   0   2  284.27    8.10
   2   0   2  280.77    7.30
   2   0   2  266.07    7.60
   2   0   2  288.97    9.00
   2   0   2  281.87    7.60
  -3   0  -2   -0.30    0.10
  -3   0  -2   -0.10    0.10
  -3   0  -2    0.60    0.20
  -3   0  -2   -0.10    0.10
  -3   0  -2   -0.10    0.10
   3   0   2    0.00    0.20
   3   0   2   -0.20    0.10
   3   0   2    0.90    0.20
   3   0   2    0.20    0.20
  -4   0  -2   13.10    0.60
  -4   0  -2   13.70    0.70
   4   0   2   10.20    0.60
   4   0   2   11.00    0.60
   4   0   2    8.70    1.10
   4   0   2   11.60    0.70
  -5   0  -2   -0.60    0.50
  -5   0  -2    0.70    0.30
  -5   0  -2   -0.10    0.30
  -5   0  -2    0.80    0.40
   5   0   2   -0.20    0.20
   5   0   2    0.60    0.60
   5   0   2    0.20    0.30
   5   0   2    0.50    0.60
   5   0   2   -0.10    0.30
  -6   0  -2   10.30    0.80
  -6   0  -2   11.80    0.80
  -6   0  -2   10.80    0.70
  -6   0  -2   14.50    1.20
   6   0   2   10.90    0.60
   6   0   2   11.30    1.00
   6   0   2   11.30    1.20
   6   0   2   10.50    0.70
   6   0   2   10.90    0.70
  -7   0  -2    0.90    0.50
  -7   0  -2   -0.10    0.50
  -7   0  -2    3.30    1.00
  -7   0  -2   -0.30    0.60
  -7   0  -2    1.30    0.60
   7   0   2    0.20    0.40
   7   0   2   -0.20    0.40
   7   0   2    0.70    0.40
   7   0   2    0.30    0.80
  -8   0  -2    2.40    0.50
  -8   0  -2    4.10    0.90
  -8   0  -2    3.40    0.70
  -8   0  -2    2.80    0.70
   8   0   2    2.80    0.50
   8   0   2    2.90    0.50
  -9   0  -2   -0.10    0.50
  -9   0  -2    0.70    0.70
  -9   0  -2    0.00    0.40
   9   0   2   -0.40    0.30
   9   0   2   -0.50    0.40
 -10   0  -2    0.80    0.50
  10   0   2    0.20    0.40
  10   0   2   -0.50    0.50
 -11   0  -2    0.80    0.70
  11   0   2    0.10    0.60
 -12   0  -2   11.90    1.20
  12   0   2   12.50    1.20
  12   0  -3    1.10    0.50
 -12   0   3   -0.20    1.30
 -12   0   3    1.30    0.90
  11   0  -3    0.10    0.40
 -11   0   3   -0.80    0.80
 -11   0   3    0.50    0.80
 -11   0   3   -0.80    1.00
  10   0  -3   -0.10    0.30
  10   0  -3   -0.30    0.40
 -10   0   3   -0.20    2.10
 -10   0   3    1.60    0.80
 -10   0   3    0.10    0.50
 -10   0   3   -0.20    0.70
   9   0  -3   11.00    0.90
   9   0  -3   11.50    0.70
  -9   0   3   13.00    1.00
  -9   0   3   14.10    1.60
  -9   0   3   13.90    1.50
   8   0  -3   -0.30    0.30
   8   0  -3   -0.30    0.20
   8   0  -3   -0.20    0.30
  -8   0   3   -0.40    0.50
  -8   0   3   -0.70    0.30
  -8   0   3   -1.20    0.90
   7   0  -3  241.98    6.90
   7   0  -3  231.48    6.50
   7   0  -3  242.58    6.20
  -7   0   3  236.48    7.50
  -7   0   3  229.68    8.00
  -7   0   3  233.68    6.60
  -7   0   3  230.08    6.50
   6   0  -3    0.00    0.20
   6   0  -3    0.50    0.30
   6   0  -3    0.30    0.30
   6   0  -3    0.20    0.20
  -6   0   3    0.20    0.40
  -6   0   3    0.70    0.50
  -6   0   3   -0.30    0.30
  -6   0   3    0.00    0.30
   5   0  -3    3.60    1.10
   5   0  -3    4.80    0.30
   5   0  -3    5.90    0.60
  -5   0   3    4.40    0.40
  -5   0   3    4.20    0.50
  -5   0   3    5.40    0.80
   4   0  -3    0.50    0.20
  -4   0   3    0.40    0.30
  -4   0   3    0.80    0.50
   3   0  -3  604.34   15.80
   3   0  -3  615.64   18.60
   3   0  -3  600.24   15.70
   3   0  -3  594.54   16.80
  -3   0   3  581.34   17.90
  -3   0   3  596.54   16.70
  -3   0   3  593.04   16.80
  -3   0   3  592.74   18.60
   2   0  -3   -0.70    0.20
   2   0  -3   -0.50    0.20
   2   0  -3   -0.10    0.10
  -2   0   3   -0.20    0.20
  -2   0   3   -0.60    0.30
  -2   0   3   -0.50    0.20
  -2   0   3   -0.80    0.20
  -2   0   3    0.00    0.10
  -2   0   3    0.70    0.20
   1   0  -3 1210.08   29.40
   1   0  -3 1107.29   31.20
   1   0  -3 1139.29   28.10
  -1   0   3 1147.89   31.10
  -1   0   3 1080.19   32.30
  -1   0   3 1057.99   29.20
  -1   0   3 1076.69   28.10
   0   0  -3    0.10    0.20
   0   0   3   -0.30    0.20
   0   0   3    0.20    0.10
   0   0   3    0.00    0.20
   0   0   3   -0.10    0.30
  -1   0  -3   25.50    1.00
  -1   0  -3   24.40    0.80
  -1   0  -3   25.40    0.80
  -1   0  -3   24.70    1.00
  -1   0  -3   24.90    0.80
  -1   0  -3   25.00    1.00
   1   0   3   25.20    0.80
   1   0   3   25.00    1.00
   1   0   3   24.60    0.80
   1   0   3   25.10    0.90
  -2   0  -3   -0.10    0.20
  -2   0  -3   -0.10    0.20
  -2   0  -3    0.10    0.40
  -2   0  -3   -0.20    0.10
  -2   0  -3    1.00    0.50
  -2   0  -3    0.40    0.20
   2   0   3    0.00    0.20
   2   0   3   -0.30    0.20
   2   0   3    0.20    0.20
   2   0   3   -0.10    0.20
   2   0   3   -0.10    0.10
  -3   0  -3   31.40    1.20
  -3   0  -3   33.10    1.00
  -3   0  -3   31.50    1.10
  -3   0  -3   29.00    1.10
  -3   0  -3   30.00    1.10
  -3   0  -3   27.90    1.50
   3   0   3   30.40    1.10
   3   0   3   29.80    1.10
   3   0   3   30.40    1.10
   3   0   3   29.90    1.70
   3   0   3   32.20    1.20
  -4   0  -3   -0.20    0.20
  -4   0  -3    1.40    0.70
  -4   0  -3   -0.90    0.50
  -4   0  -3   -0.50    0.30
  -4   0  -3    0.20    0.30
   4   0   3   -0.50    0.30
   4   0   3   -0.10    0.30
   4   0   3   -0.20    0.40
   4   0   3   -0.40    0.40
  -5   0  -3  115.39    3.40
  -5   0  -3  116.79    4.20
  -5   0  -3  113.39    3.40
   5   0   3  114.09    3.20
   5   0   3  111.99    3.60
   5   0   3  116.59    3.40
   5   0   3  115.59    4.60
   5   0   3  116.49    3.40
  -6   0  -3   -0.50    0.30
  -6   0  -3    0.30    0.50
  -6   0  -3    0.50    2.70
   6   0   3    0.00    0.40
   6   0   3   -0.30    0.30
   6   0   3   -0.20    0.40
   6   0   3   -0.10    0.30
  -7   0  -3   53.49    2.00
  -7   0  -3   60.59    2.70
   7   0   3   53.39    2.50
   7   0   3   52.79    5.20
   7   0   3   56.49    2.00
   7   0   3   53.49    2.00
  -8   0  -3    1.80    0.80
  -8   0  -3   -0.10    0.50
   8   0   3    0.40    0.50
   8   0   3    0.20    0.50
  -9   0  -3    4.30    1.00
  -9   0  -3    4.10    0.70
   9   0   3    5.70    0.80
   9   0   3    5.70    0.70
 -10   0  -3   -0.50    0.50
  10   0   3   -0.20    0.50
  10   0   3    0.00    0.40
 -11   0  -3    1.80    0.80
  11   0   3    1.30    0.70
  12   0  -4    5.30    0.70
 -12   0   4    6.20    1.60
 -12   0   4    4.80    1.20
  11   0  -4   -0.10    0.40
 -11   0   4    0.50    1.40
 -11   0   4    0.90    1.70
 -11   0   4   -0.30    1.90
  10   0  -4   10.10    0.70
  10   0  -4   10.50    0.80
 -10   0   4   13.10    1.50
 -10   0   4    9.30    1.40
 -10   0   4   13.30    1.50
 -10   0   4    9.30    1.00
   9   0  -4    0.70    0.40
   9   0  -4    0.10    0.30
  -9   0   4   -0.50    0.50
  -9   0   4   -0.60    0.70
  -9   0   4   -0.20    0.60
  -9   0   4   -0.90    0.80
   8   0  -4    5.10    0.50
   8   0  -4    5.70    0.50
   8   0  -4    6.90    0.80
  -8   0   4    5.40    0.90
  -8   0   4    5.40    0.70
  -8   0   4    5.60    0.90
   7   0  -4    0.70    0.30
   7   0  -4    1.00    0.60
   7   0  -4    0.60    0.30
  -7   0   4    0.70    0.40
  -7   0   4    0.30    0.60
  -7   0   4    1.10    0.70
   6   0  -4   71.39    2.20
   6   0  -4   74.09    2.20
   6   0  -4   74.59    4.20
   6   0  -4   73.29    2.40
  -6   0   4   72.69    2.90
  -6   0   4   73.49    2.30
  -6   0   4   66.89    2.60
  -6   0   4   70.99    2.80
   5   0  -4    1.50    0.50
   5   0  -4    0.60    0.50
  -5   0   4    0.60    0.30
  -5   0   4    0.50    0.80
  -5   0   4    0.70    0.50
   4   0  -4   69.49    3.70
   4   0  -4   72.39    2.10
   4   0  -4   75.99    2.50
   4   0  -4   67.89    2.50
   4   0  -4   73.49    2.30
  -4   0   4   68.79    2.80
  -4   0   4   72.09    2.20
  -4   0   4   69.89    2.60
  -4   0   4   70.79    2.60
   3   0  -4   -0.10    0.50
  -3   0   4    2.40    0.60
  -3   0   4    1.60    0.40
  -3   0   4    0.20    0.40
  -3   0   4    0.20    0.40
  -3   0   4    1.30    0.40
   2   0  -4  631.24   18.80
   2   0  -4  694.73   17.60
   2   0  -4  679.53   20.90
  -2   0   4  689.43   18.80
  -2   0   4  698.83   20.90
  -2   0   4  643.84   20.00
  -2   0   4  639.44   18.10
  -2   0   4  651.13   21.10
   1   0  -4    0.20    0.20
   1   0  -4   -0.20    0.10
   1   0  -4    0.00    0.20
  -1   0   4   -0.10    0.30
  -1   0   4    0.10    0.30
  -1   0   4   -0.10    1.70
  -1   0   4   -0.50    0.40
   0   0  -4  455.25   12.80
   0   0  -4  451.45   11.90
   0   0   4  444.76   12.30
   0   0   4  446.56   12.30
   0   0   4  466.35   12.60
   0   0   4  436.86   12.80
  -1   0  -4   -0.40    0.20
  -1   0  -4   -0.20    0.20
  -1   0  -4    0.40    0.20
  -1   0  -4   -0.20    0.20
  -1   0  -4   -0.60    0.30
   1   0   4   -0.20    0.20
   1   0   4   -0.20    0.20
   1   0   4   -0.30    0.20
   1   0   4   -0.10    0.10
   1   0   4    0.10    0.10
  -2   0  -4    2.30    0.30
  -2   0  -4    2.60    0.60
  -2   0  -4    2.40    0.20
  -2   0  -4    2.50    0.70
  -2   0  -4    1.60    0.30
   2   0   4    2.50    0.40
   2   0   4    2.40    0.20
   2   0   4    2.20    0.40
   2   0   4    2.10    0.30
   2   0   4    1.90    0.70
   2   0   4    1.90    0.30
  -3   0  -4    0.80    0.50
  -3   0  -4   -0.20    0.30
  -3   0  -4   -0.20    0.30
  -3   0  -4    1.20    0.50
  -3   0  -4   -0.40    0.30
   3   0   4   -0.10    0.30
   3   0   4   -0.50    0.30
   3   0   4   -0.10    0.30
  -4   0  -4  128.39    4.00
  -4   0  -4  129.89    3.70
  -4   0  -4  134.69    4.80
  -4   0  -4  129.29    3.80
  -4   0  -4  130.39    4.60
  -4   0  -4  132.19    4.10
   4   0   4  124.59    3.60
   4   0   4  129.49    3.70
   4   0   4  130.79    3.80
  -5   0  -4    0.10    0.70
  -5   0  -4    0.40    0.40
  -5   0  -4    0.30    0.70
  -5   0  -4   -0.10    0.50
   5   0   4   -0.10    0.30
   5   0   4   -0.30    0.80
   5   0   4    0.20    0.30
   5   0   4   -0.10    0.60
  -6   0  -4   27.90    1.30
  -6   0  -4   29.40    1.80
   6   0   4   29.70    1.20
   6   0   4   29.40    1.30
   6   0   4   28.70    1.30
   6   0   4   30.60    1.60
  -7   0  -4    0.00    0.40
  -7   0  -4    0.00    0.60
   7   0   4   -0.50    0.40
   7   0   4    0.00    0.70
  -8   0  -4    5.40    1.00
  -8   0  -4    5.00    0.70
   8   0   4    4.90    0.70
   8   0   4    4.10    1.40
  -9   0  -4    0.00    0.50
   9   0   4   -0.10    0.40
   9   0   4    0.30    0.50
 -10   0  -4    0.30    0.60
  10   0   4    0.80    0.60
  10   0   4    1.00    1.00
 -11   0  -4    1.40    0.70
  11   0   4    0.00    0.70
  12   0  -5    1.40    0.50
 -12   0   5    2.50    3.00
 -11   0   5   -0.10    1.20
 -11   0   5    1.30    1.30
 -11   0   5   -2.30    0.90
  10   0  -5   -0.10    0.60
  10   0  -5   -0.10    0.30
 -10   0   5    1.20    1.70
 -10   0   5   -0.70    1.30
 -10   0   5    0.60    1.40
 -10   0   5   -1.00    1.30
   9   0  -5    3.20    0.40
   9   0  -5    4.00    0.80
  -9   0   5    2.60    1.60
  -9   0   5    2.80    1.10
  -9   0   5    2.80    0.90
  -9   0   5    3.60    0.90
   8   0  -5    0.10    0.30
   8   0  -5   -0.40    0.40
   8   0  -5    0.30    0.50
  -8   0   5   -0.20    0.80
  -8   0   5    0.80    0.70
  -8   0   5   -0.20    0.70
  -8   0   5   -0.30    0.60
   7   0  -5   38.00    1.90
   7   0  -5   37.30    1.60
   7   0  -5   36.90    1.30
  -7   0   5   37.80    1.50
  -7   0   5   38.00    1.80
  -7   0   5   36.00    1.90
  -7   0   5   32.50    1.80
   6   0  -5   -0.40    0.30
   6   0  -5   -0.20    0.40
  -6   0   5   -0.50    0.50
  -6   0   5   -0.50    0.40
  -6   0   5   -0.60    0.50
  -6   0   5   -0.70    0.40
  -6   0   5   -0.20    0.30
   5   0  -5    0.40    0.20
   5   0  -5    0.30    0.40
   5   0  -5    0.70    0.80
  -5   0   5    0.20    0.30
  -5   0   5    0.30    0.40
  -5   0   5    0.40    0.40
  -5   0   5    0.00    0.40
  -5   0   5    0.10    0.30
  -5   0   5    0.20    0.30
   4   0  -5    0.40    0.40
   4   0  -5   -0.10    0.30
   4   0  -5    0.10    0.40
  -4   0   5   -0.20    0.40
  -4   0   5   -0.40    0.60
  -4   0   5   -0.50    0.80
  -4   0   5   -0.50    0.30
  -4   0   5    0.00    0.70
   3   0  -5   78.49    2.60
   3   0  -5   76.99    2.20
   3   0  -5   77.79    2.50
  -3   0   5   78.29    2.70
  -3   0   5   76.59    4.60
  -3   0   5   75.79    2.90
  -3   0   5   74.69    2.60
  -3   0   5   75.19    2.70
   2   0  -5   -0.30    0.40
   2   0  -5    0.20    0.30
  -2   0   5    0.30    0.30
  -2   0   5   -0.20    0.30
  -2   0   5    0.20    0.40
  -2   0   5   -1.20    0.40
   1   0  -5  430.26   11.60
   1   0  -5  424.76   11.10
   1   0  -5  491.65   12.50
  -1   0   5  418.96   11.10
  -1   0   5  417.66   11.80
  -1   0   5  421.86   12.30
   0   0  -5   -0.70    0.20
   0   0  -5   -0.50    0.30
   0   0  -5   -0.60    0.30
   0   0   5    0.00    0.30
   0   0   5   -0.70    0.50
   0   0   5    0.20    0.20
  -1   0  -5   14.90    1.10
  -1   0  -5   14.70    1.10
  -1   0  -5   12.60    0.70
  -1   0  -5   13.70    0.70
   1   0   5   15.30    0.60
   1   0   5   14.70    0.60
   1   0   5   14.10    0.70
   1   0   5   13.70    0.70
   1   0   5   15.40    1.60
  -2   0  -5   -0.10    0.60
  -2   0  -5    0.10    0.50
  -2   0  -5    0.60    0.40
   2   0   5   -0.20    0.30
   2   0   5   -0.20    0.30
   2   0   5    0.00    0.30
   2   0   5   -0.10    0.20
  -3   0  -5  145.09    3.90
  -3   0  -5  135.29    4.10
  -3   0  -5  130.69    4.60
  -3   0  -5  139.79    3.70
  -3   0  -5  133.69    3.90
   3   0   5  131.59    4.40
   3   0   5  135.19    3.90
   3   0   5  132.29    4.30
   3   0   5  137.59    3.80
  -4   0  -5   -0.30    0.40
  -4   0  -5    0.00    0.30
  -4   0  -5   -0.20    0.30
  -4   0  -5   -0.10    0.60
   4   0   5   -0.30    0.30
   4   0   5    0.10    0.30
   4   0   5   -0.60    0.30
  -5   0  -5   11.30    1.80
  -5   0  -5   11.00    0.80
  -5   0  -5   10.90    1.20
  -5   0  -5   11.40    1.00
   5   0   5   10.50    0.80
   5   0   5    9.20    0.80
   5   0   5   10.80    0.80
  -6   0  -5   -0.70    0.30
  -6   0  -5   -0.90    0.60
   6   0   5   -0.30    0.40
   6   0   5   -0.30    0.30
   6   0   5   -0.20    0.30
   6   0   5    0.40    0.30
   6   0   5   -0.70    0.40
  -7   0  -5   59.09    2.20
  -7   0  -5   62.59    2.90
   7   0   5   60.49    2.10
   7   0   5   60.79    2.20
  -8   0  -5   -0.30    0.50
  -8   0  -5    0.90    0.70
   8   0   5   -0.20    0.90
   8   0   5   -0.30    0.50
  -9   0  -5    1.60    0.70
   9   0   5    1.90    0.60
   9   0   5    0.60    0.40
 -10   0  -5   -0.60    0.90
  10   0   5    0.40    0.70
 -11   0  -5   27.60    2.40
  11   0   5   26.80    1.90
  11   0  -6   -0.10    0.30
 -11   0   6    1.40    2.40
 -11   0   6    0.30    1.00
 -11   0   6   -1.10    0.60
  10   0  -6   21.90    1.00
 -10   0   6   20.00    1.90
 -10   0   6   21.30    1.40
 -10   0   6   25.60    2.00
 -10   0   6   21.70    1.90
   9   0  -6    0.10    0.30
  -9   0   6    0.40    0.50
  -9   0   6   -0.90    0.80
  -9   0   6    1.30    0.70
  -9   0   6   -0.70    0.80
   8   0  -6  116.99    3.40
   8   0  -6  118.29    5.00
  -8   0   6  117.19    4.30
  -8   0   6  119.59    4.30
  -8   0   6  116.59    4.80
  -8   0   6  118.69    6.10
   7   0  -6    0.30    1.10
   7   0  -6    1.00    0.30
  -7   0   6    0.30    0.50
  -7   0   6    0.40    0.70
  -7   0   6    0.70    0.80
  -7   0   6   -0.30    0.70
   6   0  -6    0.80    0.30
   6   0  -6    0.90    0.70
  -6   0   6    1.40    0.60
  -6   0   6    1.50    0.50
  -6   0   6    0.50    0.40
  -6   0   6    0.40    0.50
   5   0  -6    0.00    0.30
   5   0  -6   -0.10    0.40
  -5   0   6   -0.40    0.40
  -5   0   6   -0.40    0.50
  -5   0   6    0.20    0.50
  -5   0   6   -1.30    0.50
  -5   0   6    0.10    0.30
   4   0  -6  183.68    5.70
   4   0  -6  186.98    5.70
   4   0  -6  188.78    6.00
  -4   0   6  184.58    6.40
  -4   0   6  188.58    6.40
  -4   0   6  184.38    6.00
  -4   0   6  191.58   22.60
  -4   0   6  185.48    5.80
   3   0  -6    1.00    0.20
   3   0  -6    0.90    0.50
  -3   0   6    0.10    0.50
  -3   0   6    0.90    0.40
  -3   0   6    0.60    0.30
  -3   0   6   -0.20    0.60
   2   0  -6   97.59    4.60
   2   0  -6   87.59    2.50
  -2   0   6   87.19    2.80
  -2   0   6   89.79    2.90
  -2   0   6   85.39    3.10
  -2   0   6   83.89    8.30
   1   0  -6   -0.10    0.30
   1   0  -6   -0.40    0.20
   1   0  -6    0.20    0.30
  -1   0   6   -0.20    0.30
  -1   0   6   -0.20    0.40
  -1   0   6   -0.60    0.40
   0   0  -6    8.80    1.10
   0   0  -6   11.70    4.30
   0   0  -6    9.80    0.50
   0   0   6    8.60    0.60
   0   0   6   11.20    1.70
   0   0   6    9.60    0.90
   0   0   6    9.90    0.60
  -1   0  -6   -0.20    0.20
  -1   0  -6   -0.80    0.50
  -1   0  -6   -0.50    0.20
  -1   0  -6    0.00    0.20
   1   0   6   -0.30    0.20
   1   0   6   -0.20    0.30
   1   0   6   -0.30    0.20
   1   0   6   -0.40    0.30
  -2   0  -6   19.10    1.00
  -2   0  -6   19.40    1.00
  -2   0  -6   19.10    1.80
   2   0   6   17.70    0.90
   2   0   6   18.90    0.90
   2   0   6   19.40    1.60
   2   0   6   19.90    2.80
  -3   0  -6   -0.20    0.90
  -3   0  -6    0.30    0.40
  -3   0  -6    0.00    0.30
  -3   0  -6   -0.10    0.30
   3   0   6   -0.10    0.20
   3   0   6   -0.20    0.30
   3   0   6    0.00    0.30
   3   0   6    0.30    0.40
  -4   0  -6   54.19    1.90
  -4   0  -6   54.89    2.00
  -4   0  -6   55.19    2.00
  -4   0  -6   54.99    2.30
   4   0   6   54.99    2.00
   4   0   6   53.49    1.90
   4   0   6   56.49    1.90
  -5   0  -6   -0.30    0.40
  -5   0  -6   -0.30    0.90
  -5   0  -6   -0.50    0.40
  -5   0  -6   -0.70    0.50
   5   0   6    0.00    0.50
   5   0   6   -0.40    0.40
   5   0   6   -0.30    0.40
  -6   0  -6   24.90    1.30
  -6   0  -6   22.10    1.30
  -6   0  -6   27.90    1.80
   6   0   6   24.70    2.20
   6   0   6   23.30    1.40
   6   0   6   23.50    3.30
   6   0   6   25.50    1.30
  -7   0  -6    1.30    0.70
  -7   0  -6   -0.50    0.50
   7   0   6   -1.30    0.40
   7   0   6   -0.20    0.40
  -8   0  -6    1.80    0.70
  -8   0  -6   -0.30    0.80
   8   0   6   -0.80    0.40
   8   0   6   -0.20    0.50
  -9   0  -6    0.80    0.70
   9   0   6    0.80    0.70
   9   0   6   -0.90    3.70
 -10   0  -6   -0.30    0.70
  10   0   6    0.70    0.70
 -11   0   7   56.49    2.50
 -11   0   7   60.59    3.20
 -11   0   7   60.69    6.60
 -10   0   7   -0.20    0.60
 -10   0   7    0.50    1.10
 -10   0   7   -0.60    1.10
   9   0  -7   91.39    2.70
  -9   0   7   95.99    3.30
  -9   0   7   94.99    3.80
  -9   0   7   95.59    3.90
   8   0  -7    0.20    0.50
   8   0  -7    0.20    0.30
  -8   0   7    0.30    0.50
  -8   0   7   -0.50    0.80
  -8   0   7   -0.20    0.80
   7   0  -7   79.39    2.80
   7   0  -7   74.99    2.30
  -7   0   7   79.79    3.20
  -7   0   7   78.29    2.70
  -7   0   7   79.79    3.10
   6   0  -7    0.90    0.30
   6   0  -7    0.70    0.60
  -6   0   7    0.20    0.70
  -6   0   7    0.10    0.70
  -6   0   7    0.00    0.50
   5   0  -7   13.40    1.10
   5   0  -7   14.80    0.70
  -5   0   7   14.60    2.20
  -5   0   7   12.20    2.10
  -5   0   7   13.80    1.20
   4   0  -7    0.20    0.40
   4   0  -7   -0.20    0.40
  -4   0   7   -0.10    0.40
  -4   0   7   -1.00    0.50
  -4   0   7    0.00    0.50
   3   0  -7    1.30    1.30
   3   0  -7    2.30    0.30
  -3   0   7    2.30    0.60
  -3   0   7    2.00    0.60
  -3   0   7    3.00    0.60
  -3   0   7    1.90    0.60
   2   0  -7   -0.10    0.40
   2   0  -7   -0.20    0.20
  -2   0   7   -0.40    0.40
  -2   0   7   -0.80    0.50
  -2   0   7   -0.10    0.60
  -2   0   7   -0.20    0.30
   1   0  -7   94.59    2.70
   1   0  -7   96.49    3.20
  -1   0   7   93.89    3.00
  -1   0   7   92.59    2.90
   0   0  -7   -0.10    0.40
   0   0  -7   -0.20    0.30
   0   0   7   -0.20    0.30
   0   0   7    0.10    0.30
  -1   0  -7   75.89    2.30
  -1   0  -7   80.09    2.70
   1   0   7   76.69    2.50
   1   0   7   80.49    2.40
   1   0   7   76.59    2.50
   1   0   7   73.49    2.30
  -2   0  -7   -0.10    1.00
  -2   0  -7    0.10    0.40
   2   0   7   -0.20    0.40
   2   0   7    0.50    0.40
  -3   0  -7  103.89    5.40
  -3   0  -7  108.69    5.90
  -3   0  -7  107.29    3.60
   3   0   7  102.09    3.20
   3   0   7  101.59    3.10
  -4   0  -7    0.10    0.60
  -4   0  -7    0.20    0.50
  -4   0  -7   -0.50    0.40
   4   0   7    0.00    0.50
   4   0   7    0.40    0.40
   4   0   7   -0.10    0.50
  -5   0  -7   92.69    3.00
  -5   0  -7   93.79    3.80
  -5   0  -7   89.09    3.10
   5   0   7   91.79    3.00
   5   0   7   93.59    3.10
   5   0   7   93.29    3.00
  -6   0  -7   -1.30    0.70
  -6   0  -7   -0.70    0.50
  -6   0  -7   -0.50    0.50
   6   0   7   -0.70    0.50
   6   0   7   -1.10    0.40
   6   0   7    0.00    0.50
  -7   0  -7    1.40    0.60
   7   0   7    2.40    0.60
   7   0   7    2.40    0.70
  -8   0  -7   -0.20    0.60
   8   0   7   -0.10    0.60
   8   0   7   -0.60    0.40
  -9   0  -7   -0.20    0.70
   9   0   7    0.10    0.70
 -10   0   8    3.90    1.20
 -10   0   8    2.90    1.20
 -10   0   8    5.60    0.90
  -9   0   8    0.90    0.70
  -9   0   8    1.40    1.00
  -9   0   8    2.30    1.00
   8   0  -8   43.30    2.00
  -8   0   8   40.40    1.90
  -8   0   8   46.90    2.40
  -8   0   8   45.40    2.30
   7   0  -8    0.30    0.60
  -7   0   8    0.80    0.70
  -7   0   8    0.10    0.80
  -7   0   8    0.20    1.00
   6   0  -8    1.40    0.60
  -6   0   8    0.10    1.20
  -6   0   8    0.80    0.70
  -6   0   8    1.20    0.70
   5   0  -8   -0.10    0.40
   5   0  -8    0.20    0.50
  -5   0   8    1.00    1.10
  -5   0   8    0.50    0.60
  -5   0   8    1.20    0.60
   4   0  -8   22.90    1.40
   4   0  -8   23.90    0.90
  -4   0   8   23.50    1.50
  -4   0   8   23.10    1.50
  -4   0   8   22.90    1.20
   3   0  -8   -0.30    0.20
   3   0  -8   -0.40    0.50
  -3   0   8    0.00    1.00
  -3   0   8   -0.40    0.60
  -3   0   8   -0.70    0.70
   2   0  -8   52.59    2.10
   2   0  -8   48.30    1.60
  -2   0   8   46.30    2.10
  -2   0   8   49.99    2.20
  -2   0   8   51.89    1.90
   1   0  -8   -0.80    0.20
   1   0  -8   -0.20    1.10
  -1   0   8    0.00    0.40
  -1   0   8   -0.70    0.40
   0   0  -8   -0.20    0.40
   0   0  -8   -0.10    0.30
   0   0   8    0.60    0.40
  -1   0  -8    0.00    0.70
  -1   0  -8   -0.40    0.50
   1   0   8    0.00    0.50
  -2   0  -8   40.00    1.50
  -2   0  -8   39.40    2.40
   2   0   8   39.60    1.60
  -3   0  -8    0.30    0.40
  -3   0  -8   -1.20    0.90
  -3   0  -8   -0.90    1.10
   3   0   8    0.50    0.50
  -4   0  -8   10.90    1.00
  -4   0  -8   11.50    1.10
  -4   0  -8   13.80    2.10
   4   0   8   12.90    1.00
  -5   0  -8    0.20    0.50
  -5   0  -8   -0.10    0.50
  -5   0  -8   -0.10    1.00
   5   0   8    0.10    1.10
  -6   0  -8    4.60    1.60
  -6   0  -8    4.20    0.70
  -7   0  -8    0.40    0.60
  -8   0  -8   17.60    1.40
  -9   0   9    8.60    1.80
  -9   0   9   16.20    1.80
  -9   0   9   10.30    1.90
  -8   0   9    0.20    0.90
  -8   0   9   -1.00    1.20
  -8   0   9    0.20    0.80
  -7   0   9    8.80    1.20
  -7   0   9    7.40    1.10
  -7   0   9   10.70    1.30
   6   0  -9    0.00    0.60
  -6   0   9   -0.10    0.50
  -6   0   9    0.50    1.50
  -6   0   9    1.00    0.70
   5   0  -9    4.90    0.80
  -5   0   9    6.00    1.00
  -5   0   9    5.50    0.70
  -5   0   9    4.60    0.90
   4   0  -9   -0.20    0.60
  -4   0   9    0.90    0.70
  -4   0   9    0.20    0.90
  -4   0   9   -1.30    0.40
   3   0  -9    6.70    0.80
  -3   0   9    7.40    1.90
  -3   0   9    7.90    1.10
  -3   0   9    8.60    0.90
   2   0  -9   -1.00    0.80
   2   0  -9   -0.60    0.20
  -2   0   9   -0.30    0.80
  -2   0   9   -0.40    0.60
  -2   0   9   -0.10    0.50
   1   0  -9    3.60    0.70
   1   0  -9    3.90    0.40
  -1   0   9    4.40    0.70
   0   0  -9   -0.80    0.30
   0   0  -9   -0.20    0.60
   0   0   9   -0.70    0.50
  -1   0  -9   14.60    0.90
  -1   0  -9   14.50    1.20
   1   0   9   14.80    1.10
  -2   0  -9   -0.60    1.20
  -2   0  -9    0.20    0.40
   2   0   9    0.30    0.50
  -3   0  -9    2.40    0.50
  -3   0  -9    1.40    0.50
  -3   0  -9    1.70    1.00
   3   0   9    2.10    0.60
  -4   0  -9   -0.50    0.60
  -4   0  -9   -0.30    0.60
  -4   0  -9    0.20    0.50
   4   0   9    1.20    0.60
  -5   0  -9   89.49    4.00
  -5   0  -9   85.39    3.20
  -5   0  -9   90.49    2.90
   5   0   9   87.19    4.20
  -6   0  -9    0.10    1.10
  -7   0  -9   22.30    2.10
  -8   0  10    3.80    0.80
  -8   0  10    5.70    1.20
  -8   0  10    4.60    1.20
  -7   0  10    0.60    0.90
  -7   0  10   -0.80    0.90
  -7   0  10   -0.20    0.60
  -6   0  10   20.70    2.00
  -6   0  10   19.00    3.30
  -6   0  10   18.20    3.00
  -5   0  10   -0.70    0.50
  -5   0  10    0.70    0.70
  -5   0  10    1.30    0.80
  -4   0  10    1.10    0.80
  -4   0  10    1.40    0.70
  -4   0  10    1.80    0.70
  -3   0  10   -1.40    0.60
  -3   0  10   -0.10    0.60
  -2   0  10   12.20    1.10
  -2   0  10   10.60    1.30
   1   0 -10   -0.10    0.20
  -1   0  10    0.10    0.50
   0   0 -10    7.50    0.60
   0   0  10    9.10    0.90
  -1   0 -10    0.60    0.40
   1   0  10   -0.30    0.60
  -2   0 -10    4.20    0.60
   2   0  10    2.50    0.50
  -3   0 -10    0.10    0.50
  -3   0 -10   -0.70    0.60
   3   0  10    0.20    0.60
  -4   0 -10   51.49    1.90
  -4   0 -10   49.70    2.20
   4   0  10   48.20    2.10
  -5   0 -10    0.20    0.70
  -5   0 -10   -0.20    0.60
  -6   0 -10    0.40    0.60
  -7   0  11    2.00    8.40
  -7   0  11    4.70    1.10
  -7   0  11    0.20    1.00
  -6   0  11   -0.40    1.60
  -6   0  11   -0.60    1.10
  -5   0  11    0.30    0.80
  -5   0  11   -0.10    0.80
  -4   0  11    0.10    0.80
  -4   0  11   -0.90    0.50
  -3   0  11    1.70    0.90
  -3   0  11    1.90    1.40
  -2   0  11    0.50    0.60
  -2   0  11    2.00    0.90
  -1   0  11   59.39    2.30
  -1   0  11   60.69    2.80
   0   0  11   -0.50    0.60
  -1   0 -11    3.60    0.40
   1   0  11    4.50    0.90
  -2   0 -11   -0.10    0.40
  -2   0 -11   -0.20    0.70
   2   0  11   -0.50    0.70
  -3   0 -11   20.50    1.10
  -3   0 -11   21.70    1.50
   3   0  11   21.00    1.50
  -4   0 -11   -0.60    0.70
  -4   0 -11    0.40    0.80
  -5   0 -11    7.90    0.80
  -5   0  12    0.40    0.90
  -5   0  12   -0.80    0.60
  -4   0  12    0.40    1.40
  -4   0  12    0.20    2.00
  -3   0  12   -0.30    1.50
  -3   0  12   -0.60    0.60
  -2   0  12   11.30    1.40
  -2   0  12   12.90    1.20
  -1   0  12    1.40    0.90
  -1   0  12   -1.30    0.60
   0   0  12    3.40    0.80
   1   0  12    1.30    0.70
  -2   0 -12    5.10    0.90
   2   0  12    4.70    0.90
   2   1  12    0.40    0.70
  -2  -1 -12    0.40    0.50
  -2  -1 -12   -0.40    0.70
   1   1  12    1.50    0.80
  -1  -1 -12    0.30    0.40
   0   1  12    9.40    1.30
   0   1  12   10.50    1.10
  -1   1  12    1.60    0.80
  -1   1  12    0.00    0.90
  -2   1  12    1.80    0.70
  -2   1  12    0.00    0.90
  -3   1  12    2.60    1.00
  -3   1  12    1.60    0.70
  -4   1  12    0.50    0.90
  -4   1  12   -0.10    1.20
  -5   1  12   -0.40    0.90
  -5   1  12   -0.80    0.60
  -5  -1 -11   -0.60    0.60
  -4  -1 -11   12.90    1.20
  -4  -1 -11   12.90    1.20
   3   1  11   32.90    1.80
  -3  -1 -11   31.20    1.80
  -3  -1 -11   33.90    1.80
   2   1  11    0.90    0.70
  -2  -1 -11    0.20    0.50
   1   1  11    1.50    0.70
  -1  -1 -11    0.70    0.40
   0   1  11    0.70    0.70
   0  -1 -11    0.60    0.40
  -1   1  11    0.90    0.70
  -1   1  11    0.70    0.90
   1  -1 -11    1.40    0.30
  -2   1  11    0.90    0.80
  -2   1  11    2.90    0.70
  -3   1  11    0.30    1.60
  -3   1  11    0.60    1.00
  -4   1  11    0.00    0.60
  -4   1  11   -0.60    1.10
  -5   1  11    4.30    1.10
  -5   1  11    4.00    2.00
  -6   1  11    3.30    1.00
  -6   1  11    1.90    0.90
  -6   1  11    2.30    5.00
  -7   1  11    0.40    0.90
  -7   1  11    1.30    0.90
  -7   1  11    0.30    1.60
  -6  -1 -10   -0.90    0.60
  -5  -1 -10    3.30    0.80
   4   1  10    3.20    0.80
  -4  -1 -10    1.80    0.70
  -4  -1 -10    2.20    0.60
   3   1  10    1.10    0.70
  -3  -1 -10    0.60    0.50
  -3  -1 -10    1.50    1.50
   2   1  10    4.30    0.60
  -2  -1 -10    3.80    0.80
   1   1  10    6.40    0.80
  -1  -1 -10    5.50    0.60
   0   1  10   10.00    1.00
   0  -1 -10    9.60    0.80
  -1   1  10    8.30    0.90
  -1   1  10    8.30    1.00
   1  -1 -10    6.60    0.70
  -2   1  10    1.90    1.30
  -2   1  10    2.20    0.80
   2  -1 -10    2.90    0.40
  -3   1  10   -0.50    0.80
  -3   1  10   -0.90    1.10
   3  -1 -10   -0.30    0.30
  -4   1  10    6.10    0.90
  -4   1  10    6.00    2.50
  -4   1  10    6.20    2.00
  -5   1  10    1.30    0.70
  -5   1  10    1.80    1.20
  -5   1  10    0.80    0.80
  -6   1  10    0.00    5.30
  -6   1  10   -0.30    0.80
  -6   1  10    0.20    0.70
  -7   1  10    2.20    1.00
  -7   1  10    0.00    0.60
  -7   1  10    2.00    2.20
  -8   1  10   -1.00    0.60
  -8   1  10    0.50    0.90
  -8   1  10    1.10    1.00
  -7  -1  -9    4.30    1.50
  -6  -1  -9    0.10    1.50
  -5  -1  -9    1.70    1.00
  -5  -1  -9    1.30    0.70
  -5  -1  -9    1.60    1.00
   4   1   9    0.20    0.60
  -4  -1  -9    0.30    1.60
  -4  -1  -9    0.10    0.50
  -4  -1  -9    0.50    0.60
   3   1   9    0.10    0.50
  -3  -1  -9   -1.40    0.80
  -3  -1  -9   -0.20    0.40
  -3  -1  -9    0.50    0.50
   2   1   9    2.70    0.60
  -2  -1  -9    2.10    1.20
  -2  -1  -9    3.30    0.50
   1   1   9   18.30    1.20
  -1  -1  -9   18.60    3.00
  -1  -1  -9   21.10    1.10
   0   1   9   24.30    1.30
   0  -1  -9   26.10    1.50
   0  -1  -9   25.30    1.30
  -1   1   9    2.70    0.70
   1  -1  -9    2.40    0.50
   1  -1  -9    2.50    1.60
  -2   1   9    7.90    0.90
  -2   1   9    9.90    2.20
  -2   1   9    9.10    0.90
   2  -1  -9    7.60    0.90
   2  -1  -9    8.50    0.70
  -3   1   9    0.90    0.60
  -3   1   9    0.10    0.60
  -3   1   9    0.10    0.70
   3  -1  -9   -0.30    0.30
   3  -1  -9   -0.60    0.60
  -4   1   9    5.90    0.90
  -4   1   9    5.70    2.20
  -4   1   9    5.40    1.30
   4  -1  -9    5.70    0.60
   4  -1  -9    5.60    0.80
  -5   1   9   47.60    3.50
  -5   1   9   40.90    3.30
  -5   1   9   44.40    2.20
   5  -1  -9   43.00    1.40
   5  -1  -9   45.60    4.20
  -6   1   9    6.80    1.10
  -6   1   9    6.90    1.00
  -6   1   9    7.80    0.90
   6  -1  -9    7.50    0.60
  -7   1   9    6.50    0.90
  -7   1   9    7.50    2.50
  -7   1   9    7.90    1.20
  -8   1   9    3.80    1.10
  -8   1   9    2.80    1.70
  -8   1   9    3.80    1.10
  -9   1   9   15.90    3.40
  -9   1   9   17.70    1.80
  -9   1   9   19.10    1.90
   8   1   8    1.30    0.60
   8   1   8    1.50    0.80
  -8  -1  -8    1.90    0.70
   7   1   8    1.00    0.70
   7   1   8   -0.10    0.50
  -7  -1  -8    0.30    0.60
   6   1   8   -0.30    0.60
   6   1   8   -0.10    0.60
  -6  -1  -8   -1.10    0.50
   5   1   8    4.30    0.80
   5   1   8    5.20    1.70
   5   1   8    5.60    1.90
  -5  -1  -8    4.40    1.10
  -5  -1  -8    4.60    0.70
  -5  -1  -8    5.80    1.80
   4   1   8   42.80    1.70
   4   1   8   43.50    1.80
  -4  -1  -8   39.00    1.70
  -4  -1  -8   41.00    2.40
  -4  -1  -8   37.40    2.50
   3   1   8    2.40    0.60
   3   1   8    2.00    0.60
  -3  -1  -8    1.30    1.10
  -3  -1  -8    2.30    0.50
  -3  -1  -8    2.20    0.50
   2   1   8   23.60    1.20
   2   1   8   23.40    1.20
  -2  -1  -8   24.30    1.40
  -2  -1  -8   22.60    1.10
   1   1   8    5.20    0.70
   1   1   8    4.60    0.60
  -1  -1  -8    5.40    0.80
  -1  -1  -8    6.20    0.60
   0   1   8    0.30    0.80
   0   1   8    0.10    0.40
   0   1   8    0.10    0.70
   0  -1  -8   -0.20    0.30
   0  -1  -8    0.30    0.50
  -1   1   8    0.30    0.70
  -1   1   8   -0.60    0.70
   1  -1  -8    0.30    0.50
   1  -1  -8    0.30    0.30
  -2   1   8    1.00    0.50
  -2   1   8    0.60    0.50
  -2   1   8    0.00    0.60
   2  -1  -8    0.90    0.30
   2  -1  -8    1.00    0.60
  -3   1   8    2.30    4.30
  -3   1   8    2.30    0.60
  -3   1   8    3.90    0.80
   3  -1  -8    2.90    0.40
   3  -1  -8    2.60    1.00
  -4   1   8   30.10    2.90
  -4   1   8   30.40    2.10
  -4   1   8   30.90    2.70
   4  -1  -8   34.90    1.70
   4  -1  -8   34.00    1.20
  -5   1   8   15.30    1.30
  -5   1   8   14.90    1.10
  -5   1   8   15.60    1.30
   5  -1  -8   14.20    1.20
   5  -1  -8   15.50    0.80
  -6   1   8   10.50    2.20
  -6   1   8   10.40    1.20
  -6   1   8   14.20    1.30
   6  -1  -8   14.20    1.10
   6  -1  -8   12.10    0.80
  -7   1   8    3.40    0.90
  -7   1   8    3.10    1.50
  -7   1   8    5.10    1.30
   7  -1  -8    4.00    0.80
   7  -1  -8    4.00    0.40
  -8   1   8    1.30    1.30
  -8   1   8   -0.10    1.00
  -8   1   8    1.80    2.10
   8  -1  -8    1.20    0.70
   8  -1  -8    0.40    0.30
  -9   1   8   37.60    5.10
  -9   1   8   39.60    2.30
  -9   1   8   37.40    1.90
   9  -1  -8   36.50    1.20
 -10   1   8   19.00    4.60
 -10   1   8   18.70    1.40
 -10   1   8   19.30    2.00
   9   1   7    0.70    0.90
  -9  -1  -7    1.60    0.70
   8   1   7    1.40    0.50
   8   1   7    1.20    1.80
  -8  -1  -7    2.70    0.70
   7   1   7   -0.50    0.50
   7   1   7   -0.80    1.50
  -7  -1  -7   -0.90    0.60
   6   1   7    2.00    1.80
   6   1   7    1.60    0.60
  -6  -1  -7    2.20    0.60
  -6  -1  -7    2.20    0.60
  -6  -1  -7    2.40    1.30
   5   1   7   19.80    1.20
   5   1   7   22.40    1.20
   5   1   7   23.10    1.70
  -5  -1  -7   21.10    1.20
  -5  -1  -7   20.60    1.20
  -5  -1  -7   18.70    2.00
   4   1   7    9.50    0.80
   4   1   7    6.60    0.70
   4   1   7    9.80    1.00
  -4  -1  -7    7.20    0.70
  -4  -1  -7    6.80    0.90
  -4  -1  -7    6.90    0.70
   3   1   7  150.98    4.30
   3   1   7  138.49    4.30
   3   1   7  146.99    4.10
  -3  -1  -7  137.89    4.50
  -3  -1  -7  155.18    5.60
   2   1   7   34.30    1.40
   2   1   7   34.00    1.30
   2   1   7   34.00    1.40
  -2  -1  -7   34.00    1.50
  -2  -1  -7   32.80    1.30
   1   1   7   19.90    0.80
   1   1   7   23.00    1.00
   1   1   7   21.10    2.10
   1   1   7   21.00    1.00
  -1  -1  -7   22.80    1.00
  -1  -1  -7   21.50    1.20
   0   1   7    0.10    0.30
   0   1   7   -0.50    0.30
   0   1   7    0.40    0.30
   0   1   7    0.50    0.30
   0  -1  -7    0.40    0.40
   0  -1  -7   -0.50    0.30
  -1   1   7   34.20    1.40
  -1   1   7   34.00    1.60
  -1   1   7   34.30    1.30
  -1   1   7   35.60    2.50
   1  -1  -7   37.50    1.50
   1  -1  -7   33.40    1.20
  -2   1   7    2.10    0.50
  -2   1   7    1.60    0.50
  -2   1   7    3.00    0.60
  -2   1   7    3.30    0.50
   2  -1  -7    2.10    0.30
   2  -1  -7    2.70    1.20
  -3   1   7   17.30    1.40
  -3   1   7   19.90    1.30
  -3   1   7   19.40    1.20
  -3   1   7   19.40    4.20
   3  -1  -7   18.00    1.20
   3  -1  -7   19.90    0.90
  -4   1   7   25.60    1.40
  -4   1   7   26.00    1.50
  -4   1   7   28.30    1.30
   4  -1  -7   27.80    1.10
   4  -1  -7   28.40    1.40
  -5   1   7   46.50    3.20
  -5   1   7   46.30    2.10
  -5   1   7   46.20    4.00
   5  -1  -7   53.99    2.10
   5  -1  -7   50.49    2.30
  -6   1   7    5.00    1.00
  -6   1   7    4.70    1.00
  -6   1   7    4.90    0.80
   6  -1  -7    6.50    0.90
  -7   1   7   20.80    1.50
  -7   1   7   20.80    1.20
  -7   1   7   21.10    1.60
   7  -1  -7   18.40    1.00
   7  -1  -7   21.00    1.70
  -8   1   7   12.20    1.30
  -8   1   7   13.10    1.10
  -8   1   7   11.30    1.30
   8  -1  -7   11.20    0.80
   8  -1  -7   13.90    1.20
  -9   1   7   21.60    1.90
  -9   1   7   20.00    1.40
  -9   1   7   23.70    1.90
   9  -1  -7   22.30    1.00
 -10   1   7   -0.30    0.70
 -10   1   7    0.30    1.10
 -10   1   7    0.50    1.10
  10  -1  -7    0.50    0.40
 -11   1   7    1.70    1.00
 -11   1   7    0.00    1.20
 -11   1   7    0.20    0.70
  11  -1  -7    0.70    0.30
  10   1   6    1.20    1.20
 -10  -1  -6    1.50    0.80
   9   1   6    3.30    0.90
   9   1   6    1.30    0.80
  -9  -1  -6    1.30    0.70
   8   1   6    1.50    0.70
   8   1   6    0.80    0.50
  -8  -1  -6    0.40    0.60
  -8  -1  -6    4.30    0.90
   7   1   6    0.00    0.50
   7   1   6    0.20    0.40
  -7  -1  -6    1.50    0.70
  -7  -1  -6    0.70    0.70
   6   1   6   -0.60    0.40
   6   1   6    0.20    1.30
   6   1   6   -1.30    0.90
   6   1   6   -0.80    0.50
  -6  -1  -6   -0.70    0.50
  -6  -1  -6    0.80    0.70
  -6  -1  -6   -1.10    0.40
   5   1   6    0.50    0.40
   5   1   6   -0.10    0.40
   5   1   6    0.30    0.40
  -5  -1  -6    0.50    0.70
  -5  -1  -6   -0.10    0.60
  -5  -1  -6    0.60    0.40
  -5  -1  -6    0.00    0.40
   4   1   6   86.19    2.80
   4   1   6   84.49    2.70
   4   1   6   87.29    2.80
  -4  -1  -6   85.89    3.30
  -4  -1  -6   89.69    2.90
  -4  -1  -6   89.49    2.80
  -4  -1  -6   89.59    4.90
   3   1   6   15.00    1.20
   3   1   6   13.00    0.80
   3   1   6   13.40    0.80
   3   1   6   15.20    1.20
  -3  -1  -6   12.60    1.60
  -3  -1  -6   13.10    1.00
  -3  -1  -6   13.30    0.80
   2   1   6   87.59    2.70
   2   1   6   89.59    3.80
   2   1   6   89.99    2.70
   2   1   6   89.49    2.70
   2   1   6   90.79    2.60
  -2  -1  -6   88.79    3.10
  -2  -1  -6   88.19    3.60
  -2  -1  -6   93.69    3.20
   1   1   6   55.59    1.80
   1   1   6   56.19    1.80
   1   1   6   55.99    1.80
   1   1   6   55.99    1.80
  -1  -1  -6   57.69    2.00
  -1  -1  -6   55.79    1.80
  -1  -1  -6   55.89    1.80
  -1  -1  -6   56.59    1.90
   0   1   6   41.60    1.50
   0   1   6   43.20    1.50
   0   1   6   41.10    1.50
   0   1   6   42.90    1.50
   0  -1  -6   42.70    1.60
   0  -1  -6   42.30    1.40
  -1   1   6   15.60    0.80
  -1   1   6   15.80    0.80
  -1   1   6   14.50    1.40
  -1   1   6   15.50    0.80
   1  -1  -6   15.40    1.50
   1  -1  -6   18.90    1.70
   1  -1  -6   15.60    1.20
  -2   1   6   -0.10    0.40
  -2   1   6   -0.60    0.50
  -2   1   6    0.20    0.30
  -2   1   6    0.40    0.50
  -2   1   6    0.40    0.40
   2  -1  -6    0.70    0.40
   2  -1  -6    0.50    0.30
  -3   1   6  345.57    9.20
  -3   1   6  364.76   11.00
  -3   1   6  362.66   10.20
  -3   1   6  351.66    9.50
  -3   1   6  350.26    9.50
  -3   1   6  342.07   13.00
   3  -1  -6  344.27    9.40
   3  -1  -6  348.47   10.20
   3  -1  -6  344.27   10.90
  -4   1   6   40.20    1.40
  -4   1   6   40.00    1.70
  -4   1   6   38.30    1.70
  -4   1   6   36.90    2.30
  -4   1   6   39.30    2.60
  -4   1   6   34.90    2.30
   4  -1  -6   40.20    1.30
   4  -1  -6   39.10    3.00
  -5   1   6    7.20    0.70
  -5   1   6    8.00    0.70
  -5   1   6    7.70    0.80
  -5   1   6    8.20    1.80
  -5   1   6    7.50    2.20
   5  -1  -6   10.10    0.90
   5  -1  -6    8.00    1.10
  -6   1   6   19.30    1.90
  -6   1   6   20.90    1.70
  -6   1   6   20.60    1.10
  -6   1   6   20.90    1.40
   6  -1  -6   22.30    1.00
   6  -1  -6   19.90    1.20
  -7   1   6   33.70    1.80
  -7   1   6   33.50    1.50
  -7   1   6   30.40    1.90
  -7   1   6   34.30    2.60
   7  -1  -6   32.60    1.60
   7  -1  -6   34.60    2.20
  -8   1   6   18.90    1.50
  -8   1   6   17.60    1.20
  -8   1   6   21.60    1.50
  -8   1   6   19.10    1.60
   8  -1  -6   19.30    1.20
   8  -1  -6   19.50    1.00
  -9   1   6    3.40    0.80
  -9   1   6    2.90    0.90
  -9   1   6    3.10    1.70
  -9   1   6    3.10    1.00
   9  -1  -6    2.90    0.50
 -10   1   6    1.90    1.10
 -10   1   6    2.60    1.10
 -10   1   6    1.50    1.20
 -10   1   6    3.90    0.90
  10  -1  -6    2.70    0.50
 -11   1   6    0.40    2.40
 -11   1   6    0.90    1.30
 -11   1   6   -0.40    1.40
  11  -1  -6    1.30    0.40
 -11  -1  -5    1.70    1.20
  10   1   5    2.70    0.80
 -10  -1  -5    3.40    1.50
   9   1   5    5.70    0.70
   9   1   5    7.20    0.90
  -9  -1  -5    6.40    1.30
   8   1   5    7.20    0.80
   8   1   5    6.00    1.40
  -8  -1  -5    7.60    1.10
  -8  -1  -5    6.30    0.80
   7   1   5   15.00    1.00
   7   1   5   13.10    1.10
  -7  -1  -5   18.40    1.70
  -7  -1  -5   16.80    1.10
   6   1   5    2.20    0.50
   6   1   5    2.10    0.70
   6   1   5    2.40    1.10
   6   1   5    2.90    0.60
   6   1   5    2.60    0.50
  -6  -1  -5    2.60    0.50
  -6  -1  -5    2.10    1.30
  -6  -1  -5    1.80    0.70
   5   1   5    3.30    0.50
   5   1   5    2.90    0.60
   5   1   5    3.90    0.60
  -5  -1  -5    3.90    0.50
  -5  -1  -5    3.40    0.50
  -5  -1  -5    5.50    0.90
  -5  -1  -5    3.50    0.50
   4   1   5   75.29    2.30
   4   1   5   73.69    2.40
   4   1   5   75.69    2.40
  -4  -1  -5   76.39    2.60
  -4  -1  -5   73.99    2.40
  -4  -1  -5   75.59    2.50
  -4  -1  -5   75.69    2.90
  -4  -1  -5   78.19    2.40
   3   1   5   78.79    3.90
   3   1   5   75.59    2.70
   3   1   5   76.59    2.30
   3   1   5   80.09    2.40
  -3  -1  -5   78.59    2.30
  -3  -1  -5   77.89    2.40
  -3  -1  -5   82.79    3.30
  -3  -1  -5   78.09    2.90
   2   1   5  193.88    5.20
   2   1   5  194.78    5.90
   2   1   5  197.58    5.50
   2   1   5  191.68    6.60
  -2  -1  -5  191.68    7.90
  -2  -1  -5  202.28    5.40
  -2  -1  -5  201.48    5.30
  -2  -1  -5  197.88    5.40
  -2  -1  -5  192.38    6.80
   1   1   5    0.40    0.30
   1   1   5    1.60    0.30
   1   1   5    0.00    0.40
   1   1   5    0.40    0.30
   1   1   5    1.00    0.20
  -1  -1  -5    0.40    0.70
  -1  -1  -5    0.20    0.30
  -1  -1  -5    0.60    0.50
  -1  -1  -5    0.80    0.30
  -1  -1  -5    0.70    0.30
   0   1   5  296.17    9.10
   0   1   5  295.27    7.90
   0   1   5  288.17    8.20
   0   1   5  290.47    8.40
   0  -1  -5  304.47    8.50
   0  -1  -5  285.17    7.90
   0  -1  -5  291.77    8.00
   0  -1  -5  295.97    8.50
  -1   1   5  112.69    3.40
  -1   1   5  112.09    3.50
  -1   1   5  111.89    3.20
  -1   1   5  126.99    3.40
   1  -1  -5  114.59    3.30
  -2   1   5  165.98    5.80
  -2   1   5  191.48    5.20
  -2   1   5  165.18    4.80
  -2   1   5  163.78    5.90
  -2   1   5  177.18    4.80
  -2   1   5  158.48    5.50
   2  -1  -5  192.38    4.80
   2  -1  -5  174.18    5.40
   2  -1  -5  160.48    5.20
  -3   1   5    0.50    0.50
  -3   1   5    1.70    0.50
  -3   1   5    2.90    0.70
  -3   1   5   -0.20    0.60
   3  -1  -5    0.90    0.30
  -4   1   5   36.70    2.60
  -4   1   5   37.20    1.30
  -4   1   5   34.50    2.30
  -4   1   5   35.80    1.60
  -4   1   5   35.70    1.30
  -4   1   5   34.70    1.50
   4  -1  -5   36.70    1.50
   4  -1  -5   36.70    1.50
   4  -1  -5   37.50    1.30
  -5   1   5   -0.40    0.40
  -5   1   5    0.20    0.70
  -5   1   5    0.00    0.30
  -5   1   5    0.30    0.30
  -5   1   5    0.30    0.40
  -5   1   5    0.30    0.30
   5  -1  -5    0.30    0.40
   5  -1  -5    0.50    0.40
   5  -1  -5    0.50    0.30
   5  -1  -5    1.30    0.40
  -6   1   5    2.60    0.60
  -6   1   5    3.10    0.90
  -6   1   5    3.10    0.70
  -6   1   5    2.80    0.70
  -6   1   5    3.50    0.50
   6  -1  -5    2.40    1.10
   6  -1  -5    2.20    0.80
  -7   1   5    2.80    1.10
  -7   1   5    2.80    1.40
  -7   1   5    0.70    0.70
  -7   1   5    2.20    0.50
   7  -1  -5    3.60    1.00
   7  -1  -5    2.80    0.60
  -8   1   5    4.90    1.00
  -8   1   5    2.80    0.60
  -8   1   5    6.30    1.10
  -8   1   5    4.30    1.10
   8  -1  -5    5.70    1.60
  -9   1   5    2.10    0.80
  -9   1   5    3.10    0.80
  -9   1   5    1.40    0.50
   9  -1  -5    1.50    0.70
 -10   1   5   29.80    2.00
 -10   1   5   27.00    1.50
 -10   1   5   27.30    1.90
 -10   1   5   27.70    2.40
  10  -1  -5   25.70    1.70
  10  -1  -5   26.80    1.30
 -11   1   5   -1.00    1.00
 -11   1   5    1.40    0.70
 -11   1   5    2.20    1.40
  11  -1  -5    1.10    0.50
 -12   1   5   13.20    1.90
  12  -1  -5   11.20    1.00
  11   1   4    0.70    0.70
 -11  -1  -4    1.60    0.70
  10   1   4    0.30    0.60
 -10  -1  -4    0.70    0.60
   9   1   4    2.10    0.50
   9   1   4    2.70    0.70
  -9  -1  -4    2.50    0.60
   8   1   4   18.80    1.20
   8   1   4   17.50    1.60
  -8  -1  -4   20.70    1.70
  -8  -1  -4   17.10    1.10
   7   1   4   -0.10    0.40
   7   1   4   -0.60    0.50
  -7  -1  -4    1.10    0.70
  -7  -1  -4   -0.20    0.40
   6   1   4    0.10    0.40
   6   1   4    0.00    0.40
   6   1   4    0.10    0.40
   6   1   4    0.10    0.40
  -6  -1  -4    0.40    0.40
  -6  -1  -4    1.30    0.60
  -6  -1  -4    0.70    0.40
   5   1   4  203.88    6.60
   5   1   4  207.08    8.40
   5   1   4  203.48    5.80
   5   1   4  207.18    5.60
  -5  -1  -4  205.88    5.90
  -5  -1  -4  205.98    6.10
  -5  -1  -4  212.68    5.80
  -5  -1  -4  207.48    7.10
   4   1   4    0.40    0.30
   4   1   4    0.20    0.30
   4   1   4    0.90    0.30
  -4  -1  -4    0.20    0.50
  -4  -1  -4    0.50    0.20
  -4  -1  -4    0.30    0.30
  -4  -1  -4   -0.20    0.50
   3   1   4  321.67    9.40
   3   1   4  321.67    8.80
   3   1   4  323.17    8.80
   3   1   4  315.87    8.50
  -3  -1  -4  346.67    8.50
  -3  -1  -4  328.17    9.30
  -3  -1  -4  324.07    8.80
  -3  -1  -4  331.07    8.80
  -3  -1  -4  334.37    9.90
  -3  -1  -4  322.47   10.50
   2   1   4    7.50    0.50
   2   1   4    8.30    0.50
   2   1   4    6.90    0.50
   2   1   4    8.50    0.50
   2   1   4    7.70    0.70
  -2  -1  -4    7.00    1.00
  -2  -1  -4    8.40    0.60
  -2  -1  -4    7.10    0.50
  -2  -1  -4    8.10    0.50
   1   1   4   24.50    0.90
   1   1   4   25.30    0.80
   1   1   4   24.20    0.90
   1   1   4   25.20    0.90
   1   1   4   25.00    0.90
   1   1   4   25.60    1.00
  -1  -1  -4   27.00    1.40
  -1  -1  -4   25.60    1.60
  -1  -1  -4   25.50    1.00
  -1  -1  -4   25.30    1.00
   0   1   4   12.90    0.70
   0   1   4   12.60    0.60
   0   1   4   12.10    0.70
   0   1   4   12.70    0.60
   0   1   4   11.30    0.70
   0  -1  -4   11.80    0.60
   0  -1  -4   12.70    0.70
   0  -1  -4   12.80    1.00
   0  -1  -4   13.20    0.60
  -1   1   4   32.80    2.30
  -1   1   4   29.80    1.00
  -1   1   4   32.10    1.10
  -1   1   4   30.90    1.20
   1  -1  -4   34.80    2.10
   1  -1  -4   30.90    1.10
   1  -1  -4   38.60    1.30
   1  -1  -4   38.80    2.00
  -2   1   4   14.70    0.80
  -2   1   4   19.80    1.10
  -2   1   4   19.80    1.10
  -2   1   4   18.10    0.70
  -2   1   4   16.60    0.80
   2  -1  -4   14.50    0.80
   2  -1  -4   18.40    0.70
  -3   1   4  104.69    3.50
  -3   1   4  104.29    3.30
  -3   1   4  104.09    3.00
  -3   1   4   96.59    3.40
  -3   1   4  101.99    4.30
   3  -1  -4  101.99    2.90
   3  -1  -4  100.99    3.30
   3  -1  -4  102.59    3.40
  -4   1   4   17.80    2.10
  -4   1   4   19.10    1.10
  -4   1   4   17.70    1.60
  -4   1   4   23.50    1.10
  -4   1   4   19.40    0.90
   4  -1  -4   21.60    0.80
   4  -1  -4   19.20    1.10
  -5   1   4  219.38    6.30
  -5   1   4  223.58    7.40
  -5   1   4  221.78    6.20
  -5   1   4  226.48    6.20
  -5   1   4  220.78    6.80
  -5   1   4  220.88    7.10
   5  -1  -4  226.68    6.20
   5  -1  -4  226.48    6.10
   5  -1  -4  229.68    6.30
   5  -1  -4  226.98    8.30
  -6   1   4    2.30    0.60
  -6   1   4    4.70    1.00
  -6   1   4    4.90    1.30
   6  -1  -4    2.10    0.40
   6  -1  -4    2.50    0.30
   6  -1  -4    2.80    0.90
  -7   1   4   73.39    2.90
  -7   1   4   76.49    2.90
  -7   1   4   72.89    3.10
  -7   1   4   69.89    4.20
   7  -1  -4   71.09    2.40
   7  -1  -4   82.99    2.90
  -8   1   4   -0.50    0.60
  -8   1   4    0.80    0.70
  -8   1   4    0.20    0.90
  -8   1   4   -0.70    0.70
   8  -1  -4    2.10    1.10
   8  -1  -4    0.40    0.30
  -9   1   4   22.70    2.40
  -9   1   4   22.50    4.40
  -9   1   4   26.30    2.50
  -9   1   4   24.00    3.30
   9  -1  -4   20.90    1.00
   9  -1  -4   24.20    1.20
 -10   1   4    4.10    1.20
 -10   1   4    6.70    2.40
 -10   1   4    4.70    1.60
 -10   1   4    2.60    0.90
  10  -1  -4    4.60    0.60
  10  -1  -4    4.40    0.50
 -11   1   4    7.20    2.50
 -11   1   4    6.70    1.80
 -11   1   4    5.70    1.20
  11  -1  -4    7.30    0.70
 -12   1   4    2.40    1.00
 -12   1   4    3.20    1.50
  12  -1  -4    3.50    0.70
  11   1   3    0.00    0.70
 -11  -1  -3    1.10    0.70
  10   1   3    6.40    0.70
  10   1   3    7.50    0.80
 -10  -1  -3    7.70    0.90
   9   1   3    9.70    0.90
   9   1   3    6.70    1.70
  -9  -1  -3    7.80    1.20
  -9  -1  -3    5.70    0.80
   8   1   3   78.99    2.70
   8   1   3   82.79    2.60
  -8  -1  -3   77.79    2.70
  -8  -1  -3   83.29    3.70
   7   1   3   -0.20    0.40
   7   1   3   -0.20    0.60
  -7  -1  -3   -0.30    0.60
  -7  -1  -3   -0.30    0.40
  -7  -1  -3    0.20    4.60
   6   1   3    6.00    0.50
   6   1   3    6.60    0.90
   6   1   3    6.00    0.60
   6   1   3    6.20    0.60
   6   1   3    6.90    1.40
  -6  -1  -3    6.60    0.60
  -6  -1  -3    6.20    0.60
  -6  -1  -3    6.40    0.90
   5   1   3  113.29    3.50
   5   1   3  115.29    3.40
   5   1   3  113.69    3.30
   5   1   3  116.19    3.20
   5   1   3  111.89    3.50
  -5  -1  -3  109.99    3.30
  -5  -1  -3  117.69    5.10
  -5  -1  -3  112.99    4.60
   4   1   3  132.69    3.90
   4   1   3  129.89    3.70
   4   1   3  132.39    3.70
   4   1   3  129.69    3.60
  -4  -1  -3  133.29    4.50
  -4  -1  -3  130.39    3.70
  -4  -1  -3  131.79    4.80
  -4  -1  -3  126.79    3.90
  -4  -1  -3  131.79    3.70
   3   1   3    1.60    0.40
   3   1   3    1.80    0.30
  -3  -1  -3    1.60    0.70
  -3  -1  -3    1.70    0.50
  -3  -1  -3    1.10    0.30
  -3  -1  -3    1.70    0.30
   2   1   3  262.37    6.90
   2   1   3  261.87    7.60
   2   1   3  267.47    8.40
   2   1   3  259.97    7.20
   2   1   3  271.57    7.50
   2   1   3  259.27    7.20
  -2  -1  -3  278.87    6.90
  -2  -1  -3  270.37    8.60
  -2  -1  -3  271.07    7.20
  -2  -1  -3  268.27    7.60
  -2  -1  -3  265.67    7.60
   1   1   3   29.80    1.00
   1   1   3   32.00    1.80
   1   1   3   32.40    1.10
   1   1   3   30.50    1.30
   1   1   3   28.40    1.00
   1   1   3   32.40    1.00
  -1  -1  -3   33.30    1.20
  -1  -1  -3   33.70    1.10
  -1  -1  -3   32.20    1.10
  -1  -1  -3   31.40    1.00
   0   1   3   37.30    1.30
   0   1   3   39.00    1.20
   0   1   3   38.60    1.10
   0   1   3   41.00    1.60
   0  -1  -3   37.10    1.20
   0  -1  -3   37.90    1.60
   0  -1  -3   38.00    1.40
   0  -1  -3   37.10    1.30
   0  -1  -3   38.90    1.20
  -1   1   3   48.50    1.50
  -1   1   3   44.60    1.60
  -1   1   3   47.70    1.90
  -1   1   3   48.20    1.90
  -1   1   3   48.00    1.80
  -1   1   3   44.40    1.60
   1  -1  -3   51.49    2.20
   1  -1  -3   47.50    1.60
   1  -1  -3   48.70    1.60
   1  -1  -3   49.20    1.40
   1  -1  -3   49.80    1.50
  -2   1   3  280.67    8.80
  -2   1   3  270.77    8.60
  -2   1   3  275.87    8.10
  -2   1   3  280.27    8.10
  -2   1   3  283.97    8.40
  -2   1   3  304.97    7.60
   2  -1  -3  280.87    9.40
   2  -1  -3  275.77    8.00
   2  -1  -3  286.07    7.50
   2  -1  -3  288.47    7.60
   2  -1  -3  285.37   10.00
  -3   1   3   31.90    1.30
  -3   1   3   32.20    1.20
  -3   1   3   31.90    1.20
  -3   1   3   31.80    1.40
  -3   1   3   33.40    1.40
  -3   1   3   31.80    1.10
   3  -1  -3   32.00    1.10
   3  -1  -3   34.70    1.10
   3  -1  -3   32.80    1.20
   3  -1  -3   32.90    1.40
  -4   1   3  201.98    5.90
  -4   1   3  202.88    6.20
  -4   1   3  207.38    7.00
  -4   1   3  202.18    6.40
  -4   1   3  198.98    6.70
  -4   1   3  203.78    5.60
   4  -1  -3  207.68    5.30
   4  -1  -3  203.68    5.60
   4  -1  -3  203.58    6.70
   4  -1  -3  205.98    7.30
   4  -1  -3  214.58    5.60
   4  -1  -3  204.38    6.00
  -5   1   3   64.59    2.50
  -5   1   3   60.09    2.30
  -5   1   3   64.89    2.00
  -5   1   3   62.09    1.90
   5  -1  -3   60.09    2.10
   5  -1  -3   59.69    1.80
   5  -1  -3   61.19    1.90
   5  -1  -3   62.09    2.20
   5  -1  -3   68.09    2.00
  -6   1   3   20.50    1.30
  -6   1   3   22.30    0.90
  -6   1   3   21.90    1.20
  -6   1   3   20.20    1.30
   6  -1  -3   19.00    0.90
   6  -1  -3   20.60    1.70
   6  -1  -3   19.40    0.80
   6  -1  -3   17.70    0.90
  -7   1   3   18.10    1.40
  -7   1   3   22.10    1.40
  -7   1   3   15.20    1.30
  -7   1   3   20.10    1.00
  -7   1   3   14.80    1.50
   7  -1  -3   24.30    1.60
   7  -1  -3   18.30    0.80
   7  -1  -3   17.60    0.90
  -8   1   3   11.00    1.10
  -8   1   3   10.50    1.10
  -8   1   3   11.00    1.20
  -8   1   3   11.50    1.30
   8  -1  -3   11.20    0.80
   8  -1  -3   12.20    0.70
   8  -1  -3   11.60    0.90
  -9   1   3    1.40    0.80
  -9   1   3    1.60    0.90
  -9   1   3    1.70    0.80
  -9   1   3    0.60    0.90
   9  -1  -3    0.20    0.40
 -10   1   3   11.30    1.20
 -10   1   3   11.40    1.40
 -10   1   3   11.40    1.90
 -10   1   3   12.30    1.50
  10  -1  -3   11.40    0.80
  10  -1  -3   10.50    0.90
 -11   1   3   -0.30    0.80
 -11   1   3   -1.50    1.00
  11  -1  -3    0.40    0.40
 -12   1   3   15.60    2.00
 -12   1   3    9.90    1.40
  12  -1  -3   12.90    1.10
  12   1   2    1.40    0.80
 -12  -1  -2   -0.60    0.70
  11   1   2    0.10    0.60
 -11  -1  -2    1.20    0.70
  10   1   2   10.30    0.80
  10   1   2    8.30    0.80
 -10  -1  -2    7.40    0.80
   9   1   2    0.90    0.50
   9   1   2    0.80    0.40
  -9  -1  -2    1.60    0.60
  -9  -1  -2    1.40    0.80
  -9  -1  -2    1.40    0.50
   8   1   2   17.00    1.00
   8   1   2   16.80    0.90
  -8  -1  -2   19.10    1.70
  -8  -1  -2   18.60    1.20
  -8  -1  -2   16.70    1.10
  -8  -1  -2   17.50    1.10
   7   1   2   86.49    3.20
   7   1   2   85.59    2.70
   7   1   2   88.29    3.60
  -7  -1  -2   87.29    2.80
  -7  -1  -2   88.49    3.20
  -7  -1  -2   88.49    2.90
   6   1   2   45.00    2.20
   6   1   2   45.80    1.60
   6   1   2   45.40    1.50
   6   1   2   45.10    2.30
   6   1   2   45.30    1.60
  -6  -1  -2   46.00    2.20
  -6  -1  -2   46.20    1.80
  -6  -1  -2   44.20    1.60
  -6  -1  -2   46.10    1.70
   5   1   2  332.67    9.50
   5   1   2  342.07    9.00
   5   1   2  333.07    9.50
   5   1   2  332.47    9.10
   5   1   2  329.17    9.60
  -5  -1  -2  338.77    9.10
  -5  -1  -2  334.07   10.20
  -5  -1  -2  329.77    9.10
  -5  -1  -2  335.37   14.00
   4   1   2 1075.99   27.80
   4   1   2 1121.09   30.70
   4   1   2 1146.19   28.80
   4   1   2 1105.79   29.00
   4   1   2 1061.79   30.80
  -4  -1  -2 1090.49   28.80
  -4  -1  -2 1090.39   29.00
  -4  -1  -2 1104.99   34.20
   3   1   2   29.10    1.00
   3   1   2   28.00    1.20
   3   1   2   27.40    0.90
   3   1   2   27.10    0.90
   3   1   2   28.90    1.00
  -3  -1  -2   27.30    1.50
  -3  -1  -2   27.70    1.50
  -3  -1  -2   27.40    1.20
  -3  -1  -2   29.60    0.90
  -3  -1  -2   28.00    1.00
  -3  -1  -2   28.50    1.00
   2   1   2  459.35   12.00
   2   1   2  446.26   11.60
   2   1   2  457.85   14.20
   2   1   2  452.35   12.80
   2   1   2  460.95   12.70
   2   1   2  446.26   12.10
  -2  -1  -2  469.05   12.10
  -2  -1  -2  448.76   12.80
  -2  -1  -2  472.55   12.80
  -2  -1  -2  451.75   12.60
  -2  -1  -2  442.16   14.20
  -2  -1  -2  477.95   11.60
   1   1   2  550.14   14.00
   1   1   2  558.64   15.50
   1   1   2  572.14   15.40
   1   1   2  569.54   14.50
   1   1   2  560.54   17.10
  -1  -1  -2  555.64   15.50
  -1  -1  -2  569.34   14.60
  -1  -1  -2  517.85   14.50
  -1  -1  -2  562.94   17.10
  -1  -1  -2  599.94   14.00
  -1  -1  -2  484.25   15.40
   0   1   2  302.07    8.40
   0   1   2  305.17    7.60
   0   1   2  277.77    8.40
   0  -1  -2  336.67    7.90
   0  -1  -2  303.57    7.60
   0  -1  -2  287.37    7.90
   0  -1  -2  285.67    9.40
   0  -1  -2  290.07    8.50
  -1   1   2 2625.54   74.29
  -1   1   2 2895.21   69.49
  -1   1   2 2627.04   67.09
  -1   1   2 2580.44   74.79
  -1   1   2 2612.84   78.49
  -1   1   2 2639.74   66.69
  -1   1   2 2698.73   81.59
   1  -1  -2 2591.74   74.79
   1  -1  -2 2669.53   69.79
   1  -1  -2 2565.74   66.99
   1  -1  -2 2698.73   67.29
   1  -1  -2 2613.64   70.09
   1  -1  -2 2701.63   81.69
  -2   1   2  960.20   25.10
  -2   1   2  932.41   27.40
  -2   1   2  983.70   24.10
  -2   1   2  952.50   24.20
  -2   1   2  946.71   29.70
  -2   1   2  946.21   30.20
  -2   1   2  965.40   26.80
   2  -1  -2  968.60   25.30
   2  -1  -2  965.10   27.10
   2  -1  -2  922.41   29.60
   2  -1  -2 1013.60   25.10
  -3   1   2  304.27    8.70
  -3   1   2  305.47    8.20
  -3   1   2  309.37    9.30
  -3   1   2  298.87    9.70
   3  -1  -2  306.37    7.80
   3  -1  -2  304.87    9.50
   3  -1  -2  309.77    8.70
   3  -1  -2  309.07    8.20
   3  -1  -2  317.87    9.80
   3  -1  -2  300.77    8.20
  -4   1   2   78.29    2.40
  -4   1   2   77.49    2.80
  -4   1   2   78.19    2.30
  -4   1   2   78.79    2.60
  -4   1   2   77.69    2.30
   4  -1  -2   77.69    2.30
   4  -1  -2   78.89    2.10
   4  -1  -2   81.29    2.30
   4  -1  -2   77.29    2.40
   4  -1  -2   74.59    2.30
   4  -1  -2   78.59    2.90
  -5   1   2  114.19    3.40
  -5   1   2  111.09    4.50
  -5   1   2  108.69    4.00
  -5   1   2  115.79    3.20
  -5   1   2  117.49    3.70
   5  -1  -2  108.29    3.20
   5  -1  -2  110.29    3.20
   5  -1  -2  110.29    4.00
   5  -1  -2  113.59    3.20
   5  -1  -2  107.29    3.00
  -6   1   2    0.90    0.30
  -6   1   2    1.30    0.60
  -6   1   2    1.70    0.70
   6  -1  -2    1.50    0.60
   6  -1  -2    1.10    0.60
   6  -1  -2    1.00    0.30
   6  -1  -2    1.10    0.60
   6  -1  -2    1.20    0.30
  -7   1   2  144.49    4.20
  -7   1   2  134.59    4.80
  -7   1   2  140.99    4.10
  -7   1   2  135.49    5.60
  -7   1   2  140.69    5.10
   7  -1  -2  138.79    3.90
   7  -1  -2  142.39    4.20
   7  -1  -2  138.49    4.10
  -8   1   2    4.10    0.60
  -8   1   2    3.70    1.00
  -8   1   2    3.40    0.90
  -8   1   2    3.10    0.40
   8  -1  -2    4.40    0.50
   8  -1  -2    4.90    0.60
   8  -1  -2    4.40    0.50
  -9   1   2   93.69    4.40
  -9   1   2   97.89    4.10
  -9   1   2   94.59    3.00
  -9   1   2   95.79    3.90
  -9   1   2   92.89    3.60
   9  -1  -2   93.89    3.00
   9  -1  -2   94.29    2.80
 -10   1   2    1.60    0.70
 -10   1   2    1.50    0.90
 -10   1   2    0.70    0.60
  10  -1  -2    0.30    0.30
  10  -1  -2    0.70    0.50
 -11   1   2    7.90    1.40
 -11   1   2    7.10    2.00
  11  -1  -2    8.60    0.80
 -12   1   2    2.60    1.10
 -12   1   2    1.60    1.30
  12  -1  -2    1.00    0.60
  12   1   1    0.80    0.70
 -12  -1  -1    0.90    0.90
  11   1   1    0.30    0.50
 -11  -1  -1    0.80    0.60
 -11  -1  -1    0.20    0.70
  10   1   1    2.60    0.60
  10   1   1    2.40    0.50
 -10  -1  -1    2.30    0.80
 -10  -1  -1    2.00    0.90
   9   1   1    7.60    0.70
   9   1   1    7.80    0.70
  -9  -1  -1    8.50    1.00
  -9  -1  -1    7.60    0.80
  -9  -1  -1    5.00    0.80
  -9  -1  -1    9.50    1.30
   8   1   1   58.09    1.90
   8   1   1   58.89    2.00
  -8  -1  -1   57.49    2.40
  -8  -1  -1   58.09    3.00
  -8  -1  -1   57.39    2.10
  -8  -1  -1   58.59    2.10
   7   1   1    0.20    0.30
   7   1   1   -0.20    0.30
   7   1   1    0.10    0.20
  -7  -1  -1    0.20    0.40
  -7  -1  -1    0.40    0.40
  -7  -1  -1    0.20    0.30
  -7  -1  -1   -0.70    0.30
  -7  -1  -1   -0.70    0.60
   6   1   1   74.29    3.90
   6   1   1   73.29    2.20
   6   1   1   74.49    2.30
   6   1   1   73.29    2.30
   6   1   1   72.89    2.30
  -6  -1  -1   75.39    4.10
  -6  -1  -1   73.09    2.70
  -6  -1  -1   75.39    3.40
  -6  -1  -1   76.39    2.40
  -6  -1  -1   75.59    5.90
   5   1   1  295.47    7.80
   5   1   1  286.97    8.30
   5   1   1  288.57    8.90
   5   1   1  287.27    8.10
   5   1   1  278.37    7.80
  -5  -1  -1  288.77    8.80
  -5  -1  -1  285.27    7.80
  -5  -1  -1  288.87    9.50
  -5  -1  -1  284.67    8.90
   4   1   1  234.08   12.70
   4   1   1  236.68    6.10
   4   1   1  227.18    6.30
   4   1   1  245.98    6.30
   4   1   1  234.98    6.60
  -4  -1  -1  232.48    6.70
  -4  -1  -1  223.68    7.20
  -4  -1  -1  232.08    7.20
   3   1   1    3.00    0.30
   3   1   1    3.70    0.20
   3   1   1    3.00    0.30
  -3  -1  -1    2.40    0.30
  -3  -1  -1    2.90    0.30
  -3  -1  -1    3.00    0.30
   2   1   1    1.40    0.20
   2   1   1    0.70    0.30
   2   1   1    1.30    0.60
   2   1   1    1.40    0.20
   2   1   1    0.90    0.30
   2   1   1    1.10    0.20
  -2  -1  -1    1.10    0.30
  -2  -1  -1    1.60    0.20
  -2  -1  -1    1.20    0.30
  -2  -1  -1    1.10    0.20
  -2  -1  -1    1.50    0.20
   1   1   1   29.50    0.80
   1   1   1   29.70    1.30
   1   1   1   30.60    0.90
   1   1   1   28.30    0.90
   1   1   1   29.00    1.00
  -1  -1  -1   29.10    0.90
  -1  -1  -1   29.10    1.00
  -1  -1  -1   31.00    0.90
  -1  -1  -1   29.90    0.80
  -1  -1  -1   29.60    0.90
   0   1   1  152.98    4.60
   0   1   1  172.48    4.80
   0   1   1  150.18    4.70
   0   1   1  144.89    4.80
   0  -1  -1  151.38    4.50
   0  -1  -1  167.68    4.80
   0  -1  -1  158.68    4.30
   0  -1  -1  148.79    4.80
  -1   1   1  848.12   26.20
  -1   1   1  832.62   24.20
  -1   1   1  855.81   22.00
  -1   1   1  815.02   23.40
  -1   1   1  844.82   21.20
  -1   1   1  819.72   21.60
   1  -1  -1  860.91   26.20
   1  -1  -1  828.32   21.30
   1  -1  -1  834.32   22.00
   1  -1  -1  823.92   23.40
   1  -1  -1  854.11   21.10
  -2   1   1  404.76   10.20
  -2   1   1  409.36   11.30
  -2   1   1  406.26   12.00
  -2   1   1  391.36   12.50
  -2   1   1  397.16   10.60
   2  -1  -1  399.26   10.20
   2  -1  -1  404.66   11.30
   2  -1  -1  401.76   10.70
   2  -1  -1  405.96   10.60
   2  -1  -1  414.26   10.60
   2  -1  -1  396.96   12.60
  -3   1   1   58.89    2.80
  -3   1   1   71.79    1.90
  -3   1   1   71.49    2.10
  -3   1   1   59.69    2.30
  -3   1   1   59.49    1.70
  -3   1   1   57.79    1.80
  -3   1   1   69.19    1.80
   3  -1  -1   58.29    3.20
   3  -1  -1   56.19    1.80
   3  -1  -1   66.39    1.90
   3  -1  -1   61.69    1.70
   3  -1  -1   59.29    1.80
   3  -1  -1   56.29    2.50
  -4   1   1  221.48    5.70
  -4   1   1  204.58    5.90
  -4   1   1  211.58    6.80
  -4   1   1  193.38    5.60
  -4   1   1  222.68    6.90
  -4   1   1  198.38    5.60
   4  -1  -1  234.18    6.90
   4  -1  -1  194.08    6.10
   4  -1  -1  200.58    5.60
   4  -1  -1  199.38    5.90
   4  -1  -1  212.78    5.70
   4  -1  -1  197.58    5.60
  -5   1   1   93.39    3.30
  -5   1   1   96.59    2.80
  -5   1   1   94.39    3.60
  -5   1   1   98.69    2.90
  -5   1   1  103.89    4.40
  -5   1   1  105.39    2.90
   5  -1  -1   93.29    2.90
   5  -1  -1   96.89    2.80
   5  -1  -1   94.99    3.00
   5  -1  -1   97.79    4.00
  -6   1   1   36.40    2.70
  -6   1   1   36.30    2.40
  -6   1   1   36.10    1.30
  -6   1   1   37.00    1.80
  -6   1   1   34.30    1.30
  -6   1   1   34.40    1.70
   6  -1  -1   36.20    1.30
   6  -1  -1   38.90    1.30
   6  -1  -1   35.80    1.30
   6  -1  -1   37.80    1.30
  -7   1   1    0.50    0.60
  -7   1   1    0.90    0.50
  -7   1   1    0.70    0.30
  -7   1   1   -0.10    0.60
  -7   1   1    1.20    0.40
   7  -1  -1    1.10    0.30
   7  -1  -1    0.80    0.40
   7  -1  -1    0.90    0.30
  -8   1   1   26.80    1.70
  -8   1   1   26.00    8.60
  -8   1   1   26.00    1.30
  -8   1   1   24.50    1.80
  -8   1   1   26.00    4.40
   8  -1  -1   27.40    1.20
   8  -1  -1   27.90    1.10
   8  -1  -1   26.60    1.20
  -9   1   1    9.60    0.90
  -9   1   1    9.90    0.80
  -9   1   1    9.40    1.30
  -9   1   1    9.50    0.90
  -9   1   1   11.00    1.40
   9  -1  -1    8.40    0.80
   9  -1  -1    9.60    1.10
 -10   1   1    0.30    0.60
 -10   1   1    1.10    0.90
 -10   1   1    0.60    0.50
  10  -1  -1    1.00    0.50
  10  -1  -1    0.20    0.30
 -11   1   1   12.30    3.50
 -11   1   1   11.10    1.10
 -11   1   1   13.60    2.10
  11  -1  -1   12.10    1.10
 -12   1   1    2.80    1.00
 -12   1   1    1.30    1.30
  12  -1  -1    2.40    0.70
  12   1   0    0.30    0.60
 -12  -1   0    0.40    0.90
 -12  -1   0    1.50    0.90
  11   1   0    2.20    0.60
 -11  -1   0    3.10    0.90
  10   1   0   -0.10    0.30
  10   1   0    0.20    0.40
 -10  -1   0   -0.10    0.80
 -10  -1   0   -0.10    0.50
 -10  -1   0   -0.40    0.70
   9   1   0    0.30    1.00
   9   1   0    0.40    0.40
  -9  -1   0    0.50    0.80
  -9  -1   0    0.00    1.00
  -9  -1   0   -0.40    0.50
  -9  -1   0    0.20    0.50
   8   1   0    0.00    0.30
   8   1   0    0.00    0.30
  -8  -1   0   -0.30    0.50
  -8  -1   0   -0.80    0.70
  -8  -1   0    0.20    0.40
  -8  -1   0    0.00    0.40
   7   1   0   13.30    1.10
   7   1   0   12.80    0.70
   7   1   0   14.50    0.80
  -7  -1   0   13.90    0.90
  -7  -1   0   13.10    1.10
  -7  -1   0   12.80    1.30
  -7  -1   0   12.90    1.10
  -7  -1   0   13.70    0.80
  -7  -1   0   15.00    2.40
   6   1   0   65.69    2.10
   6   1   0   66.29    2.10
   6   1   0   68.09    2.00
   6   1   0   66.79    2.10
  -6  -1   0   66.69    2.10
  -6  -1   0   63.69    2.50
  -6  -1   0   65.49    2.10
  -6  -1   0   68.29    2.10
  -6  -1   0   68.99    2.30
  -6  -1   0   67.39    5.50
  -6  -1   0   65.49    2.10
   5   1   0  220.08   16.60
   5   1   0  208.88    5.70
   5   1   0  209.78    6.00
   5   1   0  208.38    5.50
  -5  -1   0  209.58    6.80
  -5  -1   0  197.28    6.60
  -5  -1   0  214.38    5.80
  -5  -1   0  215.08    7.60
  -5  -1   0  212.68    6.00
  -5  -1   0  213.08    6.20
  -5  -1   0  206.98    7.10
   4   1   0 1974.80   60.59
   4   1   0 1911.91   53.39
   4   1   0 1929.21   51.09
   4   1   0 1902.91   48.00
   4   1   0 1900.91   49.99
  -4  -1   0 1913.61   53.99
  -4  -1   0 1899.91   52.79
  -4  -1   0 1853.71   50.79
  -4  -1   0 1905.11   51.29
  -4  -1   0 1825.62   58.49
   3   1   0    1.20    0.40
   3   1   0    1.20    0.70
   3   1   0    0.90    0.10
   3   1   0    1.20    0.10
   3   1   0    0.80    0.10
  -3  -1   0    1.10    0.60
  -3  -1   0    0.70    0.30
  -3  -1   0    0.90    0.20
  -3  -1   0    1.30    0.30
  -3  -1   0    1.50    0.10
   2   1   0  562.34   15.40
   2   1   0  562.54   17.00
   2   1   0  555.14   14.50
   2   1   0  542.55   14.90
   2   1   0  535.35   13.90
  -2  -1   0  538.45   17.00
  -2  -1   0  562.44   14.40
  -2  -1   0  524.55   15.50
  -2  -1   0  556.44   13.80
   1   1   0   15.40    0.60
   1   1   0   15.80    0.40
  -1  -1   0   14.70    0.60
  -1  -1   0   16.00    0.40
  -1  -1   0   15.80    0.50
  -1  -1   0   16.30    0.50
   0  -1   0    0.00    0.10
  -1   1   0   13.70    0.70
  -1   1   0   15.50    0.50
  -1   1   0   15.40    0.40
  -1   1   0   15.50    0.70
  -1   1   0   14.00    0.50
  -1   1   0   15.40    0.50
   1  -1   0   16.40    0.60
   1  -1   0   14.20    0.60
   1  -1   0   14.50    0.60
   1  -1   0   15.70    0.50
   1  -1   0   15.00    0.50
   1  -1   0   14.40    0.50
  -2   1   0  566.74   13.80
  -2   1   0  551.24   14.20
  -2   1   0  531.55   17.00
  -2   1   0  553.44   14.40
  -2   1   0  517.75   20.80
  -2   1   0  550.34   16.40
   2  -1   0  554.04   16.20
   2  -1   0  512.65   15.90
   2  -1   0  571.04   17.00
   2  -1   0  517.95   14.70
   2  -1   0  582.74   15.20
  -3   1   0    1.20    0.20
  -3   1   0    0.80    0.10
  -3   1   0    0.60    0.20
  -3   1   0    1.00    0.80
   3  -1   0    1.00    0.40
   3  -1   0    1.50    0.20
   3  -1   0    1.00    0.10
   3  -1   0    1.00    0.30
  -4   1   0 1884.41   52.49
  -4   1   0 1865.51   49.40
  -4   1   0 1920.71   48.40
  -4   1   0 1914.01   49.30
  -4   1   0 1856.51   49.00
  -4   1   0 1631.84   48.90
  -4   1   0 1853.51   55.69
  -4   1   0 1964.60   57.89
   4  -1   0 1850.31   47.20
   4  -1   0 1873.71   50.59
   4  -1   0 1880.41   52.89
   4  -1   0 1882.81   50.69
   4  -1   0 1998.70   57.89
  -5   1   0  216.98    6.20
  -5   1   0  216.38    5.90
  -5   1   0  222.08    5.80
  -5   1   0  215.88    5.90
  -5   1   0  207.98    6.80
  -5   1   0  217.28    5.90
  -5   1   0  207.88    7.10
   5  -1   0  212.38    5.60
   5  -1   0  205.08    6.10
   5  -1   0  209.38    5.90
   5  -1   0  213.28    7.50
  -6   1   0   66.99    2.20
  -6   1   0   66.89    2.10
  -6   1   0   63.99    2.80
  -6   1   0   65.49    2.70
  -6   1   0   66.59    2.10
  -6   1   0   64.79    2.60
  -6   1   0   67.19    2.10
   6  -1   0   65.29    2.00
   6  -1   0   64.69    2.10
   6  -1   0   69.29    2.10
   6  -1   0   68.79    2.10
  -7   1   0   15.70    0.90
  -7   1   0   16.50    1.40
  -7   1   0   13.20    1.20
  -7   1   0   15.10    0.90
  -7   1   0   17.00    2.70
   7  -1   0   13.80    0.70
   7  -1   0   13.40    0.80
   7  -1   0   15.40    0.90
   7  -1   0   12.90    0.80
  -8   1   0   -1.80    0.60
  -8   1   0    0.70    0.60
  -8   1   0   -0.10    0.30
  -8   1   0    0.10    0.40
   8  -1   0    0.40    0.40
   8  -1   0    0.00    0.70
   8  -1   0    0.20    0.30
  -9   1   0    0.60    0.90
  -9   1   0    1.00    0.50
  -9   1   0   -0.30    0.80
  -9   1   0    0.60    0.50
   9  -1   0    0.50    0.40
   9  -1   0    0.40    0.50
 -10   1   0    0.10    0.60
 -10   1   0    0.40    0.90
 -10   1   0    1.40    0.80
  10  -1   0    0.70    0.40
  10  -1   0    0.20    0.50
 -11   1   0    2.30    1.10
 -11   1   0    2.20    1.00
 -11   1   0    1.60    0.60
  11  -1   0    1.80    0.60
 -12   1   0    0.70    1.00
 -12   1   0   -0.30    0.80
 -12   1   0    0.00    0.70
  12  -1   0   -0.20    0.60
  12   1  -1    1.70    0.60
 -12  -1   1    1.40    1.00
 -12  -1   1    3.10    1.20
  11   1  -1   12.40    1.00
 -11  -1   1   10.30    1.40
  10   1  -1    0.70    0.40
  10   1  -1    1.00    0.40
 -10  -1   1    0.30    0.50
 -10  -1   1    0.10    0.80
   9   1  -1    8.70    0.70
   9   1  -1    7.80    0.80
  -9  -1   1   11.40    1.10
  -9  -1   1   11.30    1.30
  -9  -1   1   10.30    1.00
  -9  -1   1   10.80    1.40
   8   1  -1   28.50    1.00
   8   1  -1   26.50    1.10
  -8  -1   1   32.60   11.20
  -8  -1   1   26.40    1.80
  -8  -1   1   27.50    1.30
  -8  -1   1   24.70    1.60
  -8  -1   1   27.90   10.00
   7   1  -1    0.80    0.30
   7   1  -1    0.40    0.40
   7   1  -1    0.60    0.30
  -7  -1   1    0.30    0.60
  -7  -1   1    0.70    0.30
  -7  -1   1    0.90    0.40
  -7  -1   1    0.20    1.00
  -7  -1   1    0.30    1.20
  -7  -1   1    1.00    0.30
   6   1  -1   35.00    1.10
   6   1  -1   36.40    1.20
   6   1  -1   33.20    1.20
   6   1  -1   33.90    1.30
  -6  -1   1   29.40    1.30
  -6  -1   1   32.70    1.50
  -6  -1   1   35.90    1.50
  -6  -1   1   35.50    2.00
  -6  -1   1   35.40    1.20
  -6  -1   1   35.10    1.60
   5   1  -1   95.79    2.80
   5   1  -1   96.59    2.60
   5   1  -1   93.19    3.50
   5   1  -1   99.99    2.80
  -5  -1   1   94.69    3.80
  -5  -1   1   93.59    2.80
  -5  -1   1   91.99    3.20
  -5  -1   1  103.59    2.90
  -5  -1   1   99.79    2.90
  -5  -1   1   96.89    2.90
   4   1  -1  197.78    5.20
   4   1  -1  191.88    5.40
   4   1  -1  187.68    5.20
   4   1  -1  196.18    5.80
   4   1  -1  195.08    6.40
  -4  -1   1  184.38    5.90
  -4  -1   1  181.38    6.30
  -4  -1   1  189.68    5.90
  -4  -1   1  193.68    5.50
  -4  -1   1  192.48    5.20
   3   1  -1   58.49    1.80
   3   1  -1   72.79    3.40
   3   1  -1   64.19    1.70
   3   1  -1   63.29    1.60
  -3  -1   1   56.49    2.40
  -3  -1   1   56.69    1.80
  -3  -1   1   57.59    2.00
  -3  -1   1   55.39    1.70
  -3  -1   1   57.69    2.20
   2   1  -1  397.76   12.30
   2   1  -1  439.76   11.20
   2   1  -1  390.06   10.50
   2   1  -1  405.96   10.00
  -2  -1   1  382.06   10.00
  -2  -1   1  412.16   11.10
  -2  -1   1  374.16   10.40
  -2  -1   1  384.46   11.90
  -2  -1   1  398.56   10.30
  -2  -1   1  398.16   10.40
  -2  -1   1  390.96   12.40
   1   1  -1  827.52   23.80
   1   1  -1  916.41   22.20
   1   1  -1  816.42   26.00
  -1  -1   1  842.42   22.20
  -1  -1   1  860.21   22.30
  -1  -1   1  836.32   26.40
  -1  -1   1  822.62   23.60
   0   1  -1  146.49    5.10
   0  -1   1  152.18    5.10
   0  -1   1  147.39    4.60
   0  -1   1  152.08    6.10
   0  -1   1  159.98    4.30
  -1   1  -1   28.20    1.00
  -1   1  -1   30.90    0.90
  -1   1  -1   28.90    0.90
  -1   1  -1   30.20    0.90
   1  -1   1   29.00    1.10
   1  -1   1   28.80    0.90
   1  -1   1   29.50    0.80
   1  -1   1   28.90    0.80
  -2   1  -1    0.90    0.20
  -2   1  -1    0.90    0.30
  -2   1  -1    1.20    0.30
  -2   1  -1    1.90    0.70
  -2   1  -1    1.00    0.30
   2  -1   1    0.90    0.20
   2  -1   1    0.70    0.20
   2  -1   1    1.00    0.20
   2  -1   1    1.10    0.50
   2  -1   1    1.10    0.20
   2  -1   1    0.40    0.70
  -3   1  -1    1.80    0.20
  -3   1  -1    2.40    0.20
  -3   1  -1    1.20    0.30
   3  -1   1    1.70    0.20
   3  -1   1    2.00    0.20
   3  -1   1    2.20    0.20
   3  -1   1    1.80    0.20
   3  -1   1    1.90    0.20
  -4   1  -1  227.18    6.20
  -4   1  -1  210.28    7.00
  -4   1  -1  231.38    5.90
  -4   1  -1  223.08    7.40
   4  -1   1  232.28    6.10
   4  -1   1  226.78    6.20
   4  -1   1  230.48    6.50
   4  -1   1  227.98    7.50
   4  -1   1  223.88    5.90
  -5   1  -1  277.07    9.40
  -5   1  -1  267.97    7.70
  -5   1  -1  289.17    9.00
  -5   1  -1  287.47    7.80
  -5   1  -1  297.47    9.70
   5  -1   1  299.17    8.20
   5  -1   1  292.07    7.80
   5  -1   1  282.07    7.80
   5  -1   1  292.67    8.20
   5  -1   1  289.57    7.60
  -6   1  -1   74.09    2.70
  -6   1  -1   74.09    2.80
  -6   1  -1   74.09    3.00
  -6   1  -1   76.59    2.50
  -6   1  -1   74.09    2.50
   6  -1   1   74.49    2.20
   6  -1   1   76.29    2.30
   6  -1   1   73.69    2.30
   6  -1   1   77.49    3.70
   6  -1   1   74.89    2.40
  -7   1  -1   -0.30    0.30
  -7   1  -1   -1.10    0.50
  -7   1  -1   -0.30    0.40
  -7   1  -1    0.20    0.50
  -7   1  -1   -0.10    0.30
   7  -1   1    0.20    0.50
   7  -1   1    0.00    0.40
   7  -1   1    0.30    0.40
   7  -1   1    0.00    0.30
  -8   1  -1   57.89    2.10
  -8   1  -1   58.69    2.10
  -8   1  -1   55.09    2.90
  -8   1  -1   60.39    2.50
   8  -1   1   58.69    2.10
   8  -1   1   55.69    1.90
  -9   1  -1   11.20    1.00
  -9   1  -1    9.90    1.20
  -9   1  -1   16.30    1.70
   9  -1   1   10.30    0.80
   9  -1   1   10.50    1.00
 -10   1  -1    3.00    0.80
 -10   1  -1    2.60    0.80
 -10   1  -1    2.80    0.90
  10  -1   1    2.40    0.90
  10  -1   1    2.70    0.60
 -11   1  -1    0.00    0.50
 -11   1  -1   -0.10    0.80
  11  -1   1   -0.50    0.50
 -12   1  -1    0.10    0.90
 -12   1  -1    1.00    0.70
  12  -1   1    1.10    0.70
  12   1  -2    1.10    0.60
 -12  -1   2    1.00    0.90
 -12  -1   2    2.00    1.20
  11   1  -2    9.20    0.90
 -11  -1   2    9.00    1.40
 -11  -1   2    7.20    0.90
  10   1  -2    0.40    0.30
  10   1  -2    0.80    0.40
 -10  -1   2    0.10    0.50
 -10  -1   2    0.60    0.90
   9   1  -2   93.59    2.80
   9   1  -2   92.69    2.90
  -9  -1   2  102.59    4.20
  -9  -1   2   96.29    3.20
  -9  -1   2   92.69    4.30
   8   1  -2    4.10    0.50
   8   1  -2    3.70    0.40
  -8  -1   2    3.50    0.80
  -8  -1   2    3.10    0.50
  -8  -1   2    4.40    0.90
   7   1  -2  156.58    4.20
   7   1  -2  139.69    4.00
   7   1  -2  140.09    3.80
  -7  -1   2  136.99    5.70
  -7  -1   2  139.89    5.20
  -7  -1   2  139.49    4.20
  -7  -1   2  137.79    4.10
  -7  -1   2  137.79    6.50
   6   1  -2    1.60    0.30
   6   1  -2    0.40    0.30
  -6  -1   2    1.50    0.90
  -6  -1   2    0.70    0.50
  -6  -1   2    0.90    0.40
  -6  -1   2    1.20    0.30
  -6  -1   2    0.80    0.60
   5   1  -2  109.69    4.70
   5   1  -2  104.39    3.00
   5   1  -2  108.89    2.90
   5   1  -2  110.19    3.20
  -5  -1   2  104.69    3.50
  -5  -1   2  108.69    3.10
  -5  -1   2  109.69    4.80
  -5  -1   2  109.59    3.20
  -5  -1   2  104.99    4.00
  -5  -1   2  100.19    3.00
   4   1  -2   88.89    3.00
   4   1  -2   88.59    2.40
   4   1  -2   77.79    2.20
   4   1  -2   73.29    2.20
   4   1  -2   76.99    2.10
  -4  -1   2   74.89    2.30
  -4  -1   2   77.39    2.40
  -4  -1   2   74.19    3.40
  -4  -1   2   74.69    2.90
  -4  -1   2   75.49    2.60
   3   1  -2  308.27    8.00
   3   1  -2  300.17    8.60
   3   1  -2  310.97    7.70
   3   1  -2  307.87    9.50
  -3  -1   2  299.77    8.60
  -3  -1   2  304.77    8.00
  -3  -1   2  291.37    9.20
  -3  -1   2  296.67    9.60
   2   1  -2  919.51   28.60
   2   1  -2  910.31   24.70
   2   1  -2  972.50   26.00
  -2  -1   2  874.51   29.80
  -2  -1   2  950.00   24.30
  -2  -1   2  929.21   26.00
  -2  -1   2  987.70   23.40
  -2  -1   2  928.81   24.80
  -2  -1   2  903.51   27.70
   1   1  -2 2506.35   69.79
   1   1  -2 2421.96   76.29
  -1  -1   2 2401.26   69.79
  -1  -1   2 2514.95   76.29
  -1  -1   2 2459.25   64.99
  -1  -1   2 2607.94   65.19
   0   1  -2  290.47    7.60
   0   1  -2  277.67    9.00
   0   1  -2  288.67    7.60
   0  -1   2  288.97    7.60
   0  -1   2  306.07    7.60
   0  -1   2  285.77    8.90
   0  -1   2  286.17    7.80
  -1   1  -2  582.94   16.10
  -1   1  -2  564.04   15.10
  -1   1  -2  578.04   17.70
   1  -1   2  570.64   15.10
   1  -1   2  584.24   16.10
   1  -1   2  571.64   17.80
   1  -1   2  571.94   15.00
  -2   1  -2  440.96   12.80
  -2   1  -2  449.76   12.80
  -2   1  -2  458.95   12.60
  -2   1  -2  465.15   12.10
  -2   1  -2  463.65   12.20
  -2   1  -2  466.45   11.50
  -2   1  -2  454.35   14.20
   2  -1   2  448.26   12.90
   2  -1   2  460.05   14.20
   2  -1   2  457.85   12.00
   2  -1   2  441.16   11.50
  -3   1  -2   30.20    1.00
  -3   1  -2   34.20    2.00
  -3   1  -2   33.90    1.10
  -3   1  -2   29.40    1.00
   3  -1   2   29.70    2.00
   3  -1   2   29.00    1.50
   3  -1   2   31.70    1.00
   3  -1   2   32.50    1.40
   3  -1   2   31.20    1.90
   3  -1   2   30.00    1.00
  -4   1  -2 1159.88   49.00
  -4   1  -2 1102.09   29.30
  -4   1  -2 1112.69   28.00
  -4   1  -2 1108.39   34.50
   4  -1   2 1089.49   29.30
   4  -1   2 1119.19   32.50
   4  -1   2 1106.79   28.00
   4  -1   2 1122.49   29.10
   4  -1   2 1098.89   31.10
  -5   1  -2  332.37   11.10
  -5   1  -2  340.77    9.30
  -5   1  -2  341.17    9.30
   5  -1   2  351.66    9.20
   5  -1   2  335.97    9.70
   5  -1   2  339.17   10.10
   5  -1   2  340.87   10.70
   5  -1   2  349.57    9.30
  -6   1  -2   46.50    1.60
  -6   1  -2   45.20    1.60
  -6   1  -2   47.30    2.20
  -6   1  -2   47.80    1.90
  -6   1  -2   47.80    1.90
   6  -1   2   47.10    1.60
   6  -1   2   47.20    2.80
   6  -1   2   49.30    1.70
   6  -1   2   44.50    2.60
   6  -1   2   46.20    1.50
  -7   1  -2   81.89    2.80
  -7   1  -2   87.29    3.70
  -7   1  -2   89.29    3.20
  -7   1  -2   87.89    2.80
  -7   1  -2   84.49    2.80
   7  -1   2   87.19    3.10
   7  -1   2   83.69    2.70
   7  -1   2   83.89    3.30
   7  -1   2   93.79    2.80
  -8   1  -2   16.90    1.10
  -8   1  -2   20.90    1.70
  -8   1  -2   17.00    1.20
   8  -1   2   16.00    1.00
   8  -1   2   17.50    1.60
  -9   1  -2    0.70    0.50
  -9   1  -2    0.70    0.70
   9  -1   2    0.90    0.40
   9  -1   2    0.80    0.50
 -10   1  -2   10.10    1.00
  10  -1   2    9.40    0.90
  10  -1   2    8.40    0.80
 -11   1  -2   -0.30    0.70
  11  -1   2   -0.10    0.60
 -12   1  -2    2.00    0.80
  12  -1   2    1.90    0.80
  12   1  -3   12.50    1.00
 -12  -1   3   10.40    1.50
 -12  -1   3   12.10    1.70
  11   1  -3   -0.20    0.40
 -11  -1   3    0.10    1.00
 -11  -1   3   -0.40    0.50
 -11  -1   3    0.40    0.80
  10   1  -3   10.60    0.80
  10   1  -3    9.80    2.50
 -10  -1   3   10.60    1.40
 -10  -1   3    9.50    1.00
 -10  -1   3   12.00    1.50
   9   1  -3   -0.60    0.30
   9   1  -3   -0.30    0.30
  -9  -1   3    1.70    0.80
  -9  -1   3    1.40    0.90
  -9  -1   3   -0.70    0.80
   8   1  -3   10.80    0.70
   8   1  -3    9.80    0.70
  -8  -1   3   12.10    1.30
  -8  -1   3   10.80    0.90
  -8  -1   3   10.60    1.10
   7   1  -3   18.30    3.20
   7   1  -3   16.60    0.80
  -7  -1   3   15.20    1.40
  -7  -1   3   15.80    1.20
  -7  -1   3   17.70    1.00
   6   1  -3   19.00    0.70
   6   1  -3   20.20    1.40
   6   1  -3   18.20    0.90
   6   1  -3   18.40    0.80
  -6  -1   3   14.50    1.10
  -6  -1   3   21.40    1.10
  -6  -1   3   18.20    0.90
  -6  -1   3   22.80    0.90
   5   1  -3   58.89    1.80
   5   1  -3   59.79    1.90
   5   1  -3   61.29    1.70
  -5  -1   3   57.29    2.10
  -5  -1   3   56.99    1.90
  -5  -1   3   58.49    1.90
  -5  -1   3   57.69    2.40
   4   1  -3  200.78    5.40
   4   1  -3  197.48    5.80
   4   1  -3  207.68    6.50
   4   1  -3  206.18    5.20
  -4  -1   3  202.28    8.90
  -4  -1   3  201.98    5.50
  -4  -1   3  191.98    6.20
  -4  -1   3  198.68    5.80
   3   1  -3   39.70    1.20
   3   1  -3   33.30    1.00
   3   1  -3   36.00    1.30
  -3  -1   3   31.70    1.10
  -3  -1   3   31.80    1.40
  -3  -1   3   30.20    2.40
  -3  -1   3   30.90    1.90
  -3  -1   3   31.70    1.10
   2   1  -3  265.87    7.90
   2   1  -3  280.27    8.60
   2   1  -3  283.37    7.40
  -2  -1   3  278.87    7.40
  -2  -1   3  278.07    9.60
  -2  -1   3  277.47    7.90
  -2  -1   3  280.27    7.40
  -2  -1   3  273.57    8.40
   1   1  -3   36.60    1.30
   1   1  -3   37.10    1.10
  -1  -1   3   38.30    1.70
  -1  -1   3   37.70    1.60
   0   1  -3   38.70    1.40
   0   1  -3   44.10    5.30
   0   1  -3   38.20    1.30
   0  -1   3   38.10    1.10
   0  -1   3   39.70    1.20
   0  -1   3   40.20    1.20
   0  -1   3   39.40    1.20
   0  -1   3   37.50    1.30
  -1   1  -3   30.80    1.10
  -1   1  -3   26.90    1.00
  -1   1  -3   31.60    1.40
   1  -1   3   31.90    0.90
   1  -1   3   32.30    0.90
   1  -1   3   31.10    1.00
   1  -1   3   33.90    1.60
  -2   1  -3  270.77    6.90
  -2   1  -3  271.97    7.20
  -2   1  -3  275.87    8.60
  -2   1  -3  267.17    7.50
  -2   1  -3  268.67    7.70
  -2   1  -3  266.47    7.70
  -2   1  -3  275.17    7.20
   2  -1   3  266.97    7.70
   2  -1   3  260.97    7.00
   2  -1   3  267.17    7.20
   2  -1   3  276.97    8.50
  -3   1  -3    1.70    0.70
  -3   1  -3    2.00    0.40
  -3   1  -3    1.60    0.40
  -3   1  -3    1.60    0.30
  -3   1  -3    2.00    0.80
  -3   1  -3    2.00    0.30
   3  -1   3    2.30    0.30
   3  -1   3    1.40    0.30
   3  -1   3    1.70    0.40
   3  -1   3    1.00    0.40
   3  -1   3    1.40    0.60
  -4   1  -3  134.49    3.60
  -4   1  -3  129.99    3.80
  -4   1  -3  135.29    3.80
  -4   1  -3  134.29    4.60
  -4   1  -3  134.89    5.20
   4  -1   3  133.79    5.60
   4  -1   3  129.19    4.00
   4  -1   3  132.39    4.30
   4  -1   3  131.49    5.30
   4  -1   3  133.39    3.60
   4  -1   3  128.79    3.80
  -5   1  -3  112.69    3.40
  -5   1  -3  127.79   19.70
  -5   1  -3  115.39    4.20
  -5   1  -3  117.89    3.20
   5  -1   3  116.29    3.30
   5  -1   3  117.59    3.50
   5  -1   3  114.69    3.40
   5  -1   3  115.19    3.40
  -6   1  -3    7.70    0.90
  -6   1  -3    6.00    0.60
  -6   1  -3    5.80    0.60
   6  -1   3    6.80    0.50
   6  -1   3    6.50    0.50
   6  -1   3    6.90    0.60
   6  -1   3    6.30    0.60
  -7   1  -3   -1.00    0.60
  -7   1  -3    0.80    0.40
   7  -1   3    0.60    0.30
   7  -1   3    0.20    0.30
   7  -1   3   -0.10    0.30
   7  -1   3    0.50    2.60
  -8   1  -3   81.79    2.80
  -8   1  -3   84.69    3.70
   8  -1   3   84.39    2.80
   8  -1   3   81.99    4.30
  -9   1  -3    6.80    0.80
  -9   1  -3    9.60    1.30
   9  -1   3    8.10    0.70
   9  -1   3    6.80    0.80
 -10   1  -3    7.60    0.90
  10  -1   3    6.50    0.80
  10  -1   3    6.20    0.70
 -11   1  -3    0.50    0.70
  11  -1   3    0.70    0.70
  12   1  -4    2.60    0.50
 -12  -1   4    1.60    0.90
 -12  -1   4    4.50    1.50
 -12  -1   4    4.20    2.50
  11   1  -4    6.70    0.60
  11   1  -4    8.10    0.70
 -11  -1   4    5.80    1.80
 -11  -1   4    4.50    1.10
 -11  -1   4    7.70    1.50
  10   1  -4    4.80    0.50
  10   1  -4    5.00    1.00
 -10  -1   4    4.00    1.10
 -10  -1   4    4.00    1.00
 -10  -1   4    5.80    1.00
 -10  -1   4    6.80    1.10
   9   1  -4   20.10    1.40
   9   1  -4   19.90    0.90
  -9  -1   4   21.30    1.70
  -9  -1   4   18.50    2.50
  -9  -1   4   19.60    1.60
   8   1  -4    0.40    0.50
   8   1  -4   -0.10    0.40
   8   1  -4    0.10    0.30
  -8  -1   4   -0.90    0.60
  -8  -1   4   -0.40    0.60
  -8  -1   4    0.30    0.60
   7   1  -4   66.89    2.10
   7   1  -4   69.29    2.50
   7   1  -4   68.19    2.30
  -7  -1   4   68.09    3.50
  -7  -1   4   64.19    2.90
  -7  -1   4   68.79    2.60
   6   1  -4    1.60    0.40
   6   1  -4    2.00    0.50
   6   1  -4    2.10    0.30
  -6  -1   4    2.70    0.60
  -6  -1   4    1.60    0.50
  -6  -1   4    1.40    0.50
   5   1  -4  221.18    6.00
   5   1  -4  225.78    6.50
  -5  -1   4  213.18    7.30
  -5  -1   4  216.78    6.90
  -5  -1   4  223.58    6.50
   4   1  -4   17.80    0.60
   4   1  -4   16.80    1.00
   4   1  -4   15.90    1.40
   4   1  -4   16.90    1.00
   4   1  -4   20.70    1.10
  -4  -1   4   16.00    0.90
  -4  -1   4   15.20    1.00
  -4  -1   4   17.80    1.50
   3   1  -4  100.89    3.30
   3   1  -4   97.89    3.10
   3   1  -4  100.59    2.70
   3   1  -4  100.29    2.70
  -3  -1   4  101.19    3.30
  -3  -1   4   97.99    3.20
  -3  -1   4   96.69    3.40
  -3  -1   4  102.99    3.80
   2   1  -4   16.10    0.50
   2   1  -4   15.10    0.80
   2   1  -4   16.40    0.50
   2   1  -4   13.80    0.60
  -2  -1   4   15.20    0.90
  -2  -1   4   16.90    0.70
  -2  -1   4   16.50    1.00
  -2  -1   4   14.70    1.00
  -2  -1   4   14.30    0.70
   1   1  -4   28.70    0.90
   1   1  -4   28.40    1.10
  -1  -1   4   27.30    1.30
  -1  -1   4   26.60    1.10
  -1  -1   4   26.00    1.10
  -1  -1   4   29.20    1.10
  -1  -1   4   28.90    1.00
   0   1  -4   13.60    0.70
   0   1  -4   12.70    0.50
   0   1  -4   12.70    1.20
   0  -1   4   12.40    0.90
   0  -1   4   12.20    0.90
   0  -1   4   12.90    1.00
   0  -1   4   11.70    0.60
  -1   1  -4   25.40    0.90
  -1   1  -4   24.70    1.00
  -1   1  -4   25.10    0.80
  -1   1  -4   23.50    0.80
   1  -1   4   24.80    0.80
   1  -1   4   26.10    1.30
   1  -1   4   24.30    0.90
   1  -1   4   24.50    0.80
  -2   1  -4    8.30    1.10
  -2   1  -4    8.10    0.60
  -2   1  -4    8.50    1.30
  -2   1  -4    5.70    0.50
  -2   1  -4    6.80    0.50
  -2   1  -4    7.70    0.50
   2  -1   4    7.80    0.60
   2  -1   4    7.50    0.60
   2  -1   4    7.60    0.50
   2  -1   4    7.30    0.60
  -3   1  -4  313.67    9.30
  -3   1  -4  337.07    8.80
  -3   1  -4  321.37    9.30
  -3   1  -4  327.47    8.40
  -3   1  -4  329.37    9.10
  -3   1  -4  316.27   10.40
  -3   1  -4  337.57    8.80
   3  -1   4  313.67    8.70
   3  -1   4  326.37    8.40
   3  -1   4  325.97    8.80
  -4   1  -4    0.40    0.40
  -4   1  -4    0.40    0.40
  -4   1  -4    0.30    0.40
  -4   1  -4    0.40    0.30
  -4   1  -4    0.60    0.40
  -4   1  -4    0.30    0.20
   4  -1   4   -0.10    0.30
   4  -1   4    0.50    0.30
   4  -1   4    0.10    0.30
  -5   1  -4  204.28    5.80
  -5   1  -4  201.88    5.80
  -5   1  -4  201.58    6.90
   5  -1   4  210.18    7.90
   5  -1   4  204.18    5.70
   5  -1   4  206.68    7.00
   5  -1   4  200.58    5.50
   5  -1   4  205.98    7.90
  -6   1  -4    0.70    0.40
  -6   1  -4    0.00    0.60
   6  -1   4    0.20    0.30
   6  -1   4    0.20    0.30
   6  -1   4    0.10    0.30
   6  -1   4    0.10    0.40
  -7   1  -4    0.50    0.40
  -7   1  -4    1.10    0.70
   7  -1   4    0.40    0.30
   7  -1   4   -0.30    0.40
   7  -1   4    0.70    0.40
   7  -1   4    0.60    0.80
  -8   1  -4   19.60    1.70
  -8   1  -4   17.50    1.10
   8  -1   4   16.80    1.60
   8  -1   4   17.90    1.10
  -9   1  -4    1.70    0.60
   9  -1   4    3.00    0.80
   9  -1   4    2.00    0.60
 -10   1  -4    0.30    0.60
  10  -1   4    0.90    0.60
  10  -1   4   -0.10    0.50
 -11   1  -4    0.10    0.70
  11  -1   4    1.10    0.70
  12   1  -5   11.10    0.80
 -12  -1   5   10.80    1.90
 -12  -1   5   12.50    1.90
  11   1  -5    1.00    0.40
 -11  -1   5    1.30    1.30
 -11  -1   5   -0.60    1.30
 -11  -1   5    0.80    1.90
  10   1  -5   28.60    1.10
 -10  -1   5   27.90    3.80
 -10  -1   5   30.30    2.10
 -10  -1   5   27.70    2.10
 -10  -1   5   31.60    2.10
   9   1  -5    1.60    0.30
  -9  -1   5    0.90    1.00
  -9  -1   5    0.40    0.80
  -9  -1   5   -0.20    0.80
  -9  -1   5    1.20    0.70
   8   1  -5    3.10    0.70
   8   1  -5    2.80    0.40
  -8  -1   5    3.50    1.50
  -8  -1   5    4.50    0.90
  -8  -1   5    3.10    0.80
   7   1  -5    1.20    0.60
   7   1  -5    1.80    0.30
  -7  -1   5    1.60    1.00
  -7  -1   5    1.90    0.70
  -7  -1   5    1.30    1.50
   6   1  -5    3.10    1.30
   6   1  -5    2.10    0.30
  -6  -1   5    2.30    0.70
  -6  -1   5    2.70    0.60
  -6  -1   5    2.40    0.80
   5   1  -5    0.10    0.20
   5   1  -5    0.10    0.20
   5   1  -5    0.10    0.40
   5   1  -5   -0.10    0.30
  -5  -1   5   -0.30    0.90
  -5  -1   5    0.40    0.40
  -5  -1   5   -0.60    0.50
  -5  -1   5    0.00    0.30
   4   1  -5   37.30    1.40
   4   1  -5   35.80    1.10
   4   1  -5   37.20    1.40
   4   1  -5   37.20    1.40
  -4  -1   5   34.90    1.20
  -4  -1   5   34.70    2.20
  -4  -1   5   36.30    1.50
  -4  -1   5   37.10    1.30
   3   1  -5   -0.50    0.40
   3   1  -5    0.70    0.20
   3   1  -5    0.40    0.20
   3   1  -5    0.90    0.10
  -3  -1   5    0.80    0.30
  -3  -1   5    1.30    0.50
  -3  -1   5    0.40    0.40
  -3  -1   5    0.40    0.30
  -3  -1   5    0.80    0.30
   2   1  -5  158.68    4.20
   2   1  -5  152.58    4.20
   2   1  -5  157.78    4.70
  -2  -1   5  161.48    4.80
  -2  -1   5  157.58    4.40
  -2  -1   5  153.88    4.30
   1   1  -5  115.19    3.00
   1   1  -5  111.09    3.00
   1   1  -5  110.59    3.40
  -1  -1   5  109.29    3.70
  -1  -1   5  105.99    9.90
  -1  -1   5  104.49    3.70
   0   1  -5  291.17    8.40
   0   1  -5  289.97    7.70
   0   1  -5  293.17    8.40
   0  -1   5  290.37    7.70
   0  -1   5  295.37    8.20
   0  -1   5  278.57    7.80
  -1   1  -5    0.30    0.30
  -1   1  -5   -0.50    0.30
  -1   1  -5    1.00    0.40
  -1   1  -5    0.90    0.60
   1  -1   5    0.40    0.30
   1  -1   5    0.30    0.40
   1  -1   5    1.60    0.20
   1  -1   5    0.70    0.20
  -2   1  -5  192.58    6.40
  -2   1  -5  205.08    6.10
  -2   1  -5  193.48    7.60
   2  -1   5  187.78    5.20
   2  -1   5  196.88    5.40
   2  -1   5  197.38    6.20
   2  -1   5  198.08    5.40
  -3   1  -5   77.99    2.30
  -3   1  -5   78.09    2.30
  -3   1  -5   74.79    2.50
  -3   1  -5   72.69    2.70
  -3   1  -5   77.29    3.50
  -3   1  -5   76.59    4.40
   3  -1   5   76.19    2.30
   3  -1   5   77.39    2.30
   3  -1   5   75.89    2.70
   3  -1   5   74.69    2.30
  -4   1  -5   77.19    2.50
  -4   1  -5   76.69    2.90
  -4   1  -5   76.99    2.40
  -4   1  -5   76.69    4.00
   4  -1   5   78.49    2.80
   4  -1   5   77.59    2.90
   4  -1   5   76.99    2.40
  -5   1  -5    4.00    0.70
  -5   1  -5    3.80    1.30
  -5   1  -5    3.70    0.50
  -5   1  -5    5.30    0.80
   5  -1   5    3.50    0.60
   5  -1   5    4.30    0.60
   5  -1   5    3.50    0.50
  -6   1  -5    2.70    0.50
  -6   1  -5    2.40    0.80
   6  -1   5    2.80    0.50
   6  -1   5    2.50    0.50
   6  -1   5    2.40    1.00
   6  -1   5    3.30    0.50
   6  -1   5    3.00    0.60
  -7   1  -5   17.60    1.10
  -7   1  -5   18.50    1.70
   7  -1   5   13.70    1.10
   7  -1   5   15.30    2.70
   7  -1   5   15.70    1.00
  -8   1  -5    6.50    1.10
  -8   1  -5    6.20    0.70
   8  -1   5    6.20    0.80
   8  -1   5    5.60    1.10
  -9   1  -5    6.30    0.80
   9  -1   5    6.00    0.70
   9  -1   5    6.70    0.80
 -10   1  -5    3.80    0.90
  10  -1   5    3.40    0.80
 -11   1  -5    2.70    0.80
 -11  -1   6    0.70    0.70
 -11  -1   6    3.00    1.30
 -11  -1   6    1.00    1.00
  10   1  -6    2.40    0.30
 -10  -1   6    1.50    1.70
 -10  -1   6    1.40    0.60
 -10  -1   6    1.70    1.00
   9   1  -6    2.00    0.30
  -9  -1   6    3.40    0.90
  -9  -1   6    2.30    0.90
  -9  -1   6    0.00    0.80
  -9  -1   6    1.40    0.60
   8   1  -6   17.10    1.20
   8   1  -6   18.80    0.70
  -8  -1   6   22.30    1.50
  -8  -1   6   17.30    1.60
  -8  -1   6   18.10    1.20
  -8  -1   6   18.90    1.50
   7   1  -6   31.30    1.00
   7   1  -6   31.30    1.50
  -7  -1   6   31.40    2.20
  -7  -1   6   33.40    2.00
  -7  -1   6   32.50    1.80
  -7  -1   6   31.40    1.70
   6   1  -6   19.10    1.10
   6   1  -6   17.60    0.70
  -6  -1   6   18.20    1.20
  -6  -1   6   17.90    1.30
  -6  -1   6   18.60    1.00
  -6  -1   6   20.30    1.20
   5   1  -6    6.90    0.40
   5   1  -6    7.00    0.40
   5   1  -6    7.40    0.70
  -5  -1   6    7.50    0.70
  -5  -1   6    7.00    0.80
  -5  -1   6    8.10    0.90
  -5  -1   6    7.40    0.80
   4   1  -6   36.50    1.10
   4   1  -6   36.30    1.50
   4   1  -6   38.80    1.40
  -4  -1   6   35.30    1.70
  -4  -1   6   37.40    1.50
  -4  -1   6   35.70    3.10
  -4  -1   6   33.20    1.60
  -4  -1   6   34.80    2.60
   3   1  -6  336.77    9.00
   3   1  -6  339.77   10.60
   3   1  -6  326.47    9.00
   3   1  -6  337.17   10.60
  -3  -1   6  341.77    9.90
  -3  -1   6  342.57   10.80
  -3  -1   6  339.87   10.60
  -3  -1   6  344.07   10.50
  -3  -1   6  339.67    9.40
   2   1  -6   -0.50    0.40
   2   1  -6    0.10    0.20
   2   1  -6    0.20    0.20
  -2  -1   6    0.70    0.90
  -2  -1   6    0.20    0.30
  -2  -1   6   -0.20    0.40
   1   1  -6   15.00    0.60
   1   1  -6   14.50    0.60
   1   1  -6   15.30    0.90
  -1  -1   6   16.10    1.40
  -1  -1   6   14.90    0.70
  -1  -1   6   15.30    0.90
   0   1  -6   43.10    1.40
   0   1  -6   40.90    2.10
   0   1  -6   43.60    1.70
   0  -1   6   41.80    2.40
   0  -1   6   43.10    1.40
   0  -1   6   43.00    1.50
  -1   1  -6   57.39    1.60
  -1   1  -6   57.39    1.70
  -1   1  -6   55.49    2.00
   1  -1   6   55.69    2.00
   1  -1   6   54.89    1.70
   1  -1   6   53.39    1.80
   1  -1   6   56.09    1.70
  -2   1  -6   86.99    2.60
  -2   1  -6   85.89    3.40
  -2   1  -6   87.49    2.50
  -2   1  -6   90.89    3.70
   2  -1   6   88.69    2.60
   2  -1   6   88.89    3.00
   2  -1   6   89.69    2.70
   2  -1   6   89.99    2.70
  -3   1  -6   11.50    0.80
  -3   1  -6   13.00    0.90
  -3   1  -6   14.10    0.90
   3  -1   6   12.90    0.80
   3  -1   6   12.30    0.80
   3  -1   6   13.50    0.80
   3  -1   6   13.10    0.70
  -4   1  -6   91.69    3.40
  -4   1  -6   87.09    4.20
  -4   1  -6   84.99    2.70
  -4   1  -6   89.19    2.90
   4  -1   6   91.19    2.70
   4  -1   6   84.69    2.80
   4  -1   6   86.99    2.80
  -5   1  -6   -0.50    0.40
  -5   1  -6   -0.80    0.40
  -5   1  -6    0.30    0.50
  -5   1  -6   -0.50    0.60
   5  -1   6    0.20    0.50
   5  -1   6    0.20    0.40
   5  -1   6   -0.30    0.60
  -6   1  -6    0.00    0.70
  -6   1  -6   -1.80    1.00
  -6   1  -6   -0.60    0.50
   6  -1   6   -1.20    0.50
   6  -1   6    1.00    0.90
   6  -1   6    0.30    1.30
   6  -1   6    0.20    1.10
   6  -1   6   -1.00    0.40
  -7   1  -6    1.30    1.00
  -7   1  -6   -0.50    0.50
   7  -1   6    0.50    0.50
   7  -1   6    0.60    0.60
  -8   1  -6    1.30    1.30
  -8   1  -6    3.80    1.50
   8  -1   6    1.60    0.50
   8  -1   6    1.60    0.70
  -9   1  -6    3.00    0.90
   9  -1   6    1.70    5.50
   9  -1   6    2.60    0.80
 -10   1  -6    0.90    0.70
  10  -1   6    1.40    0.80
 -11  -1   7    1.00    0.70
 -11  -1   7    1.00    1.00
 -11  -1   7    1.20    1.20
 -10  -1   7    0.70    1.10
 -10  -1   7   -0.20    1.00
 -10  -1   7    0.60    0.60
  -9  -1   7   20.70    1.40
  -9  -1   7   21.30    1.80
  -9  -1   7   18.70    1.80
   8   1  -7   11.70    1.00
  -8  -1   7   10.90    1.00
  -8  -1   7   12.00    1.30
  -8  -1   7   12.60    1.50
   7   1  -7   20.90    1.30
  -7  -1   7   18.60    1.20
  -7  -1   7   19.60    2.30
  -7  -1   7   20.80    1.60
   6   1  -7    3.80    0.70
  -6  -1   7    4.30    0.70
  -6  -1   7    5.00    1.00
  -6  -1   7    5.20    0.90
   5   1  -7   46.00    1.90
  -5  -1   7   46.10    2.10
  -5  -1   7   45.90    1.80
  -5  -1   7   46.40    2.10
   4   1  -7   24.80    1.30
  -4  -1   7   26.50    1.70
  -4  -1   7   25.50    1.40
  -4  -1   7   26.80    1.90
   3   1  -7   18.80    0.60
   3   1  -7   17.60    1.10
  -3  -1   7   18.20    0.90
  -3  -1   7   18.70    1.20
  -3  -1   7   17.50    1.10
   2   1  -7    2.50    0.60
   2   1  -7    2.60    0.20
   2   1  -7    3.10    0.20
  -2  -1   7    3.50    0.50
  -2  -1   7    2.50    3.60
   1   1  -7   32.40    1.00
   1   1  -7   33.70    1.00
   1   1  -7   32.60    1.40
  -1  -1   7   33.70    1.30
  -1  -1   7   24.80    1.60
  -1  -1   7   33.80    2.20
   0   1  -7   -0.70    0.20
   0   1  -7    0.20    0.30
   0   1  -7   -0.40    0.70
   0  -1   7   -0.10    0.40
   0  -1   7    0.30    0.40
   0  -1   7   -0.70    0.50
  -1   1  -7   19.50    1.20
  -1   1  -7   19.30    1.00
   1  -1   7   20.80    0.90
   1  -1   7   20.90    1.00
  -2   1  -7   33.50    1.30
  -2   1  -7   33.70    2.40
   2  -1   7   33.40    1.40
   2  -1   7   35.00    1.50
  -3   1  -7  143.19    4.20
  -3   1  -7  149.29    4.60
  -3   1  -7  146.39    4.60
   3  -1   7  144.89    4.30
   3  -1   7  145.79    4.30
  -4   1  -7    5.70    0.70
  -4   1  -7    4.00    0.60
  -4   1  -7    7.20    0.90
   4  -1   7    7.50    0.70
   4  -1   7    8.00    0.70
  -5   1  -7   20.10    1.20
  -5   1  -7   20.90    1.20
  -5   1  -7   19.30    1.70
   5  -1   7   22.20    1.30
   5  -1   7   21.20    1.20
  -6   1  -7    1.40    0.60
  -6   1  -7    2.20    0.60
  -6   1  -7    1.40    0.50
   6  -1   7    2.50    0.60
  -7   1  -7   -1.00    0.50
  -8   1  -7    1.10    0.60
   8  -1   7    1.80    0.70
  -9   1  -7    1.20    0.70
   9  -1   7   -0.20    0.70
 -10  -1   8   18.50    2.00
 -10  -1   8   18.30    1.50
 -10  -1   8   20.90    2.50
  -9  -1   8   37.30    2.40
  -9  -1   8   35.30    2.20
  -9  -1   8   35.60    1.80
   8   1  -8    0.70    1.40
  -8  -1   8    0.00    0.60
  -8  -1   8   -0.40    0.80
  -8  -1   8    0.60    0.90
   7   1  -8    3.10    1.20
  -7  -1   8    4.30    1.40
  -7  -1   8    4.30    1.00
  -7  -1   8    3.20    0.80
   6   1  -8    9.60    1.00
  -6  -1   8   12.90    2.90
  -6  -1   8   12.10    1.40
  -6  -1   8   12.20    1.50
   5   1  -8   14.40    1.10
  -5  -1   8   13.00    1.30
  -5  -1   8   13.90    1.30
  -5  -1   8   14.20    1.00
   4   1  -8   29.80    1.60
  -4  -1   8   31.40    1.40
  -4  -1   8   32.60    3.60
  -4  -1   8   32.30    3.20
   3   1  -8    2.80    0.60
  -3  -1   8    2.00    0.50
  -3  -1   8    3.20    0.60
  -3  -1   8    3.00    0.70
   2   1  -8    0.20    0.90
  -2  -1   8    0.50    0.90
  -2  -1   8    0.50    0.50
   1   1  -8   -0.30    0.20
   1   1  -8    0.20    0.40
  -1  -1   8   -0.40    0.30
  -1  -1   8   -0.70    0.40
   0   1  -8    0.10    0.60
   0   1  -8   -0.20    0.30
   0  -1   8   -0.10    0.40
  -1   1  -8    4.00    0.80
  -1   1  -8    4.50    0.40
   1  -1   8    5.30    0.60
  -2   1  -8   21.80    1.00
  -2   1  -8   18.10    2.30
   2  -1   8   20.50    1.10
  -3   1  -8    1.80    0.50
  -3   1  -8    1.10    0.60
  -3   1  -8    2.70    0.60
   3  -1   8    1.60    0.60
  -4   1  -8   39.80    1.60
  -4   1  -8   39.90    1.90
  -4   1  -8   38.70    1.80
   4  -1   8   42.70    1.70
  -5   1  -8    5.70    0.80
  -5   1  -8    6.10    1.60
  -5   1  -8    4.80    0.80
   5  -1   8    4.80    0.80
  -6   1  -8   -0.90    0.50
  -6   1  -8   -1.20    1.20
  -6   1  -8   -1.00    0.60
   6  -1   8   -1.50    0.50
  -7   1  -8    0.20    0.60
  -8   1  -8    1.40    0.70
  -9  -1   9   20.70    1.90
  -9  -1   9   16.10    2.00
  -9  -1   9   15.30    1.40
  -8  -1   9    3.50    1.40
  -8  -1   9    5.00    1.10
  -8  -1   9    4.50    1.10
  -7  -1   9    6.20    1.50
  -7  -1   9   10.40    1.30
  -7  -1   9    8.30    1.20
   6   1  -9    7.00    0.90
  -6  -1   9    6.50    0.80
  -6  -1   9    5.50    2.00
  -6  -1   9    6.20    1.10
   5   1  -9   44.00    2.00
  -5  -1   9   42.50    2.10
  -5  -1   9   41.50    2.10
  -5  -1   9   39.20    1.70
   4   1  -9    6.00    0.80
  -4  -1   9    6.60    0.90
  -4  -1   9    5.80    2.30
  -4  -1   9    5.40    0.70
   3   1  -9   -0.40    0.90
  -3  -1   9   -0.50    0.80
  -3  -1   9    0.40    0.60
  -3  -1   9    0.20    0.70
   2   1  -9    9.50    1.00
  -2  -1   9    9.10    1.40
   1   1  -9    2.10    1.00
  -1  -1   9    2.70    0.70
   0   1  -9   24.60    0.90
   0   1  -9   28.50    1.50
   0  -1   9   25.60    1.30
  -1   1  -9   21.30    3.10
  -1   1  -9   19.60    0.90
   1  -1   9   19.30    1.20
  -2   1  -9    2.20    0.40
  -2   1  -9    2.10    0.80
   2  -1   9    2.00    0.60
  -3   1  -9   -0.60    0.70
  -3   1  -9   -0.30    0.40
  -3   1  -9   -0.10    0.60
   3  -1   9    0.20    0.50
  -4   1  -9   -0.70    0.50
  -4   1  -9    0.10    0.50
  -4   1  -9   -0.50    0.60
   4  -1   9    0.30    0.60
  -5   1  -9    1.10    0.60
  -5   1  -9    1.10    0.50
   5  -1   9    0.90    1.40
  -6   1  -9   -0.60    1.20
  -6   1  -9   -0.40    1.10
  -7   1  -9    3.50    1.70
  -8  -1  10   -0.90    0.60
  -8  -1  10    0.00    0.80
  -8  -1  10    0.00    1.40
  -7  -1  10    0.70    0.90
  -7  -1  10    1.80    1.00
  -7  -1  10    1.80    0.70
  -6  -1  10   -0.20    0.80
  -6  -1  10    0.10    0.60
  -6  -1  10   -0.60    0.70
  -5  -1  10    0.80    1.00
  -5  -1  10    0.80    0.60
  -5  -1  10    0.10    0.70
  -4  -1  10    5.30    1.60
  -4  -1  10    6.10    0.80
  -3  -1  10    0.40    0.50
  -3  -1  10   -0.70    0.70
  -2  -1  10    2.10    0.80
  -2  -1  10    2.80    0.60
  -1  -1  10    5.50    0.70
   0  -1  10    9.10    0.90
  -1   1 -10    4.90    0.50
   1  -1  10    7.00    0.80
  -2   1 -10    4.20    0.80
  -2   1 -10    4.00    0.60
   2  -1  10    2.70    0.50
  -3   1 -10    0.60    0.40
  -3   1 -10    1.20    0.70
   3  -1  10    1.40    0.70
  -4   1 -10    2.60    0.80
  -4   1 -10    3.20    0.50
   4  -1  10    1.40    0.70
  -5   1 -10    1.30    0.60
  -5   1 -10    2.60    0.80
   5  -1  10    1.90    1.90
  -6   1 -10   -1.70    0.50
  -7  -1  11    0.50    1.00
  -7  -1  11    0.30    1.50
  -7  -1  11   -0.20    4.90
  -6  -1  11    2.10    0.70
  -6  -1  11    2.30    1.00
  -5  -1  11    3.90    0.80
  -5  -1  11    3.80    1.00
  -4  -1  11   -0.20    0.80
  -4  -1  11   -0.30    0.50
  -3  -1  11   -0.20    0.80
  -3  -1  11    0.40    1.20
  -2  -1  11    1.00    0.60
  -2  -1  11    2.70    0.90
  -1  -1  11    1.40    0.60
   0  -1  11    1.40    0.70
   1  -1  11    0.60    0.60
  -2   1 -11    1.90    0.60
   2  -1  11    0.80    0.70
  -3   1 -11   31.60    1.80
  -3   1 -11   32.60    1.30
   3  -1  11   33.80    2.20
  -4   1 -11   12.80    1.30
  -4   1 -11    9.70    0.90
   4  -1  11   12.30    1.20
  -5   1 -11   -0.40    0.70
  -5   1 -11    0.10    0.50
  -5  -1  12   -0.60    0.60
  -5  -1  12    0.70    1.00
  -4  -1  12    0.10    0.80
  -4  -1  12   -0.20    1.30
  -3  -1  12    0.40    0.70
  -3  -1  12   -0.50    0.90
  -2  -1  12    0.90    0.90
  -2  -1  12    3.00    0.70
  -1  -1  12    1.50    0.70
  -1  -1  12    0.60    0.90
   0  -1  12    9.10    1.00
   1  -1  12    0.30    0.70
  -2   1 -12    0.20    1.40
   2  -1  12   -0.20    0.70
  -2  -2 -12    6.90    0.70
   1   2  12    2.30    0.80
  -1  -2 -12    1.40    0.50
   0   2  12    2.00    0.80
   0   2  12    0.60    0.90
   0  -2 -12    1.60    0.40
  -1   2  12   -1.20    0.80
  -1   2  12    0.70    0.70
   1  -2 -12   -0.50    0.30
  -2   2  12    2.50    1.40
  -2   2  12    2.90    0.80
  -3   2  12    0.10    0.70
  -3   2  12    0.00    1.20
  -4   2  12    0.60    0.90
  -4   2  12   -0.30    1.30
  -5   2  12    0.60    1.20
  -5   2  12    0.80    1.30
  -4  -2 -11    0.30    0.60
  -3  -2 -11    0.80    0.60
  -3  -2 -11   -0.10    1.50
   2   2  11    1.40    0.80
  -2  -2 -11    1.20    0.60
   1   2  11    0.20    0.70
  -1  -2 -11   -0.20    0.50
   0   2  11    0.10    0.80
   0   2  11    0.30    0.60
   0  -2 -11   -0.50    0.40
  -1   2  11    1.60    0.70
  -1   2  11    1.40    0.90
   1  -2 -11    1.30    0.40
  -2   2  11   -1.00    0.80
  -2   2  11    0.60    0.60
   2  -2 -11    1.00    0.40
  -3   2  11    0.80    0.80
  -3   2  11    2.90    0.80
   3  -2 -11    2.20    0.40
  -4   2  11    4.50    1.50
  -4   2  11    3.30    1.00
   4  -2 -11    4.10    0.40
  -5   2  11    1.00    0.90
  -5   2  11    0.60    0.80
  -6   2  11    0.00    3.70
  -6   2  11    0.10    0.80
  -6   2  11    0.30    0.90
  -7   2  11    1.30    0.70
  -7   2  11   -0.20    1.80
  -7   2  11    0.60    0.80
  -6  -2 -10   -0.70    0.60
  -5  -2 -10    2.50    0.70
  -4  -2 -10    0.80    0.60
  -4  -2 -10    0.40    0.70
   3   2  10    2.60    0.70
  -3  -2 -10    3.40    0.60
  -3  -2 -10    2.50    0.60
   2   2  10    2.10    0.50
  -2  -2 -10    0.70    0.50
   1   2  10    0.60    0.60
  -1  -2 -10    0.90    0.50
   0   2  10    3.50    0.70
   0  -2 -10    3.90    0.60
  -1   2  10    3.90    0.70
  -1   2  10    3.60    0.90
   1  -2 -10    3.20    0.50
  -2   2  10    4.80    0.90
  -2   2  10    6.00    1.30
   2  -2 -10    4.70    0.50
  -3   2  10    0.00    0.70
  -3   2  10    1.80    0.80
   3  -2 -10   -0.50    0.30
  -4   2  10    0.70    0.80
  -4   2  10    0.40    0.60
  -4   2  10    0.90    0.70
   4  -2 -10    1.30    0.40
  -5   2  10   -0.20    0.70
  -5   2  10   -0.60    0.60
  -5   2  10   -0.80    4.80
   5  -2 -10    0.00    0.30
  -6   2  10   -0.20    0.70
  -6   2  10   -0.20    0.80
  -6   2  10   -1.40    3.90
   6  -2 -10   -0.30    0.50
  -7   2  10    0.70    0.90
  -7   2  10   -0.10    0.60
  -7   2  10    0.50    0.80
  -8   2  10    1.10    0.90
  -8   2  10    1.50    1.60
  -8   2  10    0.30    0.70
   7   2   9    0.80    0.90
  -7  -2  -9    0.90    0.90
  -6  -2  -9    0.50    1.20
  -5  -2  -9    5.00    0.80
  -5  -2  -9    5.60    1.40
   4   2   9    2.10    0.70
  -4  -2  -9    1.00    0.60
  -4  -2  -9    1.30    0.60
  -4  -2  -9    2.20    0.70
   3   2   9   24.50    1.30
  -3  -2  -9   22.10    1.30
  -3  -2  -9   23.00    2.80
  -3  -2  -9   23.30    1.30
   2   2   9    1.20    0.60
  -2  -2  -9    2.00    0.50
  -2  -2  -9    2.40    0.70
   1   2   9    2.10    0.60
  -1  -2  -9    1.90    0.90
  -1  -2  -9    1.30    0.50
   0   2   9    9.90    1.00
   0  -2  -9   11.80    1.10
   0  -2  -9   10.70    0.90
  -1   2   9   43.80    2.00
  -1   2   9   41.90    1.80
   1  -2  -9   44.70    2.00
  -2   2   9    4.70    1.70
  -2   2   9    3.80    0.80
  -2   2   9    4.20    0.70
   2  -2  -9    3.80    0.50
   2  -2  -9    4.60    0.80
  -3   2   9    4.80    1.90
  -3   2   9    6.10    0.90
  -3   2   9    6.80    0.90
   3  -2  -9    6.00    0.60
   3  -2  -9    6.00    0.80
  -4   2   9    8.70    1.00
  -4   2   9    7.60    1.00
  -4   2   9    6.20    6.70
   4  -2  -9    6.60    0.60
   4  -2  -9    8.00    0.90
  -5   2   9    3.90    0.90
  -5   2   9    3.70    7.10
  -5   2   9    1.90    0.80
   5  -2  -9    3.80    0.90
   5  -2  -9    3.50    0.80
  -6   2   9    5.40    0.80
  -6   2   9    6.20    1.30
  -6   2   9    5.20    1.00
   6  -2  -9    5.70    0.60
  -7   2   9    5.70    1.10
  -7   2   9    7.70    1.20
  -7   2   9    5.70    0.80
   7  -2  -9    4.70    1.00
  -8   2   9    5.00    1.40
  -8   2   9    4.80    1.00
  -8   2   9    3.40    1.10
   8  -2  -9    4.80    0.50
  -9   2   9   15.60    1.70
  -9   2   9   14.00    1.90
  -9   2   9   17.30    1.80
   9  -2  -9   13.30    0.70
   8   2   8    2.40    0.90
  -8  -2  -8    2.40    0.80
   7   2   8    0.50    0.70
   7   2   8    0.10    0.50
  -7  -2  -8    0.30    0.60
   6   2   8    3.00    0.90
   6   2   8    1.40    0.60
  -6  -2  -8    1.80    0.70
   5   2   8   24.10    1.50
   5   2   8   23.30    1.80
  -5  -2  -8   22.80    1.40
  -5  -2  -8   22.50    1.30
  -5  -2  -8   25.00    1.50
   4   2   8   37.70    1.70
   4   2   8   38.60    1.60
   4   2   8   38.40    1.80
  -4  -2  -8   35.80    1.60
  -4  -2  -8   39.70    3.10
   3   2   8   13.20    1.10
   3   2   8   16.70    1.40
   3   2   8   12.50    1.00
  -3  -2  -8   11.30    1.00
  -3  -2  -8   12.30    1.10
   2   2   8    3.50    0.60
   2   2   8    2.50    0.50
  -2  -2  -8    5.10    1.20
  -2  -2  -8    3.50    0.60
   1   2   8   16.30    1.00
   1   2   8   17.30    1.00
  -1  -2  -8   16.60    1.00
  -1  -2  -8   17.90    1.20
   0   2   8   10.90    0.90
   0   2   8   10.50    1.00
   0   2   8   10.50    0.70
   0  -2  -8   11.10    1.00
   0  -2  -8   10.50    0.80
  -1   2   8    2.00    0.80
  -1   2   8    4.40    0.60
  -1   2   8    3.40    1.20
  -1   2   8    3.80    1.50
   1  -2  -8    4.30    0.70
   1  -2  -8    4.70    0.50
  -2   2   8   17.80    1.20
  -2   2   8   19.30    1.10
  -2   2   8   17.70    1.00
  -2   2   8   19.40    1.60
   2  -2  -8   18.90    0.90
   2  -2  -8   23.10    1.90
  -3   2   8   16.90    2.30
  -3   2   8   16.60    1.20
  -3   2   8   17.10    1.10
   3  -2  -8   18.40    0.90
   3  -2  -8   19.80    1.30
  -4   2   8   29.10    1.60
  -4   2   8   25.30    1.60
  -4   2   8   29.00   11.90
   4  -2  -8   28.30    1.20
   4  -2  -8   27.00    1.50
  -5   2   8    1.70    1.80
  -5   2   8    0.80    0.90
  -5   2   8    2.00    0.60
   5  -2  -8    1.90    0.70
   5  -2  -8    1.50    0.40
  -6   2   8   11.50    1.30
  -6   2   8   13.50    1.10
  -6   2   8   13.10    1.30
   6  -2  -8   13.80    1.20
   6  -2  -8   14.80    0.90
  -7   2   8   -0.20    0.70
  -7   2   8    0.20    1.20
  -7   2   8    0.30    0.80
   7  -2  -8   -0.50    0.60
   7  -2  -8    0.00    0.40
  -8   2   8   20.40    3.20
  -8   2   8   23.00    1.80
  -8   2   8   23.70    1.70
   8  -2  -8   20.50    1.10
  -9   2   8   16.50    1.70
  -9   2   8   11.60    2.90
  -9   2   8   13.00    1.50
   9  -2  -8   12.20    0.90
 -10   2   8    3.80    1.30
 -10   2   8    4.70    1.20
 -10   2   8    2.30    0.80
  10  -2  -8    3.70    0.50
   9   2   7    6.70    1.00
  -9  -2  -7    9.50    1.10
   8   2   7    2.60    0.80
   8   2   7    1.40    0.50
  -8  -2  -7    2.60    0.70
   7   2   7   20.50    1.10
   7   2   7   18.90    1.40
  -7  -2  -7   18.50    1.30
   6   2   7    3.50    0.70
   6   2   7    4.60    0.70
  -6  -2  -7    2.80    0.60
   5   2   7   69.79    2.50
   5   2   7   67.39    2.60
   5   2   7   69.49    2.30
  -5  -2  -7   67.19    2.50
  -5  -2  -7   66.39    2.40
  -5  -2  -7   63.49    2.40
   4   2   7    0.10    0.50
   4   2   7    0.80    0.60
   4   2   7    1.50    0.50
  -4  -2  -7    0.00    0.40
  -4  -2  -7    0.50    0.50
  -4  -2  -7    0.40    0.50
   3   2   7    1.50    0.50
   3   2   7    2.10    0.50
   3   2   7    3.40    0.50
  -3  -2  -7    2.30    1.20
   2   2   7   96.39    3.00
   2   2   7   99.69    3.30
   2   2   7   96.29    3.10
  -2  -2  -7  107.99    3.30
  -2  -2  -7   98.59    3.00
   1   2   7   66.89    2.20
   1   2   7   64.49    2.20
   1   2   7   66.99    2.10
   1   2   7   66.69    2.10
  -1  -2  -7   67.59    2.20
  -1  -2  -7   66.89    2.80
   0   2   7   25.30    1.10
   0   2   7   27.20    1.20
   0   2   7   25.90    1.40
   0   2   7   26.20    1.60
   0  -2  -7   26.10    1.30
   0  -2  -7   24.50    1.10
  -1   2   7   17.20    0.90
  -1   2   7   17.70    2.10
  -1   2   7   16.20    0.90
   1  -2  -7   17.10    1.50
   1  -2  -7   17.40    0.90
  -2   2   7   51.99    3.10
  -2   2   7   52.59    3.00
  -2   2   7   49.80    2.10
  -2   2   7   51.09    2.00
  -2   2   7   55.59    2.50
   2  -2  -7   52.29    1.80
   2  -2  -7   58.29    2.10
  -3   2   7   21.30    1.20
  -3   2   7   17.90    1.80
  -3   2   7   21.90    1.40
  -3   2   7   19.70    1.20
   3  -2  -7   20.50    1.20
  -4   2   7    8.80    0.80
  -4   2   7    7.50    0.70
  -4   2   7    7.80    0.90
  -4   2   7    8.80    1.00
   4  -2  -7    8.60    0.90
   4  -2  -7    8.50    0.70
  -5   2   7   72.69    2.80
  -5   2   7   68.39    2.80
  -5   2   7   71.69    3.70
   5  -2  -7   73.59    2.30
   5  -2  -7   72.69    3.50
  -6   2   7   15.20    3.10
  -6   2   7   14.40    1.40
  -6   2   7   13.10    1.60
   6  -2  -7   16.10    0.90
   6  -2  -7   15.20    1.20
  -7   2   7   12.40    1.80
  -7   2   7   12.40    1.00
  -7   2   7   12.30    3.20
   7  -2  -7   12.70    0.90
   7  -2  -7   11.80    1.10
  -8   2   7   10.80    1.20
  -8   2   7   12.10    1.80
  -8   2   7   10.90    1.00
   8  -2  -7   11.00    1.00
   8  -2  -7   10.10    1.00
  -9   2   7    4.60    0.80
  -9   2   7    5.00    1.20
  -9   2   7    6.30    1.60
   9  -2  -7    5.10    0.60
 -10   2   7    0.90    0.70
 -10   2   7    0.00    1.10
 -10   2   7    0.60    2.30
  10  -2  -7    0.90    0.50
 -11   2   7   -0.40    1.50
 -11   2   7   -0.60    2.80
  11  -2  -7   -0.10    0.40
  10   2   6    3.80    0.90
 -10  -2  -6    5.10    0.90
   9   2   6    1.90    0.90
  -9  -2  -6    4.60    0.90
   8   2   6    1.10    1.70
   8   2   6    1.50    0.50
  -8  -2  -6    1.70    0.70
  -8  -2  -6    4.40    0.90
   7   2   6    5.50    0.70
   7   2   6    6.40    2.10
  -7  -2  -6    7.50    1.10
  -7  -2  -6    5.70    1.80
   6   2   6   19.00    3.20
   6   2   6   14.50    1.00
  -6  -2  -6   15.60    1.10
  -6  -2  -6   15.50    1.00
  -6  -2  -6   16.60    1.60
   5   2   6    0.20    0.70
   5   2   6    0.70    0.40
   5   2   6    0.60    0.50
  -5  -2  -6    0.20    0.40
  -5  -2  -6    0.30    0.40
  -5  -2  -6    0.30    1.00
  -5  -2  -6    0.30    0.40
   4   2   6    4.10    0.60
   4   2   6    4.70    0.60
   4   2   6    4.00    0.60
  -4  -2  -6    4.70    0.80
  -4  -2  -6    5.00    0.60
  -4  -2  -6    4.70    0.60
   3   2   6    6.60    0.60
   3   2   6    6.90    0.70
   3   2   6    6.80    0.70
   3   2   6    7.90    0.80
   3   2   6    6.80    0.60
  -3  -2  -6    6.50    1.20
  -3  -2  -6    8.40    1.50
  -3  -2  -6    7.90    0.70
   2   2   6   45.10    1.60
   2   2   6   52.19    1.80
   2   2   6   56.59    1.80
   2   2   6   47.90    1.70
   2   2   6   48.60    1.60
  -2  -2  -6   49.00    2.70
   1   2   6   31.00    1.10
   1   2   6   32.40    1.10
   1   2   6   33.70    1.20
   1   2   6   27.00    1.20
  -1  -2  -6   32.10    1.10
  -1  -2  -6   27.00    1.10
  -1  -2  -6   26.70    1.30
  -1  -2  -6   29.10    1.40
  -1  -2  -6   25.60    1.30
   0   2   6  132.49    4.20
   0   2   6  145.49    4.00
   0   2   6  151.28    4.20
   0   2   6  149.39    4.30
   0  -2  -6  146.29    4.50
   0  -2  -6  145.79    4.10
   0  -2  -6  154.58    4.20
   0  -2  -6  145.09    5.20
  -1   2   6   15.20    1.40
  -1   2   6   14.40    1.10
  -1   2   6   13.90    0.80
  -1   2   6   15.20    0.80
   1  -2  -6   13.80    0.70
   1  -2  -6   16.80    1.90
   1  -2  -6   14.70    0.90
   1  -2  -6   17.40    0.90
  -2   2   6  450.95   12.90
  -2   2   6  440.76   13.70
  -2   2   6  447.86   11.60
  -2   2   6  432.76   13.70
  -2   2   6  441.56   12.10
   2  -2  -6  458.65   12.90
   2  -2  -6  468.85   12.10
  -3   2   6   15.50    1.00
  -3   2   6   18.70    1.70
  -3   2   6   15.40    0.90
  -3   2   6   15.10    1.30
  -3   2   6   16.90    1.40
  -3   2   6   12.90    0.90
   3  -2  -6   15.10    0.80
   3  -2  -6   13.30    0.90
   3  -2  -6   13.40    0.80
  -4   2   6   51.09    1.70
  -4   2   6   51.09    2.70
  -4   2   6   50.29    2.10
  -4   2   6   50.59    1.70
  -4   2   6   51.99    2.00
  -4   2   6   51.69    2.10
   4  -2  -6   52.19    2.00
   4  -2  -6   49.10    1.70
  -5   2   6   24.60    1.20
  -5   2   6   27.90    1.40
  -5   2   6   24.10    1.40
  -5   2   6   22.50    2.50
  -5   2   6   22.20    1.90
  -5   2   6   17.10    2.40
  -6   2   6   15.20    1.00
  -6   2   6   12.40    1.10
  -6   2   6   19.60    3.00
  -6   2   6   16.90    2.60
  -6   2   6   15.00    1.20
   6  -2  -6   13.70    1.10
   6  -2  -6   14.60    1.00
  -7   2   6   49.50    2.30
  -7   2   6   50.49    2.40
  -7   2   6   51.39    2.30
  -7   2   6   49.80    2.00
   7  -2  -6   53.49    1.90
   7  -2  -6   50.09    2.70
   7  -2  -6   48.90    2.10
  -8   2   6    2.70    0.80
  -8   2   6    3.60    0.80
  -8   2   6    3.30    0.60
  -8   2   6    4.00    0.80
   8  -2  -6    3.50    1.00
   8  -2  -6    3.10    0.70
   8  -2  -6    3.50    0.80
  -9   2   6    5.30    1.10
   9  -2  -6    2.80    0.90
 -10   2   6   20.80    1.80
 -10   2   6   26.00    2.40
 -10   2   6   22.20    1.40
 -10   2   6   22.40    2.10
  10  -2  -6   23.40    1.20
 -11   2   6    1.40    1.40
 -11   2   6    0.70    1.00
  11  -2  -6   -0.40    0.50
  10   2   5    0.10    1.30
 -10  -2  -5    0.30    1.70
   9   2   5    0.00    0.40
   9   2   5    0.50    0.60
  -9  -2  -5   -0.50    1.10
   8   2   5    6.40    0.80
   8   2   5    6.30    1.40
  -8  -2  -5    6.80    0.80
  -8  -2  -5    6.20    1.10
   7   2   5   11.30    0.90
   7   2   5   14.60    1.10
  -7  -2  -5   12.00    1.00
  -7  -2  -5   11.70    1.40
   6   2   5   17.50    1.10
   6   2   5   16.70    1.10
   6   2   5   19.10    1.00
  -6  -2  -5   15.30    1.00
  -6  -2  -5   19.20    1.50
  -6  -2  -5   16.90    1.00
   5   2   5    8.50    0.90
   5   2   5    8.40    0.70
   5   2   5    8.20    0.80
  -5  -2  -5    7.40    0.60
  -5  -2  -5    8.00    0.80
  -5  -2  -5    8.60    2.20
  -5  -2  -5   10.30    1.00
   4   2   5   22.20    1.20
   4   2   5   23.10    1.20
   4   2   5   22.50    1.00
  -4  -2  -5   22.70    1.50
  -4  -2  -5   23.90    1.10
  -4  -2  -5   25.10    1.10
  -4  -2  -5   21.60    1.00
  -4  -2  -5   22.40    1.00
   3   2   5   90.79    2.70
   3   2   5   72.29    3.10
   3   2   5   87.09    2.90
   3   2   5   89.19    3.60
   3   2   5   85.69    2.60
  -3  -2  -5   86.89    2.60
  -3  -2  -5  106.39    3.80
  -3  -2  -5   98.49    2.80
  -3  -2  -5   91.89    3.20
  -3  -2  -5   84.09    2.70
   2   2   5   76.49    3.20
   2   2   5   81.59    2.40
  -2  -2  -5   80.19    2.40
   1   2   5  192.88    5.60
   1   2   5  190.58    5.40
   1   2   5  194.98    5.70
   1   2   5  186.78    5.20
  -1  -2  -5  203.98    5.20
  -1  -2  -5  208.38    5.40
  -1  -2  -5  195.08    6.50
  -1  -2  -5  197.18    5.80
  -1  -2  -5  200.08    6.20
   0   2   5   77.79    2.40
   0   2   5   80.39    2.30
   0   2   5   82.99    2.50
   0   2   5   84.19    3.10
   0  -2  -5   81.19    2.40
   0  -2  -5   81.39    2.40
   0  -2  -5   80.79    2.60
   0  -2  -5   81.39    3.10
   0  -2  -5   78.39    3.10
   0  -2  -5   82.19    2.60
  -1   2   5  882.51   22.80
  -1   2   5  821.02   23.40
  -1   2   5  821.82   23.90
  -1   2   5  836.72   22.50
   1  -2  -5  819.42   36.00
   1  -2  -5  856.31   24.10
   1  -2  -5  935.31   22.50
   1  -2  -5  829.42   22.60
  -2   2   5  538.35   15.00
  -2   2   5  555.74   15.90
  -2   2   5  534.95   14.20
  -2   2   5  460.45   15.50
  -2   2   5  535.65   14.20
  -2   2   5  520.75   14.60
   2  -2  -5  489.75   14.20
   2  -2  -5  478.65   15.90
   2  -2  -5  490.25   14.60
   2  -2  -5  533.35   13.40
  -3   2   5  399.16   12.80
  -3   2   5  413.76   12.30
  -3   2   5  417.76   11.50
  -3   2   5  416.46   12.10
  -3   2   5  424.26   10.80
  -3   2   5  434.46   13.20
   3  -2  -5  415.96   12.00
   3  -2  -5  440.66   11.30
   3  -2  -5  414.56   11.30
   3  -2  -5  415.46   13.20
  -4   2   5   15.10    1.00
  -4   2   5   14.50    0.90
  -4   2   5   12.40    1.80
  -4   2   5   12.50    0.90
  -4   2   5   16.40    1.40
   4  -2  -5   13.10    0.90
   4  -2  -5   15.80    0.70
   4  -2  -5   15.20    1.50
   4  -2  -5   11.20    0.80
  -5   2   5   13.60    0.80
  -5   2   5   11.60    1.80
  -5   2   5   18.00    1.00
   5  -2  -5   20.40    2.00
  -6   2   5   22.40    1.50
  -6   2   5   26.90    1.20
  -6   2   5   22.90    1.30
  -6   2   5   24.90    2.90
  -6   2   5   22.30    1.40
   6  -2  -5   22.40    1.00
   6  -2  -5   25.60    1.10
   6  -2  -5   22.90    1.20
  -7   2   5    6.00    0.90
  -7   2   5    3.00    0.80
   7  -2  -5    3.70    0.70
   7  -2  -5    3.30    0.40
  -8   2   5    7.40    1.00
  -8   2   5    5.10    1.00
  -8   2   5    7.00    0.80
  -8   2   5    7.10    1.00
   8  -2  -5    7.00    1.20
   8  -2  -5    7.70    0.80
   8  -2  -5    7.00    0.80
  -9   2   5   20.90    1.30
  -9   2   5   17.50    1.60
  -9   2   5   20.10    1.70
  -9   2   5   22.00    1.70
   9  -2  -5   21.80    1.10
   9  -2  -5   19.90    1.90
 -10   2   5   -0.30    1.20
 -10   2   5   -0.20    1.10
 -10   2   5    2.70    0.80
 -10   2   5    1.10    0.60
  10  -2  -5    0.40    0.50
  10  -2  -5    0.50    0.80
 -11   2   5   30.50    2.60
 -11   2   5   28.30    3.10
  11  -2  -5   32.30    1.50
 -12   2   5    1.50    1.50
  12  -2  -5    1.20    0.60
  11   2   4    1.20    0.80
 -11  -2  -4    0.60    0.70
  10   2   4    3.50    0.80
 -10  -2  -4    2.70    0.70
   9   2   4    0.30    0.90
   9   2   4    0.40    0.50
  -9  -2  -4    0.50    0.50
   8   2   4    6.50    0.80
   8   2   4    5.00    0.60
  -8  -2  -4    5.50    0.70
  -8  -2  -4    7.60    1.20
   7   2   4    0.70    0.50
   7   2   4    1.30    1.00
  -7  -2  -4    2.20    0.80
  -7  -2  -4    1.20    0.50
   6   2   4   -0.50    0.30
   6   2   4   -0.20    0.40
   6   2   4   -0.30    0.40
   6   2   4   -0.10    0.40
  -6  -2  -4   -0.40    0.40
  -6  -2  -4    0.10    0.90
  -6  -2  -4    0.40    1.30
   5   2   4    4.40    1.00
   5   2   4    4.40    1.40
   5   2   4    5.10    0.50
   5   2   4    4.50    0.50
  -5  -2  -4    4.70    0.80
  -5  -2  -4    5.60    0.60
  -5  -2  -4    5.60    0.60
  -5  -2  -4    4.70    0.60
   4   2   4    3.50    0.50
   4   2   4    3.20    0.40
   4   2   4    3.60    0.50
   4   2   4    2.80    0.40
  -4  -2  -4    3.50    0.40
  -4  -2  -4    2.80    0.40
  -4  -2  -4    3.70    1.00
  -4  -2  -4    3.00    0.40
   3   2   4  117.19    3.40
   3   2   4  127.79    4.20
   3   2   4  139.29    3.60
   3   2   4  123.39    3.60
  -3  -2  -4  130.99    4.70
  -3  -2  -4  118.59    3.80
  -3  -2  -4  116.09    3.40
   2   2   4   56.29    1.80
   2   2   4   53.59    1.80
   2   2   4   56.59    1.70
   2   2   4   56.09    1.70
  -2  -2  -4   56.69    1.70
  -2  -2  -4   55.29    1.70
  -2  -2  -4   56.49    1.70
  -2  -2  -4   54.39    2.00
  -2  -2  -4   57.09    1.80
   1   2   4   18.40    0.80
   1   2   4   17.70    0.70
   1   2   4   16.80    0.70
   1   2   4   17.80    0.70
   1   2   4   18.00    0.70
   1   2   4   17.50    0.80
  -1  -2  -4   18.00    0.80
  -1  -2  -4   16.80    1.20
  -1  -2  -4   17.80    1.10
  -1  -2  -4   18.60    0.90
  -1  -2  -4   17.90    0.90
   0   2   4  174.08    5.10
   0   2   4  167.68    4.70
   0   2   4  170.38    5.80
   0   2   4  165.98    5.40
   0   2   4  173.58    4.90
   0  -2  -4  173.28    4.70
   0  -2  -4  163.08    5.00
   0  -2  -4  172.48    5.40
   0  -2  -4  173.48    4.70
   0  -2  -4  169.38    5.30
  -1   2   4 1437.96   39.80
  -1   2   4 1261.37   42.50
  -1   2   4 1374.66   37.60
  -1   2   4 1427.66   42.90
  -1   2   4 1422.56   36.00
   1  -2  -4 1506.05   37.50
   1  -2  -4 1502.65   37.40
   1  -2  -4 1454.85   44.20
   1  -2  -4 1493.25   38.30
  -2   2   4  298.07    7.40
  -2   2   4  301.77    9.00
  -2   2   4  298.37    7.80
  -2   2   4  297.67    7.70
  -2   2   4  278.07    8.80
  -2   2   4  285.07    8.30
   2  -2  -4  296.17    7.50
   2  -2  -4  283.57    7.70
   2  -2  -4  281.67    9.00
   2  -2  -4  281.27    9.90
   2  -2  -4  258.37    7.70
   3  -2  -4    1.60    0.40
   3  -2  -4    0.80    0.60
  -4   2   4  118.09    4.10
  -4   2   4  118.79    5.60
  -4   2   4  117.59    4.00
  -4   2   4  124.29    3.40
  -4   2   4  117.49    4.00
  -4   2   4  120.29    3.50
   4  -2  -4  119.49    3.30
   4  -2  -4  119.89    4.20
   4  -2  -4  126.49    3.40
   4  -2  -4  120.39    3.70
   4  -2  -4  121.19    3.50
  -5   2   4    5.90    1.50
  -5   2   4    8.20    0.60
  -5   2   4    7.40    0.60
  -5   2   4    6.70    0.80
  -5   2   4    6.70    0.80
  -5   2   4    6.60    1.30
   5  -2  -4    5.70    0.50
   5  -2  -4    4.50    0.40
   5  -2  -4    6.60    0.60
   5  -2  -4    7.70    0.60
   5  -2  -4    6.70    1.60
  -6   2   4   73.99    2.80
  -6   2   4   78.19    2.40
  -6   2   4   76.79    3.70
  -6   2   4   73.09    2.70
  -6   2   4   69.19    2.70
   6  -2  -4   69.09    2.30
   6  -2  -4   68.29    2.40
   6  -2  -4   69.59    4.20
   6  -2  -4   67.59    2.10
  -7   2   4   63.19    3.70
  -7   2   4   65.09    2.80
  -7   2   4   65.99    2.60
  -7   2   4   65.99    2.10
  -7   2   4   60.19    2.60
  -7   2   4   64.49    2.70
   7  -2  -4   61.99    1.90
   7  -2  -4   61.89    2.10
   7  -2  -4   59.69    2.20
  -8   2   4    0.50    0.70
  -8   2   4    0.30    1.00
  -8   2   4    0.20    1.00
  -8   2   4   -0.30    0.60
   8  -2  -4    0.20    0.90
   8  -2  -4    0.60    0.40
  -9   2   4   16.30    1.50
  -9   2   4   14.70    1.70
  -9   2   4   18.40    1.60
  -9   2   4   19.10    1.60
   9  -2  -4   15.60    2.20
   9  -2  -4   16.60    1.00
 -10   2   4    4.50    1.20
 -10   2   4    3.10    1.30
 -10   2   4    2.60    1.00
  10  -2  -4    4.20    0.60
  10  -2  -4    3.10    0.50
 -11   2   4    2.10    1.00
 -11   2   4    0.60    1.20
  11  -2  -4    1.80    0.60
 -12   2   4   15.90    2.00
 -12   2   4   14.10    1.90
  12  -2  -4   12.70    1.20
  11   2   3    9.50    1.00
 -11  -2  -3    9.80    1.10
  10   2   3    2.30    0.50
  10   2   3    2.00    0.60
 -10  -2  -3    2.40    0.70
   9   2   3   15.00    1.00
   9   2   3   14.80    1.10
  -9  -2  -3   18.70    1.80
  -9  -2  -3   13.80    1.10
   8   2   3    8.50    0.80
   8   2   3    8.10    1.60
  -8  -2  -3    6.80    0.90
  -8  -2  -3    6.60    0.80
   7   2   3  113.99    3.30
   7   2   3  119.39    3.50
  -7  -2  -3  117.09    4.60
  -7  -2  -3  114.69    3.60
  -7  -2  -3  111.89    3.50
   6   2   3    2.90    0.50
   6   2   3    2.20    0.40
   6   2   3    2.80    0.90
   6   2   3    2.90    2.20
  -6  -2  -3    3.50    2.00
  -6  -2  -3    1.70    0.40
  -6  -2  -3    3.20    0.50
   5   2   3    1.70    0.30
   5   2   3    1.60    0.30
   5   2   3    0.90    0.60
   5   2   3    1.60    0.40
   5   2   3    1.30    0.40
  -5  -2  -3    1.50    0.60
  -5  -2  -3    1.70    0.40
  -5  -2  -3    1.60    0.40
   4   2   3   26.00    1.00
   4   2   3   27.00    1.10
   4   2   3   25.50    1.00
   4   2   3   27.00    1.00
  -4  -2  -3   25.90    1.00
  -4  -2  -3   22.60    1.40
  -4  -2  -3   26.10    1.20
   3   2   3    6.50    0.50
   3   2   3    5.80    0.40
   3   2   3    6.10    0.60
   3   2   3    6.80    0.50
   3   2   3    5.00    0.50
   3   2   3    6.60    0.50
  -3  -2  -3    5.30    0.40
  -3  -2  -3    6.10    0.50
  -3  -2  -3    6.60    0.50
  -3  -2  -3    5.40    0.60
  -3  -2  -3    5.50    0.90
  -3  -2  -3    7.50    0.70
   2   2   3  406.26    9.80
   2   2   3  368.46   11.90
   2   2   3  377.26   10.90
   2   2   3  406.26   10.20
   2   2   3  381.26   10.70
   2   2   3  367.26   11.30
  -2  -2  -3  390.86   10.30
  -2  -2  -3  372.26   12.40
  -2  -2  -3  381.46   10.20
  -2  -2  -3  372.56   10.80
  -2  -2  -3  377.36    9.80
   1   2   3   42.50    1.40
   1   2   3   43.70    1.30
   1   2   3   41.20    1.40
   1   2   3   40.60    1.30
   1   2   3   40.30    1.60
   1   2   3   40.20    1.30
  -1  -2  -3   41.10    1.40
  -1  -2  -3   41.20    1.30
  -1  -2  -3   41.60    1.40
  -1  -2  -3   40.50    1.30
  -1  -2  -3   42.50    1.30
   0   2   3   22.90    0.80
   0   2   3   22.10    1.50
   0   2   3   20.00    0.80
   0   2   3   21.90    0.90
   0   2   3   21.20    0.80
   0  -2  -3   22.60    0.70
   0  -2  -3   20.80    1.00
   0  -2  -3   22.50    0.80
   0  -2  -3   21.10    0.80
   0  -2  -3   24.20    0.80
  -1   2   3 2843.32   71.69
  -1   2   3 2296.37   63.19
  -1   2   3 2681.83   66.79
  -1   2   3 2336.47   69.69
  -1   2   3 2454.75   79.89
  -1   2   3 2815.22   74.39
  -1   2   3 2818.32   63.29
  -1   2   3 2319.17   77.59
   1  -2  -3 2404.16   66.09
   1  -2  -3 2518.85   70.69
   1  -2  -3 2396.76   77.49
   1  -2  -3 2338.67   66.69
   1  -2  -3 2457.05   64.19
  -2   2   3   93.89    3.10
  -2   2   3   94.39    3.30
  -2   2   3   96.39    3.00
  -2   2   3   97.39    3.10
  -2   2   3   98.89    2.70
  -2   2   3   96.59    3.80
  -2   2   3   94.99    2.60
   2  -2  -3   95.69    2.70
   2  -2  -3   97.09    3.20
   2  -2  -3   98.79    2.70
   2  -2  -3  100.29    3.80
   2  -2  -3   96.29    2.90
   2  -2  -3   93.39    2.60
  -3   2   3   11.90    0.50
  -3   2   3   11.30    0.60
  -3   2   3   12.00    1.00
  -3   2   3   10.80    1.10
  -3   2   3   13.10    1.50
  -3   2   3   11.80    0.60
  -3   2   3   11.10    0.60
   3  -2  -3   12.10    0.60
   3  -2  -3   11.50    0.60
   3  -2  -3   11.50    0.50
   3  -2  -3   10.60    0.60
   3  -2  -3   12.30    0.70
  -5   2   3   51.09    3.40
  -5   2   3   43.30    1.70
  -5   2   3   48.00    2.00
  -5   2   3   49.90    2.40
  -5   2   3   52.99    2.70
   5  -2  -3   44.60    1.50
   5  -2  -3   36.30    1.50
   5  -2  -3   35.50    1.40
   5  -2  -3   43.40    2.00
  -6   2   3   51.69    2.40
  -6   2   3   50.69    2.00
  -6   2   3   50.59    2.40
  -6   2   3   48.30    3.30
   6  -2  -3   49.00    1.70
   6  -2  -3   50.59    1.80
   6  -2  -3   50.29    1.70
   6  -2  -3   49.10    1.70
   6  -2  -3   48.20    1.50
  -7   2   3   81.89    3.70
  -7   2   3   83.49    5.10
  -7   2   3   90.29    3.30
  -7   2   3   83.89    2.80
  -7   2   3   85.39    2.70
   7  -2  -3   87.59    2.90
   7  -2  -3   85.49    2.50
   7  -2  -3   85.49    2.70
  -8   2   3    4.10    1.40
  -8   2   3    4.70    0.60
  -8   2   3    4.20    0.50
  -8   2   3    5.70    1.50
   8  -2  -3    4.80    0.50
   8  -2  -3    5.80    1.70
   8  -2  -3    5.50    0.60
  -9   2   3    5.20    0.60
  -9   2   3    5.10    1.00
  -9   2   3    6.40    1.70
  -9   2   3    7.80    1.20
  -9   2   3    6.50    0.80
   9  -2  -3    6.30    0.70
   9  -2  -3    5.60    0.60
 -10   2   3    9.20    1.40
 -10   2   3    7.50    1.20
 -10   2   3    8.50    0.90
  10  -2  -3    8.50    0.70
  10  -2  -3    9.40    1.00
 -11   2   3    0.60    0.80
 -11   2   3    2.60    1.20
  11  -2  -3    2.70    0.60
 -12   2   3    8.60    1.80
 -12   2   3    8.40    1.70
  12  -2  -3    7.70    0.90
  12   2   2    0.20    0.70
  11   2   2    0.10    0.60
 -11  -2  -2    1.70    0.70
  10   2   2    9.40    0.80
  10   2   2    9.00    0.80
 -10  -2  -2    8.10    0.80
   9   2   2    0.40    0.40
   9   2   2   -0.10    0.30
  -9  -2  -2    0.10    0.50
  -9  -2  -2    0.70    0.70
  -9  -2  -2    0.10    0.40
   8   2   2    1.80    0.50
   8   2   2    3.00    0.50
  -8  -2  -2    1.60    0.60
  -8  -2  -2    3.40    0.90
  -8  -2  -2    2.50    0.50
  -8  -2  -2    3.30    0.60
   7   2   2    7.10    0.70
   7   2   2    7.20    2.40
  -7  -2  -2    5.50    2.60
  -7  -2  -2    7.40    0.70
  -7  -2  -2    8.00    0.80
  -7  -2  -2    7.90    0.80
   6   2   2   91.59    2.60
   6   2   2   93.59    2.80
   6   2   2   89.89    2.70
   6   2   2   89.39    2.80
   6   2   2   91.29    2.80
  -6  -2  -2   91.89    4.10
  -6  -2  -2   92.89    2.80
  -6  -2  -2   87.69    2.80
  -6  -2  -2   91.29    3.10
   5   2   2  424.06   11.50
   5   2   2  431.06   12.10
   5   2   2  429.36   11.50
   5   2   2  430.26   12.50
   5   2   2  429.96   11.60
  -5  -2  -2  431.76   13.00
  -5  -2  -2  429.26   11.60
  -5  -2  -2  434.66   11.50
  -5  -2  -2  426.46   13.80
   4   2   2 1019.30   25.40
   4   2   2 1008.50   26.50
   4   2   2 1003.60   28.00
   4   2   2  989.90   26.40
   4   2   2 1018.80   29.00
  -4  -2  -2 1013.40   26.40
  -4  -2  -2  989.60   34.40
  -4  -2  -2  991.10   26.60
   3   2   2  208.18    6.10
   3   2   2  215.38    6.80
   3   2   2  216.18    5.70
   3   2   2  206.18    5.50
   3   2   2  215.58    5.70
  -3  -2  -2  220.58    5.50
  -3  -2  -2  211.38    5.80
  -3  -2  -2  209.28    6.70
  -3  -2  -2  207.78    5.70
  -3  -2  -2  205.48    6.80
  -3  -2  -2  210.28    6.20
   2   2   2  125.79    3.60
   2   2   2  119.19    4.00
   2   2   2  120.69    3.40
   2   2   2  117.29    3.60
   2   2   2  146.19    3.50
  -2  -2  -2  122.19    3.40
  -2  -2  -2  129.59    3.30
  -2  -2  -2  118.89    4.90
  -2  -2  -2  129.59    3.50
  -2  -2  -2  122.89    3.60
  -2  -2  -2  120.39    3.60
   1   2   2   69.69    2.00
   1   2   2   68.19    1.90
   1   2   2   69.99    2.50
   1   2   2   66.79    1.90
   1   2   2   70.49    2.10
   1   2   2   67.09    1.90
  -1  -2  -2   68.09    2.00
  -1  -2  -2   71.39    1.90
  -1  -2  -2   70.19    2.00
  -1  -2  -2   67.59    2.30
  -1  -2  -2   68.39    1.90
   0   2   2 8921.91  228.78
   0   2   2 8559.04  228.28
   0   2   2 9278.47  252.77
   0   2   2 8634.74  253.47
   0   2   2 9438.26  237.58
   0  -2  -2 9999.00  228.98
   0  -2  -2 9309.27  239.28
   0  -2  -2 9264.37  237.68
   0  -2  -2 8623.84  254.07
  -1   2   2 1410.36   37.70
  -1   2   2 1474.05   46.00
  -1   2   2 1740.03   37.60
  -1   2   2 1563.64   39.10
  -1   2   2 1491.05   41.60
   1  -2  -2 1452.85   46.50
   1  -2  -2 1458.85   38.50
   1  -2  -2 1456.95   39.90
   1  -2  -2 1470.35   39.90
   1  -2  -2 1433.06   38.10
   1  -2  -2 1534.15   42.90
  -2   2   2 1071.49   26.70
  -2   2   2 1070.69   29.70
  -2   2   2 1063.39   29.70
  -2   2   2 1016.30   32.10
  -2   2   2 1052.99   27.80
  -2   2   2 1048.70   33.90
  -2   2   2 1068.69   28.00
  -2   2   2 1037.20   27.90
   2  -2  -2 1083.59   32.80
   2  -2  -2 1094.79   29.70
   2  -2  -2 1047.90   28.00
   2  -2  -2 1078.99   27.00
   2  -2  -2 1052.59   26.70
   2  -2  -2 1095.39   27.80
  -3   2   2   82.69    2.40
  -3   2   2   88.49    2.90
  -3   2   2   90.59    3.00
  -3   2   2   86.99    2.50
  -3   2   2   91.69    2.90
  -3   2   2   89.69    2.50
  -3   2   2   90.79    2.80
  -3   2   2   88.39    2.60
   3  -2  -2   83.79    2.40
   3  -2  -2   84.79    2.50
   3  -2  -2   91.29    2.50
   3  -2  -2   87.59    3.10
   3  -2  -2   82.99    2.60
   3  -2  -2   86.59    2.50
   4  -2  -2   18.80    0.70
   5  -2  -2   14.30    0.70
   5  -2  -2   18.90    0.90
   5  -2  -2   14.60    1.10
  -6   2   2   70.79    2.80
  -6   2   2   70.19    2.20
  -6   2   2   68.39    2.10
  -6   2   2   65.49    2.60
  -6   2   2   71.09    2.60
   6  -2  -2   68.19    2.10
   6  -2  -2   67.39    2.20
   6  -2  -2   67.69    2.20
   6  -2  -2   67.29    2.00
   6  -2  -2   70.79    2.30
  -7   2   2    0.70    0.60
  -7   2   2    0.50    0.40
  -7   2   2    0.70    0.30
  -7   2   2    1.20    0.60
  -7   2   2    1.30    0.60
   7  -2  -2    0.30    0.80
   7  -2  -2    0.80    0.40
   7  -2  -2    0.40    0.40
   7  -2  -2    0.20    0.30
  -8   2   2   38.60    2.20
  -8   2   2   40.80    1.90
  -8   2   2   39.70    1.50
  -8   2   2   42.20    2.10
  -8   2   2   38.30    1.60
   8  -2  -2   40.50    2.50
   8  -2  -2   41.10    1.60
   8  -2  -2   40.90    1.80
  -9   2   2    2.30    1.00
  -9   2   2    2.70    2.00
  -9   2   2    1.50    0.50
  -9   2   2    1.80    0.50
  -9   2   2    1.70    0.80
   9  -2  -2    1.10    0.40
   9  -2  -2    1.30    0.50
 -10   2   2   48.90    2.70
 -10   2   2   49.30    4.50
 -10   2   2   50.19    2.40
 -10   2   2   50.79    2.30
  10  -2  -2   50.29    1.80
  10  -2  -2   48.90    1.90
 -11   2   2    0.00    1.00
 -11   2   2   -0.20    1.40
 -11   2   2   -0.40    0.70
  11  -2  -2    0.40    0.50
 -12   2   2    2.60    1.40
 -12   2   2    0.30    0.90
  12  -2  -2    1.10    0.60
  12   2   1   -0.70    0.60
  11   2   1    3.30    0.60
 -11  -2  -1    2.20    0.80
  10   2   1    6.50    0.70
  10   2   1    6.40    0.60
 -10  -2  -1    5.60    0.90
 -10  -2  -1    7.10    1.00
   9   2   1   10.80    1.40
   9   2   1    9.50    0.80
  -9  -2  -1   10.40    1.00
  -9  -2  -1   11.20    1.00
  -9  -2  -1   10.50    1.20
  -9  -2  -1   14.60    1.60
   8   2   1   13.40    0.90
   8   2   1   14.20    0.80
  -8  -2  -1   13.10    1.00
  -8  -2  -1   14.20    1.10
  -8  -2  -1   12.70    0.90
  -8  -2  -1   10.90    1.30
   7   2   1  149.39    4.20
   7   2   1  145.29    4.00
  -7  -2  -1  144.99    4.90
  -7  -2  -1  145.89    6.30
  -7  -2  -1  147.59    5.80
  -7  -2  -1  145.89    4.30
  -7  -2  -1  148.09    4.30
   6   2   1    0.30    0.30
   6   2   1    0.40    0.60
   6   2   1    0.10    0.20
   6   2   1    0.10    0.30
   6   2   1    0.30    0.20
  -6  -2  -1    0.00    0.30
  -6  -2  -1   -0.50    0.50
  -6  -2  -1    0.10    0.40
  -6  -2  -1   -0.30    0.30
   5   2   1   14.90    0.70
   5   2   1   14.30    0.70
   5   2   1   15.40    0.70
   5   2   1   12.40    1.00
   5   2   1   12.30    0.60
  -5  -2  -1   15.00    1.10
  -5  -2  -1   18.70    2.20
  -5  -2  -1   11.50    1.10
  -5  -2  -1   16.20    1.20
   4   2   1   35.40    1.90
   4   2   1   39.50    1.20
   4   2   1   37.20    1.20
   4   2   1   37.30    1.20
  -4  -2  -1   37.10    1.70
  -4  -2  -1   36.00    1.30
  -4  -2  -1   36.50    1.60
  -4  -2  -1   45.50    1.30
   3   2   1  176.78    5.00
   3   2   1  177.08    5.70
   3   2   1  182.08    4.80
   3   2   1  172.28    5.00
   3   2   1  176.98    5.50
   3   2   1  181.88    5.90
  -3  -2  -1  183.28    4.70
  -3  -2  -1  175.98    4.80
  -3  -2  -1  175.48    5.50
  -3  -2  -1  180.38    4.90
  -3  -2  -1  177.88    5.80
   2   2   1  428.76   11.80
   2   2   1  431.36   11.20
   2   2   1  419.66   11.80
   2   2   1  420.26   14.30
   2   2   1  414.56   11.20
  -2  -2  -1  421.86   11.10
  -2  -2  -1  404.96   13.10
  -2  -2  -1  437.96   10.70
  -2  -2  -1  423.86   11.80
   1   2   1  984.30   29.80
   1   2   1  939.81   27.10
   1   2   1  976.00   25.80
   1   2   1  953.00   27.00
   1   2   1  938.51   26.00
   1   2   1  915.91   24.50
  -1  -2  -1  954.50   27.10
  -1  -2  -1 1015.20   24.50
  -1  -2  -1  985.20   29.80
  -1  -2  -1 1024.90   25.30
   0   2   1  135.79    3.60
   0   2   1  131.59    3.80
   0   2   1  127.49    3.60
   0   2   1  128.39    3.80
   0   2   1  132.09    3.40
   0  -2  -1  131.89    3.90
   0  -2  -1  128.19    3.80
   0  -2  -1  132.59    3.60
   0  -2  -1  125.19    3.50
  -1   2   1  439.96   12.20
  -1   2   1  475.15   12.20
  -1   2   1  433.86   11.00
  -1   2   1  425.46   13.50
  -1   2   1  426.76   11.50
   1  -2  -1  426.06   11.00
   1  -2  -1  419.26   11.40
   1  -2  -1  438.76   12.00
   1  -2  -1  429.66   14.30
   1  -2  -1  441.56   12.20
  -2   2   1  992.50   26.70
  -2   2   1 1006.60   28.50
  -2   2   1  966.70   25.90
  -2   2   1 1058.39   29.70
  -2   2   1  933.91   26.00
  -2   2   1  986.80   30.90
  -2   2   1 1006.20   26.30
  -2   2   1 1043.00   28.00
   2  -2  -1 1051.09   26.40
   2  -2  -1  959.20   25.70
   2  -2  -1  969.00   28.80
   2  -2  -1  985.80   27.00
   2  -2  -1 1053.39   30.90
  -3   2   1  118.89    3.40
  -3   2   1  115.29    4.40
  -3   2   1  118.59    4.80
  -3   2   1  115.79    3.10
  -3   2   1  118.49    3.20
  -3   2   1  119.59    3.30
  -3   2   1  122.79    3.80
  -3   2   1  114.89    3.90
   3  -2  -1  118.79    3.30
   3  -2  -1  113.09    3.40
   3  -2  -1  118.69    3.30
   3  -2  -1  118.69    4.00
   3  -2  -1  113.09    3.30
   3  -2  -1  118.49    3.20
  -4   2   1  153.58    5.30
  -4   2   1  155.98    4.40
  -4   2   1  159.78    4.70
  -4   2   1  155.08    5.90
  -4   2   1  158.08    5.00
  -4   2   1  154.98    4.30
  -4   2   1  155.48    4.70
   4  -2  -1  157.68    4.30
   4  -2  -1  156.08    5.80
   4  -2  -1  161.18    4.10
   4  -2  -1  154.48    4.60
   4  -2  -1  158.08    4.30
   4  -2  -1  164.88    8.10
  -5   2   1  117.49    3.70
  -5   2   1  115.09    3.40
  -5   2   1  118.79    3.40
  -5   2   1  120.39    7.30
  -5   2   1  121.29    4.00
  -5   2   1  114.19    4.20
   5  -2  -1  120.89    3.20
   5  -2  -1  114.99    3.40
   5  -2  -1  121.69    3.40
   5  -2  -1  123.39    5.10
   5  -2  -1  118.59    3.90
  -6   2   1   17.00    2.40
  -6   2   1   14.30    0.70
  -6   2   1   14.50    1.00
  -6   2   1   14.60    1.10
  -6   2   1   15.00    0.80
   6  -2  -1   14.60    0.70
   6  -2  -1   14.40    1.40
   6  -2  -1   14.30    1.30
   6  -2  -1   13.90    0.70
  -7   2   1  252.57    7.10
  -7   2   1  261.47    7.20
  -7   2   1  256.57    8.30
  -7   2   1  260.57    8.70
  -7   2   1  245.78    8.30
  -7   2   1  260.37    7.80
   7  -2  -1  255.47    7.10
   7  -2  -1  256.37    6.80
   7  -2  -1  254.47    7.10
   7  -2  -1  254.47    7.40
  -8   2   1   16.70    1.20
  -8   2   1   14.80    1.40
  -8   2   1   18.30    1.60
  -8   2   1   14.20    1.60
  -8   2   1   18.50    1.00
  -8   2   1   15.80    2.70
   8  -2  -1   17.90    0.90
   8  -2  -1   17.20    1.00
   8  -2  -1   14.50    0.80
  -9   2   1   79.19    2.80
  -9   2   1   81.99    3.00
  -9   2   1   80.59    2.90
  -9   2   1   79.89    3.10
  -9   2   1   78.69    3.40
  -9   2   1   82.09    3.60
   9  -2  -1   80.69    2.70
   9  -2  -1   79.09    2.50
 -10   2   1    0.40    0.50
 -10   2   1   -0.80    0.80
 -10   2   1   -0.30    0.90
  10  -2  -1    0.30    0.50
  10  -2  -1    0.50    0.40
 -11   2   1    4.40    1.20
 -11   2   1    3.70    1.00
 -11   2   1    3.20    0.70
  11  -2  -1    4.70    0.70
 -12   2   1    0.50    1.30
 -12   2   1    1.10    1.20
 -12   2   1    2.20    1.00
  12  -2  -1    1.40    0.70
  12   2   0    5.50    0.80
 -12  -2   0    5.80    1.20
  11   2   0   -0.30    0.40
 -11  -2   0    0.60    0.80
  10   2   0   12.50    0.90
  10   2   0   10.80    0.90
 -10  -2   0   10.80    1.20
 -10  -2   0   10.20    1.00
   9   2   0   49.00    1.80
   9   2   0   52.79    1.70
  -9  -2   0   55.19    2.90
  -9  -2   0   49.60    2.40
  -9  -2   0   48.20    2.00
   8   2   0    4.30    0.50
   8   2   0    3.50    0.40
  -8  -2   0    3.90    0.50
  -8  -2   0    4.30    0.60
  -8  -2   0    2.30    0.90
  -8  -2   0    3.80    0.70
   7   2   0   36.50    1.30
   7   2   0   35.00    1.20
   7   2   0   35.30    1.30
  -7  -2   0   34.80    1.70
  -7  -2   0   37.20    1.50
  -7  -2   0   37.90    1.40
  -7  -2   0   38.10    2.90
  -7  -2   0   36.80    1.40
   6   2   0    3.60    0.40
   6   2   0    3.20    0.30
   6   2   0    4.60    0.40
  -6  -2   0    3.10    0.70
  -6  -2   0    4.90    0.50
  -6  -2   0    4.60    0.50
  -6  -2   0    2.20    0.40
  -6  -2   0    2.60    0.50
  -6  -2   0    4.80    1.30
   5   2   0    9.90    0.50
   5   2   0    8.10    0.40
   5   2   0    8.70    2.50
   5   2   0    8.80    0.50
  -5  -2   0    6.90    0.70
  -5  -2   0    7.50    0.90
  -5  -2   0    8.20    0.50
  -5  -2   0   10.10    0.60
  -5  -2   0    8.00    1.30
  -5  -2   0    8.30    0.90
  -5  -2   0    9.90    0.70
   4   2   0  311.97    8.60
   4   2   0  299.77    7.90
   4   2   0  309.37    9.60
  -4  -2   0  319.67    9.90
  -4  -2   0  304.67    9.30
  -4  -2   0  334.07    9.50
  -4  -2   0  286.57    9.40
  -4  -2   0  304.77    8.70
   3   2   0  185.38    5.90
   3   2   0  186.38    4.80
   3   2   0  185.58    5.20
   3   2   0  185.88    5.00
  -3  -2   0  188.18    6.80
  -3  -2   0  177.78    6.00
  -3  -2   0  186.48    5.00
  -3  -2   0  188.38    5.20
   2   2   0   59.29    1.60
   2   2   0   60.59    1.60
   2   2   0   59.49    2.00
  -2  -2   0   57.79    2.00
  -2  -2   0   59.99    1.70
  -2  -2   0   59.29    1.60
   1   2   0  385.66   11.20
   1   2   0  393.36   11.10
   1   2   0  398.86   10.10
   1   2   0  388.76   12.30
  -1  -2   0  402.26   10.70
  -1  -2   0  410.66   10.10
  -1  -2   0  419.46   10.40
  -1  -2   0  396.06   11.20
  -1  -2   0  373.06   12.30
   0   2   0   46.00    1.50
   0  -2   0   46.80    1.40
   0  -2   0   42.70    1.70
   0  -2   0   45.50    1.50
   0  -2   0   43.10    1.40
  -1   2   0  411.06   12.70
  -1   2   0  412.86   11.40
  -1   2   0  413.86   12.00
  -1   2   0  416.86   10.70
  -1   2   0  384.76   11.10
   1  -2   0  405.36   11.60
   1  -2   0  386.46   14.40
   1  -2   0  388.36   11.40
   1  -2   0  403.76   12.70
   1  -2   0  407.66   10.60
   1  -2   0  416.86   10.30
   1  -2   0  420.76   11.10
  -2   2   0   57.49    1.70
  -2   2   0   54.09    1.90
  -2   2   0   57.59    1.80
  -2   2   0   54.39    2.00
  -2   2   0   53.39    2.30
  -2   2   0   58.39    1.60
  -2   2   0   55.79    3.10
  -2   2   0   57.59    1.60
   2  -2   0   58.29    1.60
   2  -2   0   56.59    2.00
   2  -2   0   55.79    1.70
   2  -2   0   55.79    1.60
   2  -2   0   55.09    1.70
  -3   2   0  188.28    5.70
  -3   2   0  174.28    6.00
  -3   2   0  185.18    5.30
  -3   2   0  189.38    5.70
  -3   2   0  185.18    5.00
  -3   2   0  181.08    5.70
  -3   2   0  186.18    5.00
  -3   2   0  190.88    5.00
   3  -2   0  191.28    6.00
   3  -2   0  178.68    5.40
   3  -2   0  181.18    5.30
   3  -2   0  181.48    5.80
   3  -2   0  178.08    5.10
   3  -2   0  175.48    5.10
  -4   2   0  293.57    8.00
  -4   2   0  285.77    9.20
  -4   2   0  286.67    9.60
  -4   2   0  301.57    9.50
  -4   2   0  305.97    9.40
  -4   2   0  299.87    7.70
  -4   2   0  310.37   10.00
  -4   2   0  298.87    8.50
   4  -2   0  295.87    8.50
   4  -2   0  301.67    7.70
   4  -2   0  294.47    8.10
   4  -2   0  301.37    8.00
  -5   2   0    9.80    0.50
  -5   2   0    8.40    0.80
  -5   2   0    7.00    0.80
  -5   2   0    7.70    0.80
  -5   2   0    8.80    0.60
  -5   2   0    9.20    0.80
  -5   2   0    9.10    0.50
   5  -2   0    9.80    0.50
   5  -2   0    8.80    0.80
   5  -2   0    8.60    0.60
   5  -2   0    7.80    0.50
  -6   2   0    4.30    0.50
  -6   2   0    4.30    0.50
  -6   2   0    3.50    0.40
  -6   2   0    3.80    0.70
  -6   2   0    4.10    0.40
  -6   2   0    3.50    0.40
  -6   2   0    3.70    0.70
   6  -2   0    4.30    0.40
   6  -2   0    4.00    0.40
   6  -2   0    3.50    0.40
   6  -2   0    4.30    0.50
  -7   2   0   37.30    1.90
  -7   2   0   36.80    3.30
  -7   2   0   35.40    1.50
  -7   2   0   41.00    2.10
  -7   2   0   37.80    1.40
   7  -2   0   38.10    1.50
   7  -2   0   37.50    1.40
   7  -2   0   36.50    1.30
   7  -2   0   34.70    2.40
  -8   2   0    3.80    0.60
  -8   2   0    3.10    1.00
  -8   2   0    3.70    0.60
  -8   2   0    4.00    1.30
  -8   2   0    3.20    0.70
   8  -2   0    4.40    0.50
   8  -2   0    4.30    0.60
   8  -2   0    3.40    0.60
  -9   2   0   49.70    2.30
  -9   2   0   53.39    2.50
  -9   2   0   55.49    2.80
  -9   2   0   53.49    2.00
   9  -2   0   52.89    1.80
   9  -2   0   52.39    2.00
 -10   2   0   11.10    2.50
 -10   2   0   11.60    1.30
 -10   2   0   13.80    1.70
  10  -2   0   11.50    1.90
  10  -2   0   11.50    1.00
 -11   2   0   -0.60    0.80
 -11   2   0   -1.00    0.70
 -11   2   0    1.00    0.60
  11  -2   0   -0.10    0.50
 -12   2   0    5.90    1.30
 -12   2   0    5.20    1.30
 -12   2   0    5.40    1.10
  12  -2   0    6.50    0.90
  12   2  -1    0.60    0.50
 -12  -2   1   -0.10    1.00
  11   2  -1    4.10    0.60
 -11  -2   1    4.40    1.10
 -11  -2   1    3.90    0.70
  10   2  -1    0.20    0.40
  10   2  -1    0.60    0.30
 -10  -2   1   -0.20    0.70
 -10  -2   1    0.60    0.50
   9   2  -1   79.79    2.40
   9   2  -1   77.89    2.50
  -9  -2   1   77.89    3.30
  -9  -2   1   80.59    3.70
  -9  -2   1   79.39    2.70
   8   2  -1   14.20    0.80
   8   2  -1   15.60    0.70
  -8  -2   1   16.40    1.50
  -8  -2   1   14.90    1.20
  -8  -2   1   16.10    1.00
   7   2  -1  252.87    7.00
   7   2  -1  264.97    6.70
   7   2  -1  266.67    7.40
  -7  -2   1  253.57    7.40
  -7  -2   1  260.97    7.10
  -7  -2   1  256.77    9.70
  -7  -2   1  244.68    8.20
  -7  -2   1  256.67    7.10
  -7  -2   1  257.97    9.00
   6   2  -1   13.50    0.70
   6   2  -1   14.10    1.00
   6   2  -1   14.40    0.60
  -6  -2   1   14.90    0.80
  -6  -2   1   16.00    1.50
  -6  -2   1   13.70    2.80
  -6  -2   1   13.30    0.70
  -6  -2   1   14.50    1.40
  -6  -2   1   13.90    0.90
   5   2  -1  117.39    3.30
   5   2  -1  120.29    3.10
   5   2  -1  116.39    3.40
  -5  -2   1  111.59    4.20
  -5  -2   1  119.29    3.40
  -5  -2   1  118.79    3.40
  -5  -2   1  116.29    3.30
  -5  -2   1  116.99    3.50
  -5  -2   1  118.19    3.80
   4   2  -1  162.28    4.10
   4   2  -1  163.48    4.50
   4   2  -1  185.18    7.30
  -4  -2   1  156.38    4.30
  -4  -2   1  156.48    4.50
  -4  -2   1  153.98    4.90
  -4  -2   1  153.28    4.40
  -4  -2   1  153.48    5.30
   3   2  -1  119.99    3.00
   3   2  -1  118.49    3.80
   3   2  -1  114.39    3.30
   3   2  -1  117.19    3.20
  -3  -2   1  116.79    3.20
  -3  -2   1  112.79    3.90
  -3  -2   1  120.99    3.60
  -3  -2   1  114.79    3.20
  -3  -2   1  118.29    5.70
  -3  -2   1  116.89    3.30
   2   2  -1 1020.20   31.80
   2   2  -1  997.40   26.80
   2   2  -1 1004.60   28.30
  -2  -2   1 1065.19   30.10
  -2  -2   1  988.10   26.90
  -2  -2   1 1033.50   27.00
  -2  -2   1 1070.79   26.50
  -2  -2   1 1017.30   25.60
  -2  -2   1  961.10   28.40
  -2  -2   1 1011.60   31.30
   1   2  -1  424.16   11.70
   1   2  -1  401.56   11.00
   1   2  -1  420.96   13.60
  -1  -2   1  415.86   12.90
  -1  -2   1  429.76   11.70
  -1  -2   1  413.06   10.80
   0   2  -1  140.19    4.00
   0   2  -1  143.79    3.90
   0   2  -1  137.89    4.10
   0  -2   1  138.19    4.10
   0  -2   1  129.99    4.00
   0  -2   1  133.99    4.90
  -1   2  -1  955.60   25.50
  -1   2  -1  899.01   27.70
  -1   2  -1  974.10   24.40
  -1   2  -1  998.90   29.70
  -1   2  -1  943.01   29.20
  -1   2  -1 1005.90   26.90
   1  -2   1  962.20   24.30
   1  -2   1  996.60   27.10
   1  -2   1  979.80   25.40
   1  -2   1  989.10   29.70
   1  -2   1  960.20   25.70
   1  -2   1  911.61   27.70
   1  -2   1  962.10   27.10
  -2   2  -1  424.66   11.50
  -2   2  -1  441.36   12.90
  -2   2  -1  431.56   11.40
  -2   2  -1  407.76   14.60
  -2   2  -1  433.76   12.00
   2  -2   1  443.76   11.30
   2  -2   1  441.96   12.10
   2  -2   1  423.66   12.10
   2  -2   1  424.16   13.40
   2  -2   1  422.26   10.90
  -3   2  -1  175.78    6.00
  -3   2  -1  181.08    5.20
  -3   2  -1  177.18    5.50
  -3   2  -1  170.18    5.80
  -3   2  -1  179.08    4.60
  -3   2  -1  164.28    4.80
  -3   2  -1  188.88    4.90
   3  -2   1  175.78    5.80
   3  -2   1  178.18    5.20
   3  -2   1  176.48    4.80
   3  -2   1  176.48    4.60
   3  -2   1  182.28    4.80
   3  -2   1  169.98    5.10
  -4   2  -1   34.20    1.40
  -4   2  -1   37.00    1.20
  -4   2  -1   37.40    1.10
  -4   2  -1   34.50    1.20
  -4   2  -1   29.90    1.60
  -4   2  -1   36.90    2.00
   4  -2   1   34.80    1.10
   4  -2   1   35.80    1.40
   4  -2   1   35.60    1.40
   4  -2   1   35.20    1.90
  -5   2  -1   14.40    1.20
  -5   2  -1   15.60    0.80
  -5   2  -1   15.70    0.90
  -5   2  -1   15.20    1.50
  -5   2  -1   14.60    0.90
  -5   2  -1   15.10    1.00
   5  -2   1   15.10    0.80
   5  -2   1   14.90    1.50
   5  -2   1   15.20    1.40
   5  -2   1   15.20    0.80
   5  -2   1   14.90    0.90
  -6   2  -1   -0.40    0.40
  -6   2  -1   -0.30    0.30
  -6   2  -1   -0.20    0.30
  -6   2  -1    0.20    0.50
  -6   2  -1   -0.20    0.30
   6  -2   1   -0.30    0.20
   6  -2   1   -0.10    0.30
   6  -2   1    0.20    0.30
   6  -2   1   -0.20    0.60
  -7   2  -1  150.18    4.40
  -7   2  -1  148.49    4.40
  -7   2  -1  149.09    4.40
  -7   2  -1  153.38    5.50
  -7   2  -1  145.59    5.00
   7  -2   1  148.19    4.10
   7  -2   1  145.49    6.70
   7  -2   1  145.79    4.50
   7  -2   1  145.79    4.30
  -8   2  -1   10.60    1.10
  -8   2  -1   15.10    1.20
  -8   2  -1   14.30    1.60
  -8   2  -1   14.30    1.00
   8  -2   1   11.90    0.90
   8  -2   1   13.70    0.80
  -9   2  -1   13.00    1.00
  -9   2  -1   10.70    1.10
  -9   2  -1   14.60    1.50
  -9   2  -1   11.90    1.30
   9  -2   1    9.40    1.00
   9  -2   1   10.30    0.80
 -10   2  -1    8.30    1.20
 -10   2  -1    6.00    1.00
 -10   2  -1    5.70    0.80
  10  -2   1    6.30    1.70
  10  -2   1    7.70    0.80
 -11   2  -1    1.60    0.90
 -11   2  -1    2.30    0.70
  11  -2   1    2.70    0.70
 -12   2  -1    0.90    1.00
 -12   2  -1    0.80    0.70
  12  -2   1    0.10    0.70
  12   2  -2    1.10    0.50
 -12  -2   2    0.90    1.10
  11   2  -2    0.30    0.40
  11   2  -2    0.10    0.30
 -11  -2   2   -0.30    0.90
 -11  -2   2    0.10    0.50
  10   2  -2   49.00    1.60
  10   2  -2   49.10    1.70
 -10  -2   2   48.90    2.00
 -10  -2   2   46.30    2.50
   9   2  -2    0.90    0.40
   9   2  -2    0.40    0.40
  -9  -2   2    0.50    0.50
  -9  -2   2    2.20    0.80
  -9  -2   2    2.40    1.20
   8   2  -2   40.10    1.30
   8   2  -2   40.40    1.40
  -8  -2   2   39.00    1.90
  -8  -2   2   41.40    2.10
  -8  -2   2   40.50    1.60
   7   2  -2    0.40    0.30
   7   2  -2   -0.80    0.40
   7   2  -2    0.60    0.20
  -7  -2   2    0.60    0.60
  -7  -2   2   -0.10    0.30
  -7  -2   2   -0.40    0.50
  -7  -2   2    0.10    0.80
  -7  -2   2    0.20    0.30
  -7  -2   2    0.40    0.30
   6   2  -2   69.09    2.00
   6   2  -2   67.89    2.30
   6   2  -2   69.89    1.90
  -6  -2   2   65.19    2.90
  -6  -2   2   68.09    3.70
  -6  -2   2   65.89    2.10
  -6  -2   2   67.09    2.20
  -6  -2   2   67.19    2.40
  -6  -2   2   68.39    2.10
   5   2  -2   14.50    0.80
   5   2  -2   11.40    0.50
   5   2  -2   14.50    0.60
  -5  -2   2   13.00    0.80
  -5  -2   2   13.50    0.60
  -5  -2   2   14.10    0.70
  -5  -2   2   12.90    1.20
   4   2  -2   12.10    0.40
  -4  -2   2   13.20    1.50
  -4  -2   2   11.50    0.80
  -4  -2   2   12.20    1.60
  -4  -2   2   11.60    0.50
   3   2  -2   84.79    2.50
   3   2  -2   83.99    2.40
   3   2  -2   90.89    2.90
   3   2  -2   91.39    2.30
  -3  -2   2   85.69    2.40
  -3  -2   2   79.19    2.80
  -3  -2   2   86.59    2.90
  -3  -2   2   83.89    2.40
  -3  -2   2   85.39    3.10
   2   2  -2 1032.20   29.40
   2   2  -2 1076.79   27.60
   2   2  -2 1037.30   31.80
  -2  -2   2 1006.70   27.00
  -2  -2   2 1053.39   28.90
  -2  -2   2 1045.00   26.00
  -2  -2   2 1015.80   30.70
  -2  -2   2 1018.30   32.30
  -2  -2   2 1035.70   27.00
   1   2  -2 1403.36   40.30
   1   2  -2 1431.06   44.40
  -1  -2   2 1446.26   44.40
  -1  -2   2 1384.26   40.80
  -1  -2   2 1465.85   37.50
  -1  -2   2 1459.65   37.50
   0   2  -2 7943.51  237.38
   0   2  -2 8264.77  253.97
   0  -2   2 8231.88  217.78
   0  -2   2 8013.40  228.28
   0  -2   2 8433.86  216.08
   0  -2   2 8408.86  255.77
  -1   2  -2   70.59    2.10
  -1   2  -2   69.79    2.10
  -1   2  -2   72.09    2.00
  -1   2  -2   69.19    1.90
   1  -2   2   71.79    2.20
   1  -2   2   73.09    2.00
   1  -2   2   70.29    1.90
   1  -2   2   71.19    2.00
   1  -2   2   70.49    2.30
  -2   2  -2  115.69    4.10
  -2   2  -2  119.79    3.60
  -2   2  -2  112.39    3.30
  -2   2  -2  108.59    3.10
  -2   2  -2  122.49    3.60
  -2   2  -2  117.29    3.50
  -2   2  -2  117.69    3.50
   2  -2   2  120.89    3.50
   2  -2   2  120.99    3.10
   2  -2   2  118.59    3.30
  -3   2  -2  208.98    6.80
  -3   2  -2  210.58    5.70
  -3   2  -2  212.38    5.70
  -3   2  -2  218.08    5.50
   3  -2   2  205.48    6.10
   3  -2   2  212.58    5.50
   3  -2   2  211.38    6.90
   3  -2   2  208.98    7.10
   3  -2   2  202.48    5.70
   3  -2   2  210.58    6.10
   3  -2   2  215.28    7.00
  -4   2  -2  991.00   26.40
  -4   2  -2 1015.40   26.20
  -4   2  -2  955.90   31.00
  -4   2  -2  988.00   25.20
   4  -2   2 1030.70   28.20
   4  -2   2  999.70   28.00
   4  -2   2 1013.60   28.00
   4  -2   2  988.70   26.40
   4  -2   2 1006.10   25.30
  -5   2  -2  409.96   11.50
  -5   2  -2  431.46   13.70
  -5   2  -2  434.96   11.50
  -5   2  -2  431.06   11.00
   5  -2   2  423.66   12.20
   5  -2   2  422.76   11.50
   5  -2   2  433.46   13.80
   5  -2   2  414.16   11.80
   5  -2   2  430.56   11.40
  -6   2  -2   96.69    3.30
  -6   2  -2   91.59    3.00
  -6   2  -2   90.39    2.80
  -6   2  -2   90.69    3.60
  -6   2  -2   94.89    4.90
   6  -2   2   87.49    3.20
   6  -2   2   90.89    2.70
   6  -2   2   92.49    4.70
   6  -2   2   87.39    2.80
  -7   2  -2    7.50    0.70
  -7   2  -2    6.10    1.00
  -7   2  -2    7.50    0.70
  -7   2  -2    6.30    0.90
  -7   2  -2    5.70    1.50
   7  -2   2    5.80    0.60
   7  -2   2    5.70    0.60
   7  -2   2    6.00    1.50
   7  -2   2    6.20    0.60
  -8   2  -2    3.10    0.90
  -8   2  -2    2.50    0.70
  -8   2  -2    3.00    0.60
  -8   2  -2    2.70    0.60
   8  -2   2    2.90    1.30
   8  -2   2    1.60    0.50
  -9   2  -2    2.40    0.80
  -9   2  -2    0.90    0.50
  -9   2  -2    0.30    0.70
   9  -2   2    0.20    0.40
   9  -2   2    0.40    0.50
 -10   2  -2    9.10    0.90
  10  -2   2   10.50    1.00
  10  -2   2    9.70    0.80
 -11   2  -2    2.50    0.80
  11  -2   2    1.70    0.70
 -12   2  -2   -0.60    0.80
  12  -2   2    0.90    0.80
  12   2  -3    8.20    0.90
 -12  -2   3    7.20    1.00
 -12  -2   3    9.80    1.70
 -12  -2   3    8.90    1.40
  11   2  -3    2.30    0.40
  11   2  -3    2.40    0.50
 -11  -2   3    2.30    1.10
 -11  -2   3    2.00    0.90
  10   2  -3    8.60    0.60
  10   2  -3    8.70    0.70
 -10  -2   3    9.00    1.30
 -10  -2   3    7.90    0.90
   9   2  -3    5.50    0.50
   9   2  -3    5.80    0.50
  -9  -2   3    5.80    1.00
  -9  -2   3    5.40    0.70
  -9  -2   3    4.70    1.10
   8   2  -3    4.50    0.40
   8   2  -3    4.20    0.40
  -8  -2   3    4.10    0.80
  -8  -2   3    4.30    0.80
  -8  -2   3    4.80    0.60
   7   2  -3   79.09    2.40
   7   2  -3   84.69    2.60
  -7  -2   3   80.09    3.00
  -7  -2   3   80.09    3.40
  -7  -2   3   83.89    2.60
   6   2  -3   48.30    1.50
   6   2  -3   52.29    1.40
  -6  -2   3   49.40    2.50
  -6  -2   3   49.00    1.70
  -6  -2   3   50.99    1.70
  -6  -2   3   49.99    1.90
   5   2  -3   32.70    1.20
   5   2  -3   32.40    1.00
   5   2  -3   31.50    1.20
   5   2  -3   32.50    1.00
  -5  -2   3   33.10    1.20
  -5  -2   3   31.00    1.10
  -5  -2   3   30.80    1.60
  -5  -2   3   32.90    3.30
   4   2  -3   16.00    0.90
   4   2  -3   17.70    0.50
   4   2  -3   18.80    0.90
   4   2  -3   15.50    0.50
   4   2  -3   18.20    0.80
  -4  -2   3   14.20    0.90
  -4  -2   3   14.60    0.70
  -4  -2   3   16.40    0.70
  -4  -2   3   14.70    0.80
   3   2  -3   10.50    0.60
   3   2  -3   11.70    1.20
   3   2  -3   12.00    0.60
  -3  -2   3   11.00    1.10
  -3  -2   3   11.60    0.50
  -3  -2   3   10.90    0.50
  -3  -2   3   11.60    0.50
  -3  -2   3   10.30    0.70
   2   2  -3   92.19    2.80
   2   2  -3   96.39    3.00
  -2  -2   3   83.69    2.80
  -2  -2   3   92.69    2.90
  -2  -2   3   94.69    2.50
  -2  -2   3   93.79    3.00
   1   2  -3 2104.39   60.09
  -1  -2   3 2100.19   64.89
  -1  -2   3 2141.19   53.19
  -1  -2   3 2099.39   58.99
  -1  -2   3 2055.09   55.29
  -1  -2   3 2157.48   55.29
   0   2  -3   21.40    0.90
   0  -2   3   23.40    1.20
   0  -2   3   23.30    0.80
   0  -2   3   21.30    0.90
   0  -2   3   25.40    0.90
  -1   2  -3   43.20    2.50
  -1   2  -3   43.70    1.20
  -1   2  -3   43.00    1.50
  -1   2  -3   41.80    1.20
   1  -2   3   42.30    1.50
   1  -2   3   41.70    1.20
   1  -2   3   41.30    1.30
   1  -2   3   42.70    1.40
   1  -2   3   44.20    2.00
  -2   2  -3  364.56   11.40
  -2   2  -3  360.66    9.60
  -2   2  -3  346.27   10.30
  -2   2  -3  365.76   10.30
   2  -2   3  359.46   10.00
   2  -2   3  366.16   10.30
   2  -2   3  373.16   11.80
   2  -2   3  361.86   10.60
  -3   2  -3    7.90    0.70
  -3   2  -3    6.40    0.60
  -3   2  -3    7.20    0.50
  -3   2  -3    6.80    0.70
  -3   2  -3    6.10    0.50
  -3   2  -3    7.00    1.10
  -3   2  -3    6.60    0.40
  -3   2  -3    6.00    0.50
   3  -2   3    5.40    1.00
   3  -2   3    6.40    0.50
   3  -2   3    6.60    0.80
   3  -2   3    5.40    0.50
   3  -2   3    8.80    0.60
  -4   2  -3   26.70    1.40
  -4   2  -3   27.20    1.10
  -4   2  -3   27.20    1.00
  -4   2  -3   26.40    1.00
   4  -2   3   26.20    1.00
   4  -2   3   26.30    1.40
   4  -2   3   26.90    1.10
   4  -2   3   26.10    1.10
   4  -2   3   28.10    2.30
  -5   2  -3    1.90    0.50
  -5   2  -3    2.20    0.30
  -5   2  -3    1.10    0.30
  -5   2  -3    2.00    0.40
   5  -2   3    2.20    0.40
   5  -2   3    1.70    0.30
   5  -2   3    2.20    0.40
   5  -2   3    1.40    0.40
  -6   2  -3    3.30    0.70
  -6   2  -3    2.60    0.40
   6  -2   3    2.70    0.50
   6  -2   3    2.00    0.40
   6  -2   3    2.10    0.40
   6  -2   3    3.00    0.50
  -7   2  -3  113.09    3.70
  -7   2  -3  114.19    4.40
  -7   2  -3  116.89    3.50
  -7   2  -3  112.09    4.40
   7  -2   3  110.89    3.50
   7  -2   3  113.99    9.00
   7  -2   3  116.99    3.50
   7  -2   3  113.19    3.30
  -8   2  -3    8.90    0.90
  -8   2  -3    9.20    1.20
   8  -2   3    7.70    0.70
   8  -2   3    9.90    2.00
  -9   2  -3   19.00    1.60
  -9   2  -3   16.70    1.20
   9  -2   3   14.90    1.10
   9  -2   3   12.60    0.90
 -10   2  -3    2.00    0.70
  10  -2   3    3.10    0.70
  10  -2   3    3.00    0.60
 -11   2  -3   11.10    1.20
  11  -2   3   10.60    1.10
  12   2  -4   12.50    1.30
 -12  -2   4   15.40    1.80
 -12  -2   4   10.00    2.40
 -12  -2   4   14.40    1.90
  11   2  -4    1.60    0.40
 -11  -2   4    2.80    1.30
 -11  -2   4    1.40    1.10
  10   2  -4    3.80    0.70
  10   2  -4    3.80    0.40
 -10  -2   4    3.90    1.10
 -10  -2   4    3.00    0.70
 -10  -2   4    4.70    1.10
   9   2  -4   15.90    0.70
   9   2  -4   15.00    1.10
  -9  -2   4   16.00    1.10
  -9  -2   4   15.10    1.40
  -9  -2   4   14.70    1.60
   8   2  -4   -0.50    0.20
   8   2  -4   -0.50    0.50
  -8  -2   4   -0.70    0.60
  -8  -2   4    0.40    0.40
  -8  -2   4   -0.90    0.60
   7   2  -4   58.39    1.80
   7   2  -4   60.69    2.00
   7   2  -4   60.39    3.40
  -7  -2   4   59.19    2.40
  -7  -2   4   59.09    2.70
  -7  -2   4   62.39    2.10
   6   2  -4   63.79    1.80
   6   2  -4   66.89    2.30
   6   2  -4   62.49    1.90
  -6  -2   4   62.29    2.40
  -6  -2   4   64.19    2.10
  -6  -2   4   66.79    2.70
   5   2  -4    5.40    0.30
   5   2  -4    4.80    0.50
   5   2  -4    5.40    1.20
  -5  -2   4    4.80    0.60
  -5  -2   4    4.80    1.60
  -5  -2   4    4.90    0.60
   4   2  -4  114.49    3.50
   4   2  -4  112.49    3.00
   4   2  -4  114.09    4.10
   4   2  -4  118.59    3.80
  -4  -2   4  118.19    3.20
  -4  -2   4  115.69    3.90
  -4  -2   4  111.69    4.00
  -4  -2   4  111.49    3.80
   3   2  -4    0.20    0.20
   3   2  -4   -0.10    0.30
  -3  -2   4    0.40    0.20
  -3  -2   4    0.00    0.20
   2   2  -4  269.57    8.40
   2   2  -4  272.17    7.80
  -2  -2   4  261.07    7.20
  -2  -2   4  264.27    8.40
  -2  -2   4  266.67    7.30
  -2  -2   4  276.17    7.80
  -2  -2   4  277.37    7.20
   1   2  -4 1114.59   31.00
  -1  -2   4 1094.79   28.30
  -1  -2   4 1042.70   30.80
  -1  -2   4 1160.88   28.70
  -1  -2   4 1085.09   28.70
   0   2  -4  170.78    5.10
   0   2  -4  164.58    4.50
   0   2  -4  165.98    4.50
   0  -2   4  168.88    4.70
   0  -2   4  169.68    4.80
   0  -2   4  177.38    4.60
  -1   2  -4   16.90    0.70
  -1   2  -4   17.80    1.30
  -1   2  -4   17.50    0.70
  -1   2  -4   17.80    0.90
   1  -2   4   15.80    0.70
   1  -2   4   17.40    0.70
   1  -2   4   17.60    0.70
  -2   2  -4   54.49    1.60
  -2   2  -4   53.89    1.80
  -2   2  -4   55.59    2.40
  -2   2  -4   53.09    2.50
  -2   2  -4   54.29    1.90
   2  -2   4   53.39    1.60
   2  -2   4   54.79    1.70
   2  -2   4   53.89    2.00
  -3   2  -4  107.79    3.10
  -3   2  -4  104.69    4.90
  -3   2  -4  107.59    3.40
  -3   2  -4  108.49    3.10
  -3   2  -4  106.89    3.30
  -3   2  -4  101.99    3.40
   3  -2   4  107.49    3.10
   3  -2   4  109.39    3.10
   3  -2   4  108.39    3.00
  -4   2  -4    3.00    0.40
  -4   2  -4    4.20    0.60
  -4   2  -4    3.20    0.80
  -4   2  -4    3.30    0.40
  -4   2  -4    3.50    0.40
  -4   2  -4    4.10    0.40
  -4   2  -4    3.40    0.40
   4  -2   4    3.10    0.40
   4  -2   4    3.30    0.40
   4  -2   4    2.60    1.10
  -5   2  -4    7.10    0.80
  -5   2  -4    4.60    0.50
  -5   2  -4    4.60    0.40
   5  -2   4    5.00    0.50
   5  -2   4    4.50    0.50
   5  -2   4    5.20    1.40
   5  -2   4    5.60    0.60
   5  -2   4    4.20    0.50
  -6   2  -4   -0.10    0.30
  -6   2  -4   -0.20    0.60
   6  -2   4   -0.30    0.30
   6  -2   4   -0.10    0.40
   6  -2   4   -0.40    0.30
   6  -2   4   -0.10    0.90
  -7   2  -4    1.80    0.80
  -7   2  -4    0.80    0.40
   7  -2   4    1.50    1.00
   7  -2   4    1.20    0.40
   7  -2   4    1.80    0.40
   7  -2   4    2.70    0.50
  -8   2  -4    4.80    0.70
  -8   2  -4    7.70    1.20
   8  -2   4    3.80    0.60
   8  -2   4    5.90    0.80
  -9   2  -4    0.40    0.50
   9  -2   4    0.00    0.80
   9  -2   4    0.60    0.60
 -10   2  -4    4.40    0.80
  10  -2   4    4.50    0.60
  10  -2   4    4.80    0.80
 -11   2  -4    0.70    0.70
  11  -2   4    1.10    0.70
 -12  -2   5    0.30    1.30
 -12  -2   5   -0.30    1.50
 -11  -2   5   29.70    3.10
 -11  -2   5   28.00    2.30
 -11  -2   5   29.10    2.20
  10   2  -5    1.00    0.20
 -10  -2   5    3.10    0.90
 -10  -2   5    0.10    0.90
 -10  -2   5    1.50    1.00
   9   2  -5   17.30    0.70
  -9  -2   5   16.40    1.50
  -9  -2   5   16.20    1.70
  -9  -2   5   16.50    1.50
   8   2  -5    6.10    0.40
  -8  -2   5    6.60    0.90
  -8  -2   5    6.30    1.00
  -8  -2   5    6.20    1.00
   7   2  -5    3.40    0.30
   7   2  -5    2.20    0.50
  -7  -2   5    2.70    0.70
  -7  -2   5    2.10    0.60
  -7  -2   5    1.70    0.80
   6   2  -5   20.10    0.60
   6   2  -5   21.10    1.10
  -6  -2   5   22.40    1.30
  -6  -2   5   19.00    1.20
  -6  -2   5   21.40    1.80
   5   2  -5    6.40    1.20
   5   2  -5    5.30    0.60
  -5  -2   5    5.00    0.50
  -5  -2   5    6.50    0.70
  -5  -2   5    6.90    0.70
   4   2  -5    7.10    0.50
   4   2  -5    6.00    0.60
  -4  -2   5    7.10    0.50
  -4  -2   5    7.00    0.80
  -4  -2   5    8.60    1.30
  -4  -2   5    7.70    0.70
   3   2  -5  400.86   11.50
   3   2  -5  407.26   12.40
  -3  -2   5  381.96   12.20
  -3  -2   5  399.56   10.60
  -3  -2   5  397.86   10.20
  -3  -2   5  405.96   10.60
   2   2  -5  389.86   11.40
  -2  -2   5  401.76   18.40
  -2  -2   5  394.96   12.30
  -2  -2   5  381.56   11.20
  -2  -2   5  415.76   10.70
   1   2  -5  708.33   19.60
  -1  -2   5  697.83   18.40
  -1  -2   5  680.03   18.30
  -1  -2   5  688.93   19.50
   0   2  -5   77.89    2.20
   0   2  -5   79.99    2.70
   0   2  -5   75.89    2.20
   0  -2   5   77.39    2.90
   0  -2   5   75.59    2.30
   0  -2   5   82.99    2.40
  -1   2  -5  190.08    6.60
  -1   2  -5  194.38    6.50
  -1   2  -5  193.08    5.20
  -1   2  -5  197.78    5.10
   1  -2   5  187.88    5.30
   1  -2   5  189.38    5.10
   1  -2   5  199.68    6.10
   1  -2   5  193.78    5.40
  -2   2  -5   64.49    1.80
  -2   2  -5   64.09    2.30
  -2   2  -5   66.29    2.60
   2  -2   5   66.09    1.90
   2  -2   5   65.19    2.00
   2  -2   5   66.49    2.30
  -3   2  -5   86.49    3.00
  -3   2  -5   84.39    2.80
  -3   2  -5   86.49    2.50
  -3   2  -5   83.89    2.80
   3  -2   5   89.19    3.00
   3  -2   5   80.29    2.50
   3  -2   5   85.49    2.60
   3  -2   5   84.99    2.60
  -4   2  -5   20.60    0.90
  -4   2  -5   21.30    1.40
  -4   2  -5   21.10    1.50
  -4   2  -5   21.50    1.00
   4  -2   5   22.30    1.50
   4  -2   5   19.50    1.00
   4  -2   5   21.80    1.30
  -5   2  -5    8.70    0.80
  -5   2  -5    8.80    2.10
  -5   2  -5    7.20    0.70
  -5   2  -5    7.80    0.70
   5  -2   5    8.50    0.70
   5  -2   5    7.70    0.70
   5  -2   5    7.20    0.70
  -6   2  -5   18.10    1.00
  -6   2  -5   21.80    4.00
   6  -2   5   19.00    1.00
   6  -2   5   19.40    1.90
   6  -2   5   19.70    2.80
   6  -2   5   17.50    1.10
   6  -2   5   17.00    2.30
  -7   2  -5   12.20    1.00
  -7   2  -5   14.80    2.10
   7  -2   5   11.20    1.00
   7  -2   5   13.80    1.20
   7  -2   5   12.00    0.90
   7  -2   5   14.30    3.00
  -8   2  -5    7.50    2.30
  -8   2  -5    6.70    0.80
   8  -2   5    7.00    0.80
   8  -2   5    6.20    1.00
  -9   2  -5   -0.40    0.50
   9  -2   5    0.40    0.40
   9  -2   5    0.00    0.50
 -10   2  -5    0.30    0.70
  10  -2   5    0.50    0.70
  10  -2   5    0.30    0.90
 -11  -2   6   -0.30    0.70
 -11  -2   6    0.50    1.80
 -11  -2   6    2.70    1.30
 -10  -2   6   21.70    1.90
 -10  -2   6   20.50    1.80
 -10  -2   6   22.00    1.90
  -9  -2   6    1.60    0.70
  -9  -2   6    3.50    0.90
  -9  -2   6    1.60    0.90
  -9  -2   6    3.20    0.90
  -8  -2   6    4.60    1.30
  -8  -2   6    3.00    0.80
  -8  -2   6    2.30    0.60
   7   2  -6   47.50    1.90
  -7  -2   6   50.19    1.90
  -7  -2   6   46.50    3.10
  -7  -2   6   49.00    2.40
   6   2  -6   15.70    1.00
  -6  -2   6   14.20    2.20
  -6  -2   6   16.20    1.20
  -6  -2   6   14.40    1.10
   5   2  -6   12.00    1.30
  -5  -2   6   14.70    0.80
  -5  -2   6   14.60    1.00
  -5  -2   6   12.10    1.10
   4   2  -6   47.30    1.80
  -4  -2   6   47.20    2.00
  -4  -2   6   48.10    2.60
  -4  -2   6   48.10    1.90
  -4  -2   6   46.90    1.60
  -4  -2   6   50.39    3.10
   3   2  -6   10.50    1.00
   3   2  -6   14.10    0.90
  -3  -2   6   12.30    1.00
  -3  -2   6   14.60    1.00
  -3  -2   6   12.60    1.30
  -3  -2   6   10.60    0.70
  -3  -2   6   15.10    3.30
   2   2  -6  343.97    9.80
  -2  -2   6  333.87    9.70
  -2  -2   6  346.27    9.10
  -2  -2   6  322.67    9.00
  -2  -2   6  333.47    9.30
   1   2  -6   15.00    0.90
  -1  -2   6   15.00    0.70
  -1  -2   6   15.80    1.40
  -1  -2   6   13.50    0.70
  -1  -2   6   12.70    0.90
   0   2  -6  146.39    6.60
   0   2  -6  148.79    4.10
   0   2  -6  149.88    4.10
   0  -2   6  147.49    4.20
   0  -2   6  150.88    4.40
   0  -2   6  155.48    4.10
  -1   2  -6   30.00    4.90
  -1   2  -6   26.30    1.10
  -1   2  -6   26.40    2.50
  -1   2  -6   25.20    0.90
  -1   2  -6   27.30    1.50
   1  -2   6   26.80    1.00
   1  -2   6   26.50    0.80
   1  -2   6   26.10    1.00
   1  -2   6   25.90    0.90
  -2   2  -6   45.20    2.10
  -2   2  -6   41.90    1.50
  -2   2  -6   44.90    1.40
  -2   2  -6   41.90    2.20
  -2   2  -6   43.40    1.60
   2  -2   6   42.80    1.60
   2  -2   6   43.80    1.50
   2  -2   6   44.30    1.50
   2  -2   6   43.30    1.70
  -3   2  -6    7.20    0.70
  -3   2  -6    7.70    0.80
  -3   2  -6    7.60    1.00
  -3   2  -6    6.10    0.70
   3  -2   6    7.50    0.90
   3  -2   6    6.90    0.60
   3  -2   6    7.50    0.60
   3  -2   6    7.20    0.70
  -4   2  -6    4.70    0.70
  -4   2  -6    4.10    0.50
  -4   2  -6    3.80    0.60
  -4   2  -6    4.60    1.00
   4  -2   6    5.20    0.60
   4  -2   6    5.40    0.60
  -5   2  -6    0.90    0.50
  -5   2  -6   -0.60    0.60
  -5   2  -6    0.60    0.50
  -5   2  -6    0.80    0.40
   5  -2   6    0.70    0.40
   5  -2   6   -0.10    1.00
  -6   2  -6   16.30    1.10
  -6   2  -6   16.00    1.50
   6  -2   6   17.50    2.80
   6  -2   6   15.90    1.00
   6  -2   6   16.50    1.10
   6  -2   6   16.50    2.90
   6  -2   6   16.50    1.10
  -7   2  -6    8.00    1.00
  -7   2  -6    6.20    0.70
   7  -2   6    7.50    0.80
   7  -2   6    6.90    0.80
   7  -2   6    6.00    0.80
  -8   2  -6    3.70    0.90
  -8   2  -6    0.30    0.60
   8  -2   6    1.90    0.50
   8  -2   6    2.40    0.70
  -9   2  -6    3.10    1.80
   9  -2   6    2.70    0.80
   9  -2   6    2.10    6.00
 -10   2  -6    5.80    1.10
  10  -2   6    5.40    1.00
 -11  -2   7   -0.30    1.00
 -11  -2   7   -0.90    1.40
 -11  -2   7    0.30    1.10
 -10  -2   7    0.90    1.30
 -10  -2   7   -0.50    1.00
 -10  -2   7    1.40    1.10
  -9  -2   7    2.30    1.60
  -9  -2   7    3.90    2.30
  -9  -2   7    5.30    1.10
  -8  -2   7   10.70    1.00
  -8  -2   7   12.60    1.40
  -8  -2   7   10.90    1.20
   7   2  -7   13.00    1.20
  -7  -2   7   10.50    1.30
  -7  -2   7   11.30    1.30
  -7  -2   7   11.80    0.90
   6   2  -7   13.30    1.00
  -6  -2   7   11.00    1.20
  -6  -2   7   10.70    1.20
  -6  -2   7   10.30    0.90
   5   2  -7   69.99    2.50
  -5  -2   7   70.79    2.40
  -5  -2   7   69.49    2.80
  -5  -2   7   69.39    3.80
   4   2  -7    5.60    0.70
  -4  -2   7    7.80    0.90
  -4  -2   7    8.90    0.90
  -4  -2   7    6.70    1.00
   3   2  -7   16.40    1.10
  -3  -2   7   17.80    0.90
  -3  -2   7   19.10    1.20
  -3  -2   7   19.90    1.10
   2   2  -7   39.60    1.70
  -2  -2   7   41.10    3.40
  -2  -2   7   43.50    2.00
   1   2  -7   16.30    1.60
  -1  -2   7   18.00    2.30
  -1  -2   7   16.20    1.70
  -1  -2   7   17.00    1.40
   0   2  -7   25.00    1.30
   0   2  -7   24.60    0.80
   0   2  -7   25.30    0.80
   0  -2   7   26.60    1.10
   0  -2   7   26.10    1.00
  -1   2  -7   65.09    2.60
  -1   2  -7   65.49    2.90
  -1   2  -7   65.09    1.90
   1  -2   7   67.39    2.20
  -2   2  -7   91.49    3.10
  -2   2  -7   96.29    5.00
  -2   2  -7   93.09    2.70
   2  -2   7   94.09    2.90
  -3   2  -7    2.10    0.90
  -3   2  -7    2.20    0.40
  -3   2  -7    1.70    0.60
   3  -2   7    2.00    0.50
  -4   2  -7    0.10    0.70
  -4   2  -7    0.10    0.90
  -4   2  -7   -0.30    0.50
   4  -2   7    0.50    0.50
  -5   2  -7   66.59    2.50
  -5   2  -7   61.99    4.10
  -5   2  -7   67.79    2.20
   5  -2   7   65.59    2.40
  -6   2  -7    3.50    1.90
  -6   2  -7    3.40    0.60
   6  -2   7    3.40    1.00
   6  -2   7    4.50    1.90
  -7   2  -7   17.40    1.20
  -8   2  -7    2.10    0.70
  -9   2  -7    9.80    1.00
 -10  -2   8    4.00    1.20
 -10  -2   8    2.20    1.10
 -10  -2   8    2.70    0.80
  -9  -2   8   13.60    1.50
  -9  -2   8   14.60    1.70
  -9  -2   8   13.00    1.20
  -8  -2   8   23.50    1.80
  -8  -2   8   19.80    1.30
  -8  -2   8   24.80    1.80
   7   2  -8    0.30    0.50
  -7  -2   8    0.50    0.50
  -7  -2   8    0.20    0.80
  -7  -2   8    0.50    0.70
   6   2  -8    9.50    1.00
  -6  -2   8    9.80    1.10
  -6  -2   8    9.10    1.90
  -6  -2   8    9.10    1.10
   5   2  -8    1.10    0.60
  -5  -2   8    1.60    1.20
  -5  -2   8    0.40    0.70
  -5  -2   8    1.60    1.70
   4   2  -8   25.50    1.40
  -4  -2   8   27.20    1.60
  -4  -2   8   26.50    1.20
  -4  -2   8   26.70    2.00
   3   2  -8   15.80    2.80
  -3  -2   8   13.70    1.20
  -3  -2   8   14.10    0.90
  -3  -2   8   16.60    1.70
   2   2  -8   18.20    1.20
  -2  -2   8   19.40    1.10
  -2  -2   8   15.80    1.20
   1   2  -8    5.10    0.70
  -1  -2   8    4.70    0.50
  -1  -2   8    3.90    0.70
   0   2  -8   10.20    1.00
   0  -2   8   10.30    0.80
  -1   2  -8   18.10    0.70
  -1   2  -8   17.50    1.60
   1  -2   8   17.60    1.00
  -2   2  -8    1.20    0.60
  -2   2  -8    2.40    0.80
  -2   2  -8    2.10    0.90
   2  -2   8    3.30    0.60
  -3   2  -8   10.60    1.00
  -3   2  -8   11.30    0.80
  -3   2  -8   11.20    2.10
   3  -2   8   15.30    1.10
  -4   2  -8   36.80    2.70
  -4   2  -8   35.40    1.70
  -4   2  -8   38.70    1.40
   4  -2   8   37.10    1.60
  -5   2  -8   23.70    1.40
  -5   2  -8   25.10    1.90
  -5   2  -8   23.60    2.20
   5  -2   8   23.30    1.30
  -6   2  -8    0.80    1.20
  -6   2  -8    1.10    0.60
  -6   2  -8    1.30    0.60
   6  -2   8    1.10    0.60
  -7   2  -8    0.20    0.60
  -8   2  -8    2.80    0.70
  -9  -2   9   12.90    3.90
  -9  -2   9   13.20    2.60
  -9  -2   9   14.00    2.00
  -8  -2   9    5.70    2.80
  -8  -2   9    4.70    2.10
  -8  -2   9    5.40    2.90
  -7  -2   9    6.60    1.10
  -7  -2   9    5.10    1.90
  -7  -2   9    8.20    1.60
   6   2  -9    6.70    0.90
  -6  -2   9    6.70    1.00
  -6  -2   9    5.90    1.00
  -6  -2   9    4.80    0.70
   5   2  -9    3.90    0.70
  -5  -2   9    4.60    1.30
  -5  -2   9    3.30    1.00
  -5  -2   9    4.10    0.70
   4   2  -9    7.90    1.30
  -4  -2   9    6.70    2.60
  -4  -2   9    9.40    1.00
  -4  -2   9    6.20    1.00
   3   2  -9    6.00    0.80
  -3  -2   9    5.50    0.90
  -3  -2   9    4.30    0.70
  -3  -2   9    6.10    0.90
   2   2  -9    2.30    1.30
  -2  -2   9    3.20    0.90
   1   2  -9   40.70    2.60
  -1  -2   9   44.00    1.80
   0   2  -9   10.60    1.30
   0  -2   9    9.30    0.90
  -1   2  -9    2.40    1.20
   1  -2   9    1.40    0.60
  -2   2  -9    1.30    0.60
  -2   2  -9    1.30    0.40
   2  -2   9    2.10    0.60
  -3   2  -9   23.60    1.10
  -3   2  -9   25.10    2.00
  -3   2  -9   24.50    1.40
   3  -2   9   24.40    1.30
  -4   2  -9    1.90    0.50
  -4   2  -9    1.40    1.10
  -4   2  -9    1.10    0.60
   4  -2   9    2.70    0.70
  -5   2  -9    3.50    0.60
  -5   2  -9    3.40    0.80
   5  -2   9    2.90    0.90
  -6   2  -9    0.60    1.50
  -6   2  -9   -0.60    0.50
   6  -2   9    1.50    0.70
  -7   2  -9    0.40    1.10
  -8  -2  10    2.60    2.40
  -8  -2  10   -0.50    1.10
  -8  -2  10    0.90    0.70
  -7  -2  10    0.40    1.10
  -7  -2  10    0.70    0.60
  -7  -2  10    0.20    0.90
  -6  -2  10    1.10    0.90
  -6  -2  10   -0.10    0.50
  -6  -2  10    0.80    0.80
  -5  -2  10    0.00    1.20
  -5  -2  10   -0.50    1.20
  -5  -2  10    0.30    0.70
  -4  -2  10    0.50    0.70
  -4  -2  10    0.70    0.70
  -3  -2  10   -0.30    0.50
  -3  -2  10   -1.10    0.70
  -2  -2  10    3.00    1.90
  -2  -2  10    4.60    0.70
  -1  -2  10    3.60    0.60
   0  -2  10    4.50    0.70
   1  -2  10    0.50    0.60
  -2   2 -10    1.20    0.50
   2  -2  10    1.10    0.50
  -3   2 -10    3.50    0.80
  -3   2 -10    1.70    0.40
   3  -2  10    2.50    0.70
  -4   2 -10    0.50    0.60
  -4   2 -10    0.40    0.60
   4  -2  10    0.10    0.60
  -5   2 -10    2.30    0.80
  -5   2 -10    1.60    0.60
   5  -2  10    2.10    1.00
  -6   2 -10   -1.50    0.50
  -7  -2  11    0.90    1.30
  -7  -2  11    1.70    1.00
  -6  -2  11    0.90    0.60
  -6  -2  11   -1.10    0.90
  -5  -2  11    1.50    2.10
  -5  -2  11    1.60    0.80
  -4  -2  11    2.40    0.70
  -4  -2  11    4.80    1.70
  -3  -2  11    0.90    1.40
  -3  -2  11    1.60    0.90
  -2  -2  11    1.20    0.60
  -2  -2  11    0.70    0.90
  -1  -2  11    2.50    0.70
   0  -2  11    0.50    0.60
   1  -2  11   -0.50    0.60
  -2   2 -11    1.00    1.60
   2  -2  11    1.40    0.70
  -3   2 -11    2.00    0.80
   3  -2  11    1.10    1.40
  -4   2 -11    0.10    0.70
   4  -2  11    0.30    0.70
  -5  -2  12    1.30    0.70
  -5  -2  12    1.10    1.00
  -4  -2  12    0.00    1.20
  -4  -2  12    1.70    1.00
  -3  -2  12    0.60    1.00
  -3  -2  12   -0.40    0.60
  -2  -2  12    3.60    0.80
  -2  -2  12    3.60    1.10
  -1  -2  12    2.60    0.70
   0  -2  12    1.90    0.70
  -1   2 -12    2.60    0.90
   1  -2  12    2.30    0.80
  -2   2 -12    5.80    1.00
   2  -2  12    7.50    1.00
  -2  -3 -12   -0.10    0.60
  -1  -3 -12    3.30    0.60
   0   3  12    5.20    1.10
   0  -3 -12    5.90    0.70
  -1   3  12    2.20    0.80
  -1   3  12   -0.30    0.80
   1  -3 -12    2.50    0.40
  -2   3  12   -0.10    0.80
  -2   3  12    0.20    0.70
   2  -3 -12   -0.30    0.40
  -3   3  12   -0.20    0.70
  -3   3  12   -0.80    0.80
   3  -3 -12    0.00    0.40
  -4   3  12    2.80    0.90
  -4   3  12    3.40    1.00
  -5   3  12    2.90    1.20
  -5   3  12    0.20    0.90
  -4  -3 -11    6.90    0.90
  -3  -3 -11    7.60    1.00
  -3  -3 -11    6.80    0.90
  -2  -3 -11    2.70    0.70
   1   3  11    0.40    0.70
  -1  -3 -11    0.20    0.50
   0   3  11    1.60    0.80
   0   3  11    1.50    0.70
   0  -3 -11    1.80    0.60
  -1   3  11   -0.10    0.60
  -1   3  11   -0.30    0.80
   1  -3 -11    0.30    0.50
  -2   3  11   14.50    2.90
  -2   3  11   16.70    1.30
   2  -3 -11   18.60    1.00
  -3   3  11    0.80    0.80
  -3   3  11    0.00    1.40
   3  -3 -11    0.70    0.40
  -4   3  11    2.00    0.90
  -4   3  11    4.80    1.20
   4  -3 -11    1.90    0.50
  -5   3  11    0.30    1.30
  -5   3  11    0.20    0.80
   5  -3 -11   -0.30    0.40
  -6   3  11    2.00    1.00
  -6   3  11    2.00    0.90
  -6   3  11    2.30    1.00
   6  -3 -11    1.70    0.40
  -7   3  11    0.40    0.70
  -7   3  11    1.00    0.80
  -7   3  11    0.80    1.00
  -6  -3 -10    0.80    0.80
  -5  -3 -10    2.70    0.80
  -4  -3 -10    3.70    0.80
  -3  -3 -10    1.70    0.60
  -3  -3 -10   -0.50    0.60
   2   3  10    2.60    0.50
  -2  -3 -10    0.60    0.50
   1   3  10    7.70    0.90
  -1  -3 -10    6.30    0.70
   0   3  10    4.30    0.90
   0   3  10    6.00    0.80
   0  -3 -10    5.90    0.80
  -1   3  10   -0.40    0.60
  -1   3  10    0.50    0.60
   1  -3 -10    0.50    0.50
  -2   3  10   10.90    1.30
  -2   3  10   14.20    1.10
   2  -3 -10   14.50    1.00
  -3   3  10    3.20    0.80
  -3   3  10    5.40    1.20
  -3   3  10    3.60    1.60
   3  -3 -10    3.60    0.50
  -4   3  10    0.30    1.30
  -4   3  10    0.30    0.70
  -4   3  10   -0.90    0.60
   4  -3 -10   -0.50    0.40
  -5   3  10    2.50    1.70
  -5   3  10    1.30    0.80
  -5   3  10    3.10    0.90
   5  -3 -10    1.80    0.50
  -6   3  10   -0.20    0.60
  -6   3  10    0.10    0.80
  -6   3  10    0.30    0.70
   6  -3 -10   -0.50    0.40
  -7   3  10    4.90    1.10
  -7   3  10    8.20    2.70
  -7   3  10    6.20    1.20
   7  -3 -10    5.80    0.70
  -8   3  10    6.80    1.00
  -8   3  10    3.10    1.10
  -8   3  10    5.40    1.20
   8  -3 -10    3.90    0.50
   7   3   9    0.70    1.90
  -7  -3  -9    1.20    0.80
   6   3   9    2.20    0.70
   6   3   9    2.20    1.30
  -6  -3  -9    1.40    0.70
   5   3   9   11.70    1.20
   5   3   9   11.80    1.60
   4   3   9   40.90    1.80
   4   3   9   39.60    1.90
  -4  -3  -9   38.00    1.70
  -4  -3  -9   35.80    1.70
  -4  -3  -9   37.40    2.80
   3   3   9   10.20    1.00
   3   3   9    9.40    1.00
  -3  -3  -9   10.80    1.00
  -3  -3  -9    9.60    2.50
   2   3   9    0.30    0.50
  -2  -3  -9    0.60    0.50
  -2  -3  -9    1.10    1.40
   1   3   9    1.00    0.60
  -1  -3  -9    0.50    0.60
  -1  -3  -9    0.20    0.40
   0   3   9    0.70    0.60
   0  -3  -9    0.40    0.50
   0  -3  -9    0.60    0.60
  -1   3   9   30.70    1.50
  -1   3   9   28.10    1.60
   1  -3  -9   30.20    1.70
   1  -3  -9   33.20    1.40
  -2   3   9    8.90    1.00
  -2   3   9    9.80    2.00
  -2   3   9   11.50    1.00
   2  -3  -9   11.50    1.10
   2  -3  -9   10.10    0.90
  -3   3   9    3.90    1.00
  -3   3   9    3.50    0.70
  -3   3   9    4.10    0.70
   3  -3  -9    4.20    0.80
  -4   3   9    0.10    0.60
  -4   3   9    1.70    0.70
  -4   3   9    0.50    1.20
   4  -3  -9    0.70    0.40
   4  -3  -9    1.30    0.60
  -5   3   9    8.00    1.00
  -5   3   9    8.00    1.40
  -5   3   9    6.70    1.00
   5  -3  -9    8.80    1.10
   5  -3  -9    7.20    0.70
  -6   3   9    0.50    0.80
  -6   3   9    0.50    0.70
  -6   3   9    1.20    0.60
   6  -3  -9    1.40    1.00
  -7   3   9    0.40    0.60
  -7   3   9    1.00    0.80
  -7   3   9    0.30    0.90
   7  -3  -9   -0.20    0.40
  -8   3   9   -0.10    0.70
  -8   3   9   -0.40    1.70
  -8   3   9    0.50    0.90
   8  -3  -9   -0.40    0.70
  -9   3   9    0.90    1.10
  -9   3   9    0.00    1.70
  -9   3   9   -0.20    1.60
   9  -3  -9   -0.10    0.40
   8   3   8    0.60    0.90
  -8  -3  -8    1.10    0.80
   7   3   8    2.50    0.60
   7   3   8    3.60    0.90
  -7  -3  -8    2.60    0.80
   6   3   8   28.00    1.50
   6   3   8   29.40    1.70
  -6  -3  -8   26.60    1.50
   5   3   8   29.30    1.60
   5   3   8   31.70    1.70
  -5  -3  -8   29.60    1.50
  -5  -3  -8   29.20    2.00
   4   3   8   48.40    1.90
   4   3   8   50.89    3.70
   4   3   8   44.70    1.90
  -4  -3  -8   48.20    3.20
  -4  -3  -8   41.40    3.50
  -4  -3  -8   45.00    1.90
   3   3   8    2.00    0.50
   3   3   8    1.60    0.60
   3   3   8    2.80    0.60
  -3  -3  -8    2.80    0.70
  -3  -3  -8    0.40    0.80
   2   3   8   -0.40    0.50
   2   3   8    0.30    0.50
   2   3   8    0.60    0.50
  -2  -3  -8    0.00    0.80
  -2  -3  -8   -0.20    0.50
   1   3   8    4.60    0.80
  -1  -3  -8    4.70    0.60
  -1  -3  -8    5.50    1.20
   0   3   8   12.20    0.80
   0   3   8   12.00    0.90
   0   3   8   12.50    0.90
   0  -3  -8   11.40    1.10
   0  -3  -8   12.80    1.10
  -1   3   8   28.70    1.50
  -1   3   8   31.20    2.30
  -1   3   8   31.00    1.50
  -1   3   8   26.40    1.30
   1  -3  -8   30.30    1.50
   1  -3  -8   30.80    1.30
  -2   3   8    2.30    0.90
  -2   3   8    2.00    0.50
  -2   3   8    1.50    1.00
  -2   3   8    2.40    0.70
   2  -3  -8    2.10    0.50
   2  -3  -8    3.00    0.60
  -3   3   8   23.90    2.40
  -3   3   8   22.60    1.30
  -3   3   8   22.70    1.20
  -3   3   8   22.30    1.90
   3  -3  -8   23.30    1.10
   3  -3  -8   21.60    1.30
  -4   3   8    2.20    0.80
  -4   3   8    4.00    0.70
  -4   3   8    3.20    0.70
   4  -3  -8    3.90    0.60
   4  -3  -8    4.10    0.80
  -5   3   8    8.70    1.00
  -5   3   8    8.30    0.90
  -5   3   8    9.20    1.10
   5  -3  -8    9.80    1.00
   5  -3  -8    8.70    0.90
  -6   3   8   14.10    2.20
  -6   3   8   15.90    1.10
  -6   3   8   15.80    3.30
   6  -3  -8   17.30    1.40
   6  -3  -8   15.30    2.10
  -7   3   8    1.70    1.30
  -7   3   8    1.80    0.80
  -7   3   8    1.20    1.20
   7  -3  -8    1.30    1.10
   7  -3  -8    1.50    0.50
  -8   3   8   -0.10    1.40
  -8   3   8   -0.20    0.90
  -8   3   8    0.80    0.90
   8  -3  -8    0.20    0.50
  -9   3   8   -0.10    1.50
  -9   3   8    0.90    1.00
  -9   3   8    0.70    1.00
   9  -3  -8    0.50    0.50
 -10   3   8    2.60    1.20
 -10   3   8    3.60    1.10
  10  -3  -8    3.20    0.60
   9   3   7    4.50    1.00
  -9  -3  -7    5.50    1.00
   8   3   7    0.70    0.80
   8   3   7    0.10    0.40
  -8  -3  -7    1.80    0.70
   7   3   7   19.40    1.50
  -7  -3  -7   20.10    1.40
   6   3   7    3.50    0.80
   6   3   7    3.90    0.70
  -6  -3  -7    4.00    0.70
   5   3   7   26.50    1.50
   5   3   7   24.80    1.30
  -5  -3  -7   23.80    1.70
  -5  -3  -7   25.00    1.40
  -5  -3  -7   21.20    1.20
   4   3   7   11.10    0.90
   4   3   7   11.40    1.00
   4   3   7   13.00    1.10
  -4  -3  -7   11.50    1.00
  -4  -3  -7   11.40    1.00
  -4  -3  -7   11.70    0.90
   3   3   7   28.50    2.50
   3   3   7   28.00    1.30
   3   3   7   27.30    1.30
  -3  -3  -7   28.50    1.50
   1   3   7   36.90    1.40
   1   3   7   35.40    1.50
  -1  -3  -7   33.30    1.40
   0   3   7   40.60    1.50
   0   3   7   40.80    1.50
   0   3   7   39.90    2.20
   0   3   7   40.50    1.90
   0  -3  -7   39.80    1.50
   0  -3  -7   36.90    1.70
  -1   3   7    0.80    0.50
  -1   3   7    1.10    0.40
  -1   3   7    1.50    0.40
  -1   3   7    0.90    0.80
  -1   3   7    1.60    0.90
   1  -3  -7    1.30    0.40
   1  -3  -7    1.10    0.40
  -2   3   7  148.89    4.90
  -2   3   7  150.28    5.80
  -2   3   7  145.69    4.90
  -2   3   7  144.89    4.60
  -2   3   7  150.28    4.40
   2  -3  -7  150.08    4.30
   2  -3  -7  145.69    4.70
  -3   3   7   36.80    2.30
  -3   3   7   38.90    1.40
  -3   3   7   39.80    1.50
  -3   3   7   31.30    1.70
   3  -3  -7   37.50    1.70
   3  -3  -7   34.60    1.40
  -4   3   7    8.70    0.80
  -4   3   7    6.10    0.80
  -4   3   7    7.10    0.80
  -4   3   7    8.50    1.80
   4  -3  -7    7.70    0.90
   4  -3  -7    7.90    0.70
  -5   3   7    1.90    0.50
  -5   3   7    1.70    0.70
  -5   3   7    2.00    0.40
  -5   3   7    1.70    0.70
   5  -3  -7    1.90    0.50
   5  -3  -7    2.10    0.60
  -6   3   7   32.20    2.90
  -6   3   7   32.00    1.80
  -6   3   7   31.10    1.90
   6  -3  -7   36.20    1.40
  -7   3   7    5.80    0.80
  -7   3   7    5.50    0.90
  -7   3   7    5.90    0.90
   7  -3  -7    4.60    0.60
   7  -3  -7    4.60    0.80
  -8   3   7    0.70    0.80
  -8   3   7    2.20    0.70
  -8   3   7    2.50    0.90
   8  -3  -7    1.90    0.70
   8  -3  -7    1.50    0.50
  -9   3   7   15.60    1.60
  -9   3   7   15.50    1.70
  -9   3   7   13.90    1.30
   9  -3  -7   12.40    1.30
   9  -3  -7   13.60    1.10
 -10   3   7   30.50    2.20
 -10   3   7   32.10    1.80
 -10   3   7   28.80    2.20
  10  -3  -7   31.90    1.50
 -11   3   7   -0.70    1.30
  11  -3  -7   -0.20    0.50
  10   3   6    0.00    0.80
 -10  -3  -6    0.90    0.70
   9   3   6    0.60    0.70
  -9  -3  -6    0.50    0.70
   8   3   6    0.10    0.60
   8   3   6    0.10    0.80
  -8  -3  -6    1.30    0.80
  -8  -3  -6   -0.30    0.50
   7   3   6    1.60    0.50
   7   3   6    2.10    0.60
  -7  -3  -6    1.30    1.30
  -7  -3  -6    2.40    0.80
   6   3   6   74.39    2.50
   6   3   6   76.59    2.70
  -6  -3  -6   79.49    3.40
  -6  -3  -6   76.19    2.60
   5   3   6  191.98    5.40
   5   3   6  193.08    5.60
   5   3   6  193.18    5.60
  -5  -3  -6  190.88    5.60
  -5  -3  -6  184.28    5.70
  -5  -3  -6  192.68    7.20
  -5  -3  -6  197.18    5.80
   4   3   6   82.29    2.70
   4   3   6   79.99    2.70
   4   3   6   83.69    2.90
  -4  -3  -6   83.59    2.70
  -4  -3  -6   86.79    3.00
  -4  -3  -6   85.09    2.70
  -4  -3  -6   84.29    5.00
   3   3   6   18.50    1.00
   3   3   6   19.20    1.00
   3   3   6   19.90    0.80
   3   3   6   18.90    1.00
  -3  -3  -6   19.40    1.20
  -3  -3  -6   20.20    1.00
  -3  -3  -6   18.90    1.00
   2   3   6   42.80    1.40
   2   3   6   40.20    1.50
   2   3   6   44.10    1.50
   2   3   6   40.00    1.50
  -2  -3  -6   42.90    2.60
  -2  -3  -6   42.70    1.50
  -2  -3  -6   34.00    1.60
  -2  -3  -6   44.40    1.70
   1   3   6   19.90    1.00
   1   3   6   25.60    1.00
   1   3   6   22.80    0.90
   1   3   6   23.30    0.90
  -1  -3  -6   18.60    1.90
  -1  -3  -6   19.60    0.90
  -1  -3  -6   18.70    1.00
  -1  -3  -6   20.40    0.90
  -1  -3  -6   18.50    0.90
   0   3   6   15.30    1.10
   0   3   6   13.00    0.80
   0   3   6   15.60    0.80
   0   3   6   14.10    1.00
   0  -3  -6   13.30    0.70
   0  -3  -6   13.10    0.70
   0  -3  -6   12.10    0.70
   0  -3  -6   13.20    1.20
   0  -3  -6   13.60    0.70
   0  -3  -6   12.70    0.90
  -1   3   6    1.40    0.40
  -1   3   6    1.00    0.50
  -1   3   6    1.10    0.40
  -1   3   6    1.50    0.40
  -1   3   6    2.10    0.40
   1  -3  -6    1.40    0.20
   1  -3  -6    1.40    1.00
   1  -3  -6    1.10    0.40
   1  -3  -6    1.90    0.30
   1  -3  -6    1.00    0.40
   1  -3  -6    1.70    0.40
  -2   3   6    0.40    0.40
  -2   3   6    1.20    0.70
  -2   3   6    1.30    1.20
  -2   3   6    1.70    1.00
  -2   3   6    1.10    0.40
   2  -3  -6    0.70    0.40
   2  -3  -6    0.30    0.40
   2  -3  -6    0.90    0.20
   2  -3  -6    0.70    0.30
   2  -3  -6    0.60    0.60
  -3   3   6    0.60    0.50
  -3   3   6    0.40    0.50
  -3   3   6    0.30    0.70
  -3   3   6   -0.10    0.50
  -3   3   6   -0.10    0.40
  -3   3   6    0.00    0.70
   3  -3  -6    0.50    0.70
   3  -3  -6   -0.20    0.40
   3  -3  -6    0.20    0.30
  -4   3   6    0.90    0.40
  -4   3   6    1.50    0.50
  -4   3   6    1.40    0.50
  -4   3   6    0.80    0.40
  -4   3   6    0.70    2.30
  -4   3   6    0.90    0.30
   4  -3  -6    0.70    0.30
   4  -3  -6    0.00    0.50
  -5   3   6   80.19    4.00
  -5   3   6   75.49    4.40
  -5   3   6   74.59    2.90
  -5   3   6   78.39    4.10
  -5   3   6   77.69    3.80
   5  -3  -6   78.99    4.40
   5  -3  -6   79.29    2.50
  -6   3   6    1.00    1.00
  -6   3   6    1.30    1.10
  -6   3   6    1.60    0.50
  -6   3   6    0.30    0.60
  -6   3   6    0.70    1.20
   6  -3  -6    0.70    0.30
   6  -3  -6    0.80    0.40
   6  -3  -6    0.10    0.50
  -7   3   6    2.90    1.90
  -7   3   6    5.30    1.00
  -7   3   6    3.80    0.80
  -7   3   6    3.60    0.70
   7  -3  -6    4.90    0.80
   7  -3  -6    4.20    0.60
   7  -3  -6    3.70    1.10
  -8   3   6   10.10    1.00
  -8   3   6    9.80    1.90
  -8   3   6    9.20    1.20
  -8   3   6    7.80    2.20
   8  -3  -6    9.90    0.80
   8  -3  -6   10.40    1.00
   8  -3  -6   10.40    1.30
  -9   3   6   16.40    2.60
  -9   3   6   16.10    1.30
  -9   3   6   18.90    1.80
  -9   3   6   12.30    2.60
   9  -3  -6   16.80    1.10
   9  -3  -6   15.80    1.60
   9  -3  -6   13.90    1.50
 -10   3   6    5.30    2.70
 -10   3   6    5.30    0.90
 -10   3   6    6.20    3.40
  10  -3  -6    6.90    0.80
 -11   3   6    7.60    1.40
 -11   3   6    8.10    1.80
  11  -3  -6    7.40    0.80
  10   3   5   -0.30    0.70
 -10  -3  -5    0.70    1.60
   9   3   5    1.40    0.90
   9   3   5    0.60    0.60
  -9  -3  -5    0.40    1.40
   8   3   5    5.50    1.20
   8   3   5    4.90    2.00
  -8  -3  -5    5.10    1.10
  -8  -3  -5    4.80    0.80
   7   3   5    8.80    0.80
   7   3   5   11.00    2.50
  -7  -3  -5   13.60    1.60
  -7  -3  -5    8.50    0.80
   6   3   5    1.00    0.30
   6   3   5    1.80    0.90
  -6  -3  -5    2.20    0.50
  -6  -3  -5    2.40    1.10
  -6  -3  -5    1.50    0.50
   5   3   5   46.70    1.70
   5   3   5   38.70    2.00
   5   3   5   46.00    1.70
  -5  -3  -5   46.80    1.60
  -5  -3  -5   47.40    2.60
  -5  -3  -5   44.90    1.70
  -5  -3  -5   49.20    1.80
  -5  -3  -5   49.30    2.10
   4   3   5    1.60    0.40
   4   3   5    1.20    0.40
   4   3   5    1.30    0.70
  -4  -3  -5    1.00    0.70
  -4  -3  -5    1.20    0.40
  -4  -3  -5    1.20    0.40
  -4  -3  -5    1.30    0.30
  -4  -3  -5    2.10    0.50
   3   3   5   79.59    3.30
   3   3   5   83.19    2.50
   3   3   5   82.99    2.60
   3   3   5   84.09    2.50
  -3  -3  -5   83.19    3.80
  -3  -3  -5   85.89    4.00
  -3  -3  -5   77.39    3.10
  -3  -3  -5   84.09    2.50
   2   3   5  355.86   10.10
   2   3   5  354.76   11.20
   2   3   5  351.56    9.60
   2   3   5  361.26    9.60
   2   3   5  358.26    9.20
  -2  -3  -5  352.56   11.20
  -2  -3  -5  361.06    9.60
  -2  -3  -5  356.16   11.20
  -2  -3  -5  355.66   10.20
  -2  -3  -5  353.36    9.60
   1   3   5  130.89    3.30
   1   3   5  136.49    3.50
   1   3   5  114.29    3.50
  -1  -3  -5  116.59    3.40
  -1  -3  -5  114.09    3.80
  -1  -3  -5  115.39    4.60
  -1  -3  -5  111.69    3.90
   0   3   5    2.60    0.50
   0   3   5    3.50    1.00
   0   3   5    2.80    0.40
   0   3   5    3.10    0.40
   0  -3  -5    2.80    0.50
   0  -3  -5    3.00    0.50
   0  -3  -5    3.00    0.30
   0  -3  -5    3.20    0.40
   0  -3  -5    3.80    0.40
   0  -3  -5    3.30    0.30
  -1   3   5   79.39    2.40
  -1   3   5   72.29    2.70
  -1   3   5   82.49    2.60
  -1   3   5   81.29    2.50
  -1   3   5   74.59    2.40
   1  -3  -5   74.19    3.60
   1  -3  -5   70.89    2.60
   1  -3  -5   87.59    2.40
   1  -3  -5   86.59    3.10
   1  -3  -5   86.59    2.50
  -2   3   5   72.79    2.70
  -2   3   5   68.69    2.50
  -2   3   5   82.39    2.60
  -2   3   5   71.59    2.20
  -2   3   5   74.59    5.90
  -2   3   5   85.99    2.30
   2  -3  -5   69.79    2.20
   2  -3  -5   71.49    2.50
   2  -3  -5   77.39    3.60
   2  -3  -5   69.49    3.50
   2  -3  -5   67.19    2.50
  -3   3   5  128.29    3.60
  -3   3   5  144.59    3.80
  -3   3   5  123.79    4.30
  -3   3   5  133.59    6.20
  -3   3   5  134.29    3.80
  -3   3   5  127.69    4.30
   3  -3  -5  131.89    5.60
   3  -3  -5  130.69    4.10
   3  -3  -5  129.09    4.40
   3  -3  -5  131.09    3.80
  -4   3   5  166.78    4.60
  -4   3   5  164.38    6.80
  -4   3   5  164.38    5.30
  -4   3   5  158.18    5.30
  -4   3   5  160.18    5.10
  -4   3   5  165.68    5.00
   4  -3  -5  164.78    4.70
   4  -3  -5  168.08    5.00
   4  -3  -5  165.78    5.50
   4  -3  -5  165.68    7.20
   4  -3  -5  166.98    6.60
  -5   3   5   70.29    2.10
  -5   3   5   64.59    2.10
  -5   3   5   65.59    2.50
  -5   3   5   65.49    2.50
  -5   3   5   64.19    3.00
  -5   3   5   60.39   11.90
   5  -3  -5   66.99    2.10
   5  -3  -5   59.59    2.00
   5  -3  -5   61.19    4.00
  -6   3   5   25.40    3.00
  -6   3   5   26.10    1.10
  -6   3   5   22.60    1.70
  -6   3   5   27.00    1.20
  -6   3   5   26.40    1.40
  -6   3   5   21.80    1.50
   6  -3  -5   25.80    1.20
   6  -3  -5   25.60    1.10
   6  -3  -5   25.80    1.30
  -7   3   5  225.08    7.30
  -7   3   5  232.48    7.80
  -7   3   5  234.48    9.40
  -7   3   5  234.28    7.50
  -7   3   5  235.28    6.60
   7  -3  -5  230.98    6.50
   7  -3  -5  228.78    7.00
  -8   3   5   53.09    2.50
  -8   3   5   55.89    2.60
  -8   3   5   57.59    2.90
  -8   3   5   57.29    3.00
  -8   3   5   55.29    4.50
   8  -3  -5   52.69    2.00
   8  -3  -5   54.09    1.80
   8  -3  -5   53.79    2.40
  -9   3   5   80.09    3.90
  -9   3   5   77.39    4.70
  -9   3   5   76.89    3.30
  -9   3   5   75.39    4.10
   9  -3  -5   80.59    2.40
   9  -3  -5   72.89    4.90
   9  -3  -5   79.99    2.70
 -10   3   5    0.90    1.20
 -10   3   5    0.20    1.20
 -10   3   5    1.50    0.80
  10  -3  -5    1.00    0.50
  10  -3  -5    0.30    0.40
 -11   3   5    8.00    2.20
 -11   3   5    7.30    1.30
  11  -3  -5    8.70    0.90
 -12   3   5    0.80    1.50
  12  -3  -5    1.30    0.60
  11   3   4    2.50    0.80
 -11  -3  -4    2.00    0.80
  10   3   4    1.90    1.70
 -10  -3  -4    2.10    0.70
   9   3   4   14.30    1.10
   9   3   4   12.50    1.80
  -9  -3  -4   11.60    1.10
   8   3   4    6.90    0.60
   8   3   4    6.60    0.80
  -8  -3  -4    8.50    1.20
  -8  -3  -4    8.00    0.80
   7   3   4    6.20    1.60
   7   3   4    4.10    0.70
  -7  -3  -4    7.10    1.50
  -7  -3  -4    7.00    0.70
   6   3   4    2.60    0.40
   6   3   4    2.00    0.40
   6   3   4    1.60    0.50
  -6  -3  -4    2.00    0.50
  -6  -3  -4    1.90    1.70
  -6  -3  -4    2.60    0.50
   5   3   4  102.39    4.30
   5   3   4  101.39    5.30
   5   3   4  100.69    3.10
   5   3   4  100.49    3.00
   5   3   4  100.59    4.90
  -5  -3  -4   98.59    3.80
  -5  -3  -4  104.29    3.20
  -5  -3  -4  102.29    3.10
  -5  -3  -4  105.09    3.10
   4   3   4    7.80    0.60
   4   3   4    8.40    0.70
   4   3   4    7.80    0.60
   4   3   4    7.80    0.60
  -4  -3  -4    8.50    0.50
  -4  -3  -4    8.60    0.60
  -4  -3  -4    7.80    1.10
  -4  -3  -4    8.00    0.60
  -3  -3  -4   18.80    1.40
  -3  -3  -4   14.50    1.30
  -3  -3  -4   11.40    1.60
  -3  -3  -4   12.00    0.90
   2   3   4   77.19    2.20
   2   3   4   74.19    2.30
   2   3   4   62.69    2.20
   2   3   4   79.79    2.20
   2   3   4   78.89    3.20
  -2  -3  -4   72.99    2.80
  -2  -3  -4   64.59    2.20
  -2  -3  -4   69.29    2.60
  -2  -3  -4   69.09    2.30
  -2  -3  -4   72.19    2.20
   1   3   4   66.09    2.30
   1   3   4   68.89    2.10
   1   3   4   68.99    2.10
   1   3   4   70.19    2.10
   1   3   4   69.99    3.10
  -1  -3  -4   69.59    2.20
  -1  -3  -4   71.49    2.30
  -1  -3  -4   70.29    2.10
  -1  -3  -4   68.49    2.10
  -1  -3  -4   72.89    2.00
   0   3   4   29.60    1.90
   0   3   4   30.40    1.20
   0   3   4   31.40    1.20
   0   3   4   29.70    1.00
   0   3   4   25.00    1.00
   0  -3  -4   31.60    1.00
   0  -3  -4   29.60    1.30
   0  -3  -4   31.20    1.10
   0  -3  -4   30.00    1.00
   0  -3  -4   30.40    1.10
  -1   3   4  294.07    8.20
  -1   3   4  298.57    9.20
  -1   3   4  303.67    9.40
  -1   3   4  294.67    8.20
  -1   3   4  326.27    8.70
   1  -3  -4  322.67    7.90
   1  -3  -4  311.77   10.00
   1  -3  -4  281.97    8.90
   1  -3  -4  309.67    8.20
   1  -3  -4  300.47    8.20
  -2   3   4   58.99    2.00
  -2   3   4   61.79    2.00
  -2   3   4   64.09    3.30
  -2   3   4   75.49    2.20
  -2   3   4   62.79    2.20
   2  -3  -4   63.89    3.50
   2  -3  -4   62.49    3.20
   2  -3  -4   60.29    1.90
   2  -3  -4   62.59    2.30
   2  -3  -4   63.89    1.90
   2  -3  -4   63.49    2.30
  -3   3   4  958.80   30.80
  -3   3   4  956.90   25.70
  -3   3   4  974.70   25.50
  -3   3   4  965.30   27.10
  -3   3   4  938.41   28.80
  -3   3   4  968.50   24.40
   3  -3  -4  969.70   29.90
   3  -3  -4  969.80   27.10
   3  -3  -4  958.80   25.30
   3  -3  -4  960.00   25.50
   3  -3  -4  980.60   24.40
  -4   3   4   43.40    3.10
  -4   3   4   41.90    1.40
  -4   3   4   44.00    2.20
  -4   3   4   44.80    1.70
  -4   3   4   41.70    1.70
  -4   3   4   43.10    1.50
   4  -3  -4   42.10    1.80
   4  -3  -4   43.70    1.50
   4  -3  -4   44.30    1.40
   4  -3  -4   39.50    1.60
  -5   3   4   12.60    1.80
   5  -3  -4    9.90    0.60
   5  -3  -4   12.00    0.70
   5  -3  -4   13.80    0.80
   5  -3  -4   10.10    1.70
  -6   3   4  117.19    3.90
  -6   3   4  110.29    4.90
  -6   3   4  111.69    5.00
  -6   3   4  108.89    4.20
  -6   3   4  108.69    6.60
  -6   3   4  118.09    3.30
   6  -3  -4  104.29    3.10
   6  -3  -4  113.39    3.30
   6  -3  -4  104.49    4.90
   6  -3  -4  107.29    4.20
  -7   3   4  233.18    6.60
  -7   3   4  232.68    7.50
  -7   3   4  226.48    7.50
  -7   3   4  234.58    7.90
  -7   3   4  234.38    6.40
   7  -3  -4  232.58    6.60
   7  -3  -4  232.48    7.40
   7  -3  -4  235.48    7.70
  -8   3   4   62.19    3.60
  -8   3   4   56.29    3.20
  -8   3   4   60.39    2.10
  -8   3   4   54.19    2.20
  -8   3   4   60.89    2.20
  -8   3   4   59.69    2.80
   8  -3  -4   59.99    2.30
   8  -3  -4   58.09    1.90
   8  -3  -4   57.19    2.10
  -9   3   4   44.00    2.40
  -9   3   4   40.90    2.20
  -9   3   4   37.10    1.90
  -9   3   4   40.60    3.70
  -9   3   4   38.90    1.70
  -9   3   4   37.90    1.60
   9  -3  -4   38.30    1.80
   9  -3  -4   36.90    1.40
   9  -3  -4   37.60    1.60
 -10   3   4    1.80    1.40
 -10   3   4    3.60    1.60
  10  -3  -4    2.10    0.60
  10  -3  -4    2.00    0.60
 -11   3   4    4.00    1.00
 -11   3   4    4.20    1.50
  11  -3  -4    3.70    0.80
 -12   3   4    5.20    1.20
 -12   3   4    2.80    1.50
  12  -3  -4    2.70    0.70
  11   3   3    4.70    2.20
 -11  -3  -3    4.40    0.80
  10   3   3    3.70    0.60
  10   3   3    3.00    0.70
 -10  -3  -3    2.60    0.70
   9   3   3    3.50    0.60
   9   3   3    4.20    0.60
  -9  -3  -3    3.60    0.60
   8   3   3   56.99    3.30
   8   3   3   57.99    2.10
  -8  -3  -3   58.49    2.20
  -8  -3  -3   55.79    3.00
  -8  -3  -3   59.39    2.20
   7   3   3   -0.20    0.30
   7   3   3   -0.80    0.40
  -7  -3  -3   -1.20    0.90
  -7  -3  -3   -1.00    0.40
  -7  -3  -3   -0.90    0.70
   6   3   3   25.50    1.40
   6   3   3   25.80    1.10
   6   3   3   26.60    1.80
  -6  -3  -3   20.10    1.40
  -6  -3  -3   24.70    1.10
  -6  -3  -3   25.80    1.10
   5   3   3   60.49    1.80
   5   3   3   55.99    1.80
   5   3   3   60.19    2.10
   5   3   3   57.99    1.90
  -5  -3  -3   57.29    2.50
  -5  -3  -3   60.09    1.90
  -5  -3  -3   57.39    1.90
  -5  -3  -3   58.29    1.90
   4   3   3  257.67    7.00
   4   3   3  258.37    7.00
   4   3   3  254.87    7.40
   4   3   3  257.07    6.70
  -4  -3  -3  252.67    8.30
  -4  -3  -3  260.47    7.30
  -4  -3  -3  247.58    8.00
  -4  -3  -3  255.47    7.00
  -4  -3  -3  255.27    7.00
   3   3   3  165.48    4.60
   3   3   3  167.38    4.80
   3   3   3  167.78    4.60
   3   3   3  168.68    4.50
   3   3   3  166.38    4.80
  -3  -3  -3  164.38    5.60
  -3  -3  -3  167.18    4.80
  -3  -3  -3  167.28    5.70
  -3  -3  -3  166.18    4.70
  -3  -3  -3  169.78    4.80
   2   3   3  440.06   10.50
   2   3   3  439.96   11.60
   2   3   3  381.56   11.20
   2   3   3  382.66   12.30
   2   3   3  424.76   10.10
   2   3   3  376.76   10.60
  -2  -3  -3  389.46   10.50
  -2  -3  -3  388.66   10.10
  -2  -3  -3  367.76   12.80
  -2  -3  -3  375.36   11.20
  -2  -3  -3  384.96   10.60
   1   3   3  245.78    6.50
   1   3   3  229.68    6.50
   1   3   3  236.38    6.80
   1   3   3  242.68    6.50
   1   3   3  242.68    6.90
   1   3   3  244.28    7.60
  -1  -3  -3  244.78    6.50
  -1  -3  -3  240.28    6.90
  -1  -3  -3  235.98    7.60
  -1  -3  -3  249.28    6.20
  -1  -3  -3  243.18    6.50
   0   3   3 2143.89   57.29
   0   3   3 2044.10   54.29
   0   3   3 2117.59   61.39
   0   3   3 2109.59   60.99
   0   3   3 2313.37   54.79
   0   3   3 2274.97   56.79
   0  -3  -3 2209.48   57.29
   0  -3  -3 2090.19   67.09
   0  -3  -3 2136.59   56.29
   0  -3  -3 2151.88   61.29
   0  -3  -3 2193.38   55.19
  -1   3   3  862.51   21.70
  -1   3   3  861.81   22.70
  -1   3   3  869.41   22.60
  -1   3   3  755.62   21.70
  -1   3   3  855.01   24.00
  -1   3   3  854.81   25.60
  -1   3   3  922.21   24.10
   1  -3  -3  875.11   21.70
   1  -3  -3  873.01   22.70
   1  -3  -3  867.41   24.10
   1  -3  -3  849.61   27.10
   1  -3  -3  871.21   21.90
   1  -3  -3  868.01   24.00
  -2   3   3   87.79    3.30
  -2   3   3   98.59    3.00
  -2   3   3   89.49    2.50
  -2   3   3   89.39    2.90
  -2   3   3   98.49    2.50
  -2   3   3   89.29    3.50
  -2   3   3   90.89    2.80
   2  -3  -3   90.79    2.60
   2  -3  -3   89.99    3.30
   2  -3  -3   92.59    2.60
   2  -3  -3   90.09    3.70
   2  -3  -3   89.99    3.90
   2  -3  -3   91.99    3.10
  -3   3   3   12.10    0.60
  -3   3   3   12.90    0.60
  -3   3   3   12.30    0.70
  -3   3   3   11.70    4.80
  -3   3   3   12.10    0.90
  -3   3   3   12.10    0.60
  -3   3   3   11.50    0.70
   3  -3  -3   11.00    0.70
   3  -3  -3   11.10    0.50
   3  -3  -3   11.80    0.70
   3  -3  -3   11.70    0.60
   3  -3  -3   11.30    0.60
  -4   3   3  453.85   13.50
  -4   3   3  476.75   12.60
  -4   3   3  475.65   14.30
  -4   3   3  473.35   12.60
  -4   3   3  471.15   14.80
  -4   3   3  470.75   14.10
   4  -3  -3  471.85   12.70
   4  -3  -3  472.25   12.80
   4  -3  -3  477.45   13.40
   4  -3  -3  483.45   12.60
   4  -3  -3  483.15   12.10
   4  -3  -3  454.55   14.90
  -5   3   3   93.29    2.60
  -5   3   3   83.79    3.10
  -5   3   3   91.09    3.00
  -5   3   3   83.29    2.50
  -5   3   3   85.79    2.90
  -5   3   3   83.79    2.60
   5  -3  -3   81.29    2.60
   5  -3  -3   82.89    2.40
   5  -3  -3   82.79    2.70
   5  -3  -3   85.19    2.70
   5  -3  -3   84.79    2.60
  -6   3   3   50.99    3.00
  -6   3   3   50.39    1.70
  -6   3   3   52.79    3.20
  -6   3   3   50.89    2.10
  -6   3   3   50.49    2.20
  -6   3   3   50.39    2.10
   6  -3  -3   50.79    3.50
   6  -3  -3   53.99    1.80
   6  -3  -3   52.69    1.90
   6  -3  -3   50.49    1.80
   6  -3  -3   53.39    1.60
  -7   3   3   45.50    2.20
  -7   3   3   51.79    2.40
  -7   3   3   52.49    2.30
  -7   3   3   52.59    1.80
  -7   3   3   50.89    2.90
  -7   3   3   45.30    2.40
   7  -3  -3   49.30    1.90
   7  -3  -3   49.80    1.60
   7  -3  -3   52.39    2.00
  -8   3   3    0.60    0.70
  -8   3   3    1.40    1.20
  -8   3   3    1.20    0.70
  -8   3   3    0.90    0.80
  -8   3   3    1.50    0.40
   8  -3  -3    2.10    0.50
   8  -3  -3    1.50    1.10
   8  -3  -3    1.20    0.40
  -9   3   3    0.60    1.90
  -9   3   3    0.70    0.40
  -9   3   3    1.90    0.80
  -9   3   3    2.10    0.80
  -9   3   3    0.80    1.20
  -9   3   3    0.70    1.00
   9  -3  -3    1.50    0.50
   9  -3  -3    0.40    0.30
 -10   3   3   12.30    1.90
 -10   3   3   10.20    1.00
 -10   3   3   15.40    1.70
 -10   3   3   10.60    1.20
  10  -3  -3   11.20    0.80
  10  -3  -3   11.10    1.10
 -11   3   3    5.50    1.50
 -11   3   3    4.90    1.40
  11  -3  -3    4.80    0.70
 -12   3   3   22.20    2.30
 -12   3   3   22.30    2.00
  12  -3  -3   18.70    1.40
  12   3   2    9.70    1.10
  11   3   2   -0.40    0.60
  10   3   2    0.30    0.50
  10   3   2    0.20    0.40
 -10  -3  -2   -0.70    0.40
   9   3   2   20.40    1.10
   9   3   2   19.60    1.00
  -9  -3  -2   20.30    1.20
  -9  -3  -2   19.40    1.80
  -9  -3  -2   19.90    1.20
   8   3   2   15.30    0.90
   8   3   2   13.80    1.00
  -8  -3  -2   12.80    2.90
  -8  -3  -2   14.70    1.00
  -8  -3  -2   13.80    7.40
  -8  -3  -2   14.80    1.10
   7   3   2    7.90    0.70
  -7  -3  -2    6.90    0.70
  -7  -3  -2    5.90    0.70
  -7  -3  -2    5.10    2.20
  -7  -3  -2    5.50    0.60
   6   3   2   46.40    1.60
   6   3   2   44.30    2.30
   6   3   2   45.20    1.60
   6   3   2   51.29   11.10
  -6  -3  -2   47.20    1.80
  -6  -3  -2   43.20    2.20
  -6  -3  -2   47.90    3.10
  -6  -3  -2   47.20    1.60
   5   3   2    1.40    2.20
   5   3   2    0.40    1.00
   5   3   2    0.70    0.30
   5   3   2    0.20    0.20
  -5  -3  -2   -0.40    0.80
  -5  -3  -2    1.00    0.30
  -5  -3  -2    1.30    0.30
   4   3   2   85.99    2.40
   4   3   2   84.49    2.40
   4   3   2   80.19    2.30
   4   3   2   83.99    2.40
  -4  -3  -2   76.59    3.00
  -4  -3  -2   83.09    2.50
  -4  -3  -2   80.89    2.40
   3   3   2  900.11   22.40
   3   3   2  844.22   23.80
   3   3   2  872.21   23.90
   3   3   2  879.41   23.80
   3   3   2  859.71   26.40
   3   3   2  875.41   21.50
  -3  -3  -2  855.21   22.50
  -3  -3  -2  843.62   24.30
  -3  -3  -2  816.92   23.30
  -3  -3  -2  801.02   26.40
  -3  -3  -2  821.02   23.70
   2   3   2    3.20    0.30
   2   3   2    3.30    0.30
   2   3   2    3.70    0.40
  -2  -3  -2    3.80    0.30
  -2  -3  -2    2.70    0.20
  -2  -3  -2    2.70    0.30
  -2  -3  -2    2.90    0.30
  -2  -3  -2    2.90    0.40
   1   3   2   34.90    1.10
   1   3   2   36.90    1.50
   1   3   2   37.00    1.20
   1   3   2   36.00    1.10
   1   3   2   38.30    1.70
   1   3   2   37.80    1.10
  -1  -3  -2   38.40    1.20
  -1  -3  -2   36.20    1.10
  -1  -3  -2   36.90    1.20
  -1  -3  -2   37.10    1.30
  -1  -3  -2   38.20    1.10
   0   3   2 7277.87  185.58
   0   3   2 7047.79  198.38
   0   3   2 7174.28  178.68
   0   3   2 7088.79  197.38
   0   3   2 6959.40  178.48
   0  -3  -2 7237.58  186.88
   0  -3  -2 6933.91  178.68
   0  -3  -2 7153.18  178.78
   0  -3  -2 7078.99  198.28
  -1   3   2   69.49    2.00
  -1   3   2   71.19    1.90
  -1   3   2   78.69    2.20
  -1   3   2   67.79    2.20
  -1   3   2   71.69    2.50
  -1   3   2   68.49    2.30
  -1   3   2   69.19    1.90
  -1   3   2   69.29    2.20
   1  -3  -2   69.99    2.80
   1  -3  -2   65.59    2.90
   1  -3  -2   68.09    1.90
   1  -3  -2   72.09    2.20
   1  -3  -2   68.69    2.00
   1  -3  -2   70.79    2.10
  -2   3   2 1258.57   33.30
  -2   3   2 1237.88   36.30
  -2   3   2 1295.87   32.10
  -2   3   2 1238.48   37.90
  -2   3   2 1275.97   35.70
  -2   3   2 1242.88   40.00
  -2   3   2 1254.97   32.10
  -2   3   2 1363.56   33.50
   2  -3  -2 1261.07   33.30
   2  -3  -2 1333.77   33.60
   2  -3  -2 1265.27   39.30
   2  -3  -2 1284.27   32.10
   2  -3  -2 1270.47   32.10
   2  -3  -2 1279.27   35.60
  -3   3   2  232.38    7.50
  -3   3   2  232.58    7.20
  -3   3   2  229.98    7.50
  -3   3   2  235.58    6.50
  -3   3   2  229.78    6.00
  -3   3   2  237.98    6.30
  -3   3   2  234.18    8.10
  -3   3   2  231.88    8.40
   3  -3  -2  238.78    6.30
   3  -3  -2  232.28    6.00
   3  -3  -2  242.08    7.60
   3  -3  -2  234.58    6.70
   3  -3  -2  233.68    6.40
   3  -3  -2  230.18    6.40
  -4   3   2  272.27    7.30
  -4   3   2  264.07    7.50
  -4   3   2  263.57    8.40
  -4   3   2  262.37    8.00
  -4   3   2  282.77    7.80
  -4   3   2  261.87    8.70
  -4   3   2  275.57    8.40
   4  -3  -2  269.27    7.00
   4  -3  -2  277.67    8.90
   4  -3  -2  268.87    7.40
   4  -3  -2  266.97    7.80
   4  -3  -2  279.97    7.30
   4  -3  -2  274.87    7.70
  -5   3   2  438.66   15.70
  -5   3   2  452.75   13.00
  -5   3   2  437.26   12.10
  -5   3   2  461.25   14.30
  -5   3   2  445.86   13.30
  -5   3   2  440.66   14.40
   5  -3  -2  461.55   12.90
   5  -3  -2  464.65   11.60
   5  -3  -2  453.25   14.00
   5  -3  -2  463.55   12.10
   5  -3  -2  451.45   12.20
  -6   3   2  134.69    3.90
  -6   3   2  137.59    5.00
  -6   3   2  143.59    5.90
  -6   3   2  136.89    4.40
  -6   3   2  134.49    4.70
   6  -3  -2  138.39    3.90
   6  -3  -2  137.39    4.20
   6  -3  -2  136.29    3.70
   6  -3  -2  138.59    4.00
   6  -3  -2  135.99    4.00
  -7   3   2    5.90    0.80
  -7   3   2    6.40    0.60
  -7   3   2    6.10    0.80
  -7   3   2    6.80    1.70
   7  -3  -2    7.70    0.80
   7  -3  -2    5.50    0.50
   7  -3  -2    5.50    0.60
   7  -3  -2    5.30    1.60
  -8   3   2   20.10    1.60
  -8   3   2   12.20    1.40
  -8   3   2   16.10    1.90
  -8   3   2   16.10    1.30
  -8   3   2   15.50    0.90
   8  -3  -2   13.20    0.80
   8  -3  -2   14.80    1.20
   8  -3  -2   14.70    1.00
  -9   3   2   11.00    1.40
  -9   3   2   10.80    1.30
  -9   3   2   11.90    1.30
  -9   3   2    9.00    1.00
  -9   3   2   10.10    0.90
   9  -3  -2    9.70    1.00
   9  -3  -2   11.30    2.00
 -10   3   2    0.10    0.70
 -10   3   2   -1.10    0.40
 -10   3   2    0.80    0.50
 -10   3   2   -0.50    0.90
  10  -3  -2    0.50    0.50
  10  -3  -2    0.30    0.30
 -11   3   2    0.70    1.20
 -11   3   2    0.00    1.50
 -11   3   2    1.20    1.10
 -11   3   2   -0.10    1.00
  11  -3  -2   -0.60    0.50
 -12   3   2    2.50    0.80
 -12   3   2    2.90    1.00
 -12   3   2    2.30    2.90
  12  -3  -2    3.30    0.80
  12   3   1    5.70    2.20
  11   3   1   -0.60    0.50
  10   3   1    2.40    0.50
  10   3   1    3.20    0.60
 -10  -3  -1    2.50    0.70
 -10  -3  -1    3.10    0.90
   9   3   1    6.60    0.70
   9   3   1    7.10    1.60
  -9  -3  -1    8.40    1.20
  -9  -3  -1    9.40    1.30
  -9  -3  -1    6.90    0.80
  -9  -3  -1    7.10    0.90
   8   3   1   78.29    2.50
   8   3   1   80.39    2.40
  -8  -3  -1   78.99    2.60
  -8  -3  -1   79.29    3.00
  -8  -3  -1   79.19    4.10
  -8  -3  -1   77.79    2.70
   7   3   1   28.20    1.20
   7   3   1   32.10    1.10
  -7  -3  -1   31.00    2.00
  -7  -3  -1   28.80    1.40
  -7  -3  -1   29.60    1.30
  -7  -3  -1   24.20    2.20
  -7  -3  -1   31.10    1.30
   6   3   1   10.30    0.60
   6   3   1   10.00    0.50
   6   3   1   10.00    0.50
   6   3   1   10.80    0.60
  -6  -3  -1    9.90    0.90
  -6  -3  -1   10.10    1.10
  -6  -3  -1    9.80    0.70
  -6  -3  -1   10.40    0.90
   5   3   1  187.28    5.40
   5   3   1  191.78    5.20
   5   3   1  188.58    5.50
   5   3   1  185.78    5.20
  -5  -3  -1  185.18    5.20
  -5  -3  -1  190.18    6.40
  -5  -3  -1  193.38    5.40
  -5  -3  -1  184.58    6.50
   4   3   1  157.58    4.40
   4   3   1  157.18    4.70
   4   3   1  166.08   11.40
   4   3   1  163.48    4.40
   4   3   1  159.18    4.50
  -4  -3  -1  156.98    4.40
  -4  -3  -1  160.38    5.00
  -4  -3  -1  154.18    5.30
  -4  -3  -1  162.58    4.40
   3   3   1   60.89    2.70
   3   3   1   59.29    2.30
  -3  -3  -1   58.29    1.70
  -3  -3  -1   60.09    2.20
  -3  -3  -1   60.19    1.80
  -3  -3  -1   59.29    2.00
   2   3   1  245.68    7.00
   2   3   1  254.97    6.60
   2   3   1  252.27    6.40
   2   3   1  245.18    7.80
   2   3   1  249.97    7.00
   2   3   1  237.08    6.60
  -2  -3  -1  246.58    7.80
  -2  -3  -1  249.58    6.40
  -2  -3  -1  247.98    7.20
  -2  -3  -1  257.87    6.60
   1   3   1  800.22   24.90
   1   3   1  808.82   20.70
   1   3   1  819.42   21.20
   1   3   1  837.42   22.50
   1   3   1  713.83   20.70
   1   3   1  797.52   22.50
  -1  -3  -1  854.51   21.10
  -1  -3  -1  824.22   24.90
  -1  -3  -1  837.22   20.30
  -1  -3  -1  781.82   23.00
   0   3   1  302.67    7.60
   0   3   1  284.87    7.70
   0   3   1  286.77    7.30
   0   3   1  283.17    7.30
   0   3   1  284.47    8.10
   0   3   1  288.67    8.10
   0  -3  -1  290.47    8.10
   0  -3  -1  294.67    7.30
   0  -3  -1  288.97    7.30
   0  -3  -1  284.37    7.60
  -1   3   1    0.60    0.10
  -1   3   1    0.70    0.20
  -1   3   1    0.40    0.20
  -1   3   1    0.80    0.20
  -1   3   1    0.40    0.20
  -1   3   1    0.20    0.10
  -1   3   1    0.50    0.10
  -1   3   1    0.60    0.20
   1  -3  -1    0.70    0.10
   1  -3  -1    0.40    0.30
   1  -3  -1    0.80    0.20
   1  -3  -1    0.30    0.10
   1  -3  -1    0.50    0.20
  -2   3   1  557.64   15.50
  -2   3   1  582.04   16.10
  -2   3   1  552.44   18.10
  -2   3   1  594.64   16.10
  -2   3   1  567.14   15.00
  -2   3   1  598.44   15.10
  -2   3   1  569.84   17.80
   2  -3  -1  568.14   15.20
   2  -3  -1  571.34   17.80
   2  -3  -1  559.94   16.10
   2  -3  -1  557.04   14.50
   2  -3  -1  567.24   15.20
   2  -3  -1  596.74   15.30
  -3   3   1   85.39    2.70
  -3   3   1   85.59    2.50
  -3   3   1   83.59    2.40
  -3   3   1   90.59    3.00
  -3   3   1   80.09    2.30
  -3   3   1   87.39    2.60
  -3   3   1   83.79    2.30
   3  -3  -1   84.69    3.00
   3  -3  -1   85.69    2.40
   3  -3  -1   80.69    2.40
   3  -3  -1   84.09    2.30
   3  -3  -1   84.29    2.60
   3  -3  -1   83.59    2.60
  -4   3   1    4.00    0.50
  -4   3   1    4.50    0.50
  -4   3   1    5.30    0.90
  -4   3   1    4.70    0.60
   4  -3  -1    4.60    0.40
   4  -3  -1    6.00    0.50
   4  -3  -1    5.10    0.40
   4  -3  -1    4.00    0.40
   4  -3  -1    4.20    0.30
  -5   3   1    3.70    0.40
  -5   3   1    4.90    0.60
  -5   3   1    3.20    1.10
  -5   3   1    3.30    0.60
  -5   3   1    4.50    1.20
  -5   3   1    4.40    0.40
   5  -3  -1    4.30    0.40
   5  -3  -1    4.00    0.40
   5  -3  -1    4.40    0.50
   5  -3  -1    5.00    0.50
   5  -3  -1    5.20    0.50
  -6   3   1  150.18    5.10
  -6   3   1  150.58    4.30
  -6   3   1  146.59    7.80
  -6   3   1  148.59    4.30
  -6   3   1  155.88    6.70
  -6   3   1  150.98    4.80
   6  -3  -1  148.49    4.50
   6  -3  -1  152.58    4.30
   6  -3  -1  150.88    4.10
   6  -3  -1  146.29    4.30
   6  -3  -1  156.28    4.30
  -7   3   1    7.20    0.90
  -7   3   1    6.10    0.70
  -7   3   1    7.40    2.10
  -7   3   1    5.90    0.70
  -7   3   1    7.10    1.00
  -7   3   1    5.50    2.00
   7  -3  -1    6.70    1.50
   7  -3  -1    6.60    0.60
   7  -3  -1    7.10    0.70
   7  -3  -1    5.80    1.20
  -8   3   1    0.70    0.70
  -8   3   1    0.50    0.40
  -8   3   1    0.60    0.60
  -8   3   1    0.40    0.40
  -8   3   1   -0.50    1.20
  -8   3   1    0.20    0.40
   8  -3  -1   -0.10    0.40
   8  -3  -1    0.00    0.30
   8  -3  -1    0.60    0.40
  -9   3   1    0.10    0.70
  -9   3   1    0.40    1.40
  -9   3   1    1.80    1.40
  -9   3   1    1.00    1.10
  -9   3   1    2.50    1.00
   9  -3  -1    0.90    0.40
   9  -3  -1    1.10    0.50
 -10   3   1    6.90    1.00
 -10   3   1    5.80    0.70
 -10   3   1    5.40    1.10
  10  -3  -1    5.90    0.60
  10  -3  -1    5.30    0.70
 -11   3   1   -0.70    1.00
 -11   3   1   -0.60    0.90
 -11   3   1   -0.10    0.50
  11  -3  -1    0.10    0.50
 -12   3   1   -0.20    1.10
 -12   3   1    0.70    0.80
 -12   3   1    1.00    1.70
  12  -3  -1    0.70    0.70
  12   3   0   -0.40    1.20
  11   3   0    1.20    0.60
 -11  -3   0    1.40    0.80
  10   3   0    1.50    0.50
  10   3   0    2.10    0.40
 -10  -3   0    2.00    0.60
 -10  -3   0    1.80    0.80
   9   3   0   57.59    2.00
   9   3   0   56.59    1.80
  -9  -3   0   56.09    2.20
  -9  -3   0   60.39    3.10
  -9  -3   0   59.09    2.60
   8   3   0    8.30    0.70
   8   3   0    9.50    0.70
  -8  -3   0    9.00    0.90
  -8  -3   0    9.70    1.00
  -8  -3   0    9.60    2.50
   7   3   0    6.60    0.50
   7   3   0    5.90    0.60
  -7  -3   0    6.40    0.70
  -7  -3   0    7.20    0.70
  -7  -3   0    6.10    1.00
  -7  -3   0    6.20    0.60
  -7  -3   0    7.40    0.80
   6   3   0   43.40    1.50
   6   3   0   45.60    1.80
   6   3   0   45.10    2.10
   6   3   0   45.10    1.50
  -6  -3   0   46.00    1.50
  -6  -3   0   44.80    1.50
  -6  -3   0   43.20    2.10
  -6  -3   0   42.70    1.80
  -6  -3   0   43.50    1.60
  -6  -3   0   44.90    1.60
   5   3   0   22.80    0.90
   5   3   0   24.50    0.90
   5   3   0   21.10    0.80
   5   3   0   22.40    0.70
  -5  -3   0   22.70    0.90
  -5  -3   0   23.00    1.20
  -5  -3   0   21.60    0.90
  -5  -3   0   22.50    1.90
  -5  -3   0   20.00    1.30
  -4  -3   0    0.20    0.30
  -4  -3   0    0.70    0.30
  -4  -3   0    1.20    0.20
   3   3   0    0.20    0.10
  -3  -3   0    0.00    0.20
  -3  -3   0    0.20    0.20
  -3  -3   0    0.20    0.10
   2   3   0    3.50    0.20
   2   3   0    3.40    0.30
   2   3   0    3.40    0.30
  -2  -3   0    3.50    0.20
  -2  -3   0    3.70    0.60
  -2  -3   0    3.70    0.20
  -2  -3   0    4.00    0.30
   1   3   0 4090.19  110.69
   1   3   0 4079.79  123.49
   1   3   0 4136.99  113.29
   1   3   0 3737.63  115.19
  -1  -3   0 4309.77  104.19
  -1  -3   0 3828.52  106.79
  -1  -3   0 3813.92  115.29
  -1  -3   0 3950.40  103.89
  -1  -3   0 4006.80  101.29
  -1  -3   0 3992.80  123.39
   0   3   0   -0.60    0.10
   0   3   0   -0.10    0.20
   0  -3   0   -0.40    0.40
   0  -3   0   -0.50    0.10
   0  -3   0   -0.50    0.10
  -1   3   0 3855.81  109.69
  -1   3   0 4149.88  100.59
  -1   3   0 4130.29  118.59
  -1   3   0 4201.48  112.99
  -1   3   0 3925.41  108.89
  -1   3   0 4189.98  111.89
  -1   3   0 3909.01  126.29
   1  -3   0 3681.63  119.99
   1  -3   0 3908.91  104.89
   1  -3   0 4085.09  110.89
   1  -3   0 4244.98  100.99
   1  -3   0 3822.72  105.69
   1  -3   0 3911.01  123.29
   1  -3   0 4109.29  103.99
  -2   3   0    4.90    0.70
  -2   3   0    2.50    0.30
  -2   3   0    2.40    0.40
  -2   3   0    3.30    0.30
  -2   3   0    2.30    0.20
  -2   3   0    2.90    0.30
  -2   3   0    3.20    0.50
  -2   3   0    3.10    0.20
  -2   3   0    3.60    0.70
   2  -3   0    3.10    0.60
   2  -3   0    3.40    0.40
   2  -3   0    3.10    0.50
   2  -3   0    3.00    0.30
   2  -3   0    2.90    0.30
  -3   3   0    0.50    1.20
  -3   3   0    0.30    0.20
  -3   3   0    0.10    0.20
  -3   3   0    0.40    0.20
  -3   3   0    0.00    0.20
  -3   3   0    0.40    0.10
  -3   3   0    0.10    0.20
  -3   3   0    0.20    0.20
  -3   3   0    0.30    0.20
   3  -3   0    0.20    0.20
   3  -3   0    0.20    0.20
   3  -3   0    0.40    0.30
   3  -3   0    0.30    0.30
   3  -3   0   -0.10    0.20
   3  -3   0    0.30    0.20
  -4   3   0    2.50    1.10
  -4   3   0    1.10    0.20
  -4   3   0    1.40    0.30
  -4   3   0    0.50    0.80
  -4   3   0    1.20    0.20
  -4   3   0    1.70    0.20
  -4   3   0    2.10    0.90
  -4   3   0    0.70    0.30
  -4   3   0    1.20    0.70
   4  -3   0    0.80    0.30
   4  -3   0    0.90    0.60
   4  -3   0    1.20    0.20
   4  -3   0    1.00    0.20
   4  -3   0    1.20    1.70
  -5   3   0   25.50    2.20
  -5   3   0   16.90    1.70
  -5   3   0   24.00    1.00
  -5   3   0   20.70    1.40
  -5   3   0   24.10    0.90
  -5   3   0   23.90    1.00
  -5   3   0   23.30    0.90
  -5   3   0   24.20    0.90
  -5   3   0   21.90    1.20
   5  -3   0   22.50    1.30
   5  -3   0   22.30    1.00
   5  -3   0   22.80    0.90
   5  -3   0   22.80    0.90
  -6   3   0   42.50    1.60
  -6   3   0   45.20    3.50
  -6   3   0   43.20    2.70
  -6   3   0   43.00    2.80
  -6   3   0   42.70    2.10
  -6   3   0   44.30    2.00
  -6   3   0   44.40    1.60
   6  -3   0   46.70    1.60
   6  -3   0   45.30    1.40
   6  -3   0   44.40    1.60
   6  -3   0   45.70    1.70
  -7   3   0    7.20    1.00
  -7   3   0    7.90    0.70
  -7   3   0    6.50    1.00
  -7   3   0    8.10    0.80
  -7   3   0    5.40    0.60
  -7   3   0    5.50    1.40
   7  -3   0    9.30    0.80
   7  -3   0    6.60    0.60
   7  -3   0    7.00    0.70
   7  -3   0    7.40    0.60
  -8   3   0   11.80    0.90
  -8   3   0    7.40    2.30
  -8   3   0    9.40    1.00
  -8   3   0   11.10    1.10
  -8   3   0   11.90    1.30
  -8   3   0   11.00    0.90
   8  -3   0   10.60    0.80
   8  -3   0   10.10    0.90
   8  -3   0    8.90    1.80
  -9   3   0   56.69    5.60
  -9   3   0   57.09    2.50
  -9   3   0   56.69    2.70
  -9   3   0   56.69    2.10
   9  -3   0   60.69    2.20
   9  -3   0   56.69    1.90
 -10   3   0    2.60    0.80
 -10   3   0    2.20    0.80
 -10   3   0    1.10    0.80
  10  -3   0    2.20    1.30
  10  -3   0    1.60    0.60
 -11   3   0    2.70    1.10
 -11   3   0    3.50    0.70
 -11   3   0    3.10    1.30
  11  -3   0    2.90    0.70
 -12   3   0    0.70    1.30
 -12   3   0   -0.60    1.10
  12  -3   0    1.00    0.70
  12   3  -1   -0.30    1.20
 -12  -3   1   -0.10    1.00
  11   3  -1   -0.70    0.40
 -11  -3   1   -0.10    0.80
 -11  -3   1   -0.10    0.50
  10   3  -1    6.20    0.60
  10   3  -1    6.50    0.60
 -10  -3   1    5.40    1.10
 -10  -3   1    8.60    0.90
   9   3  -1    0.30    0.40
   9   3  -1    0.60    0.40
  -9  -3   1    0.20    0.50
  -9  -3   1    1.80    0.80
  -9  -3   1    0.70    0.80
   8   3  -1   -0.60    0.40
   8   3  -1   -0.40    0.30
  -8  -3   1   -0.50    0.70
  -8  -3   1    0.70    0.90
  -8  -3   1   -0.20    0.50
   7   3  -1    4.70    0.40
   7   3  -1    5.70    0.50
  -7  -3   1    5.50    1.50
  -7  -3   1    5.10    0.50
  -7  -3   1    5.50    1.00
  -7  -3   1    5.50    1.00
  -7  -3   1    6.60    0.80
   6   3  -1  148.69    4.50
   6   3  -1  148.59    4.10
   6   3  -1  155.08    3.90
  -6  -3   1  147.89    6.40
  -6  -3   1  146.69    5.30
  -6  -3   1  142.19    4.30
  -6  -3   1  152.68    4.20
  -6  -3   1  148.39    4.80
  -6  -3   1  152.58    4.20
   5   3  -1    4.90    0.50
   5   3  -1    5.20    0.40
   5   3  -1    3.50    0.40
  -5  -3   1    5.30    0.50
  -5  -3   1    4.50    0.70
  -5  -3   1    5.50    0.40
  -5  -3   1    6.60    0.50
  -5  -3   1    7.80    4.70
   4   3  -1    4.60    0.30
   4   3  -1    5.50    0.30
   4   3  -1    4.50    0.30
  -4  -3   1    4.60    0.30
  -4  -3   1    4.10    0.40
  -4  -3   1    4.20    0.30
  -4  -3   1    4.50    0.50
  -4  -3   1    4.20    0.40
   3   3  -1   81.69    2.30
   3   3  -1   82.19    2.80
   3   3  -1   82.19    2.20
  -3  -3   1   80.19    2.30
  -3  -3   1   82.59    2.30
  -3  -3   1   79.39    2.60
  -3  -3   1   78.79    2.80
  -3  -3   1   88.89    3.10
  -3  -3   1   81.89    2.30
   2   3  -1  566.54   17.70
   2   3  -1  556.44   16.00
  -2  -3   1  588.44   15.00
  -2  -3   1  566.94   15.40
  -2  -3   1  570.04   16.00
  -2  -3   1  579.54   17.10
  -2  -3   1  604.54   15.10
  -2  -3   1  555.54   17.80
   1   3  -1    0.60    0.40
   1   3  -1    0.40    0.10
  -1  -3   1    0.70    0.10
  -1  -3   1    0.60    0.10
  -1  -3   1    0.50    0.20
   0   3  -1  299.07    8.20
   0   3  -1  289.67    8.20
   0   3  -1  297.67    8.20
   0   3  -1  295.07    7.70
   0  -3   1  290.47    8.40
   0  -3   1  285.27    9.00
   0  -3   1  276.57    8.10
  -1   3  -1  800.52   23.70
  -1   3  -1  818.92   21.50
  -1   3  -1  793.62   22.60
  -1   3  -1  838.92   25.20
  -1   3  -1  797.42   21.60
   1  -3   1  842.62   21.30
   1  -3   1  837.22   22.80
   1  -3   1  805.12   20.60
   1  -3   1  825.52   26.00
   1  -3   1  781.82   23.70
   1  -3   1  810.62   20.60
   1  -3   1  816.12   21.70
   1  -3   1  827.32   22.60
  -2   3  -1  253.77    7.00
  -2   3  -1  244.38    7.80
  -2   3  -1  246.38    6.60
  -2   3  -1  245.88    6.60
  -2   3  -1  240.18    7.00
   2  -3   1  237.08    7.00
   2  -3   1  256.07    7.50
   2  -3   1  250.47    6.30
   2  -3   1  250.07    7.80
  -3   3  -1   59.09    2.20
  -3   3  -1   61.19    1.90
  -3   3  -1   58.79    1.90
  -3   3  -1   55.09    2.10
  -3   3  -1   61.59    1.70
  -3   3  -1   60.99    1.80
  -3   3  -1   62.09    1.80
  -3   3  -1   58.59    1.80
   3  -3   1   58.79    2.20
   3  -3   1   59.39    1.80
   3  -3   1   58.69    3.20
   3  -3   1   58.89    1.70
   3  -3   1   60.29    1.70
  -4   3  -1  153.68    4.40
  -4   3  -1  167.98    4.30
  -4   3  -1  152.38    5.90
  -4   3  -1  160.08    5.10
  -4   3  -1  165.88    4.50
  -4   3  -1  159.58    4.40
  -4   3  -1  159.38    4.70
  -4   3  -1  154.88    4.70
   4  -3   1  156.68    6.00
   4  -3   1  155.48    4.50
   4  -3   1  160.48    4.20
   4  -3   1  161.18    4.40
  -5   3  -1  198.38    5.30
  -5   3  -1  182.68    6.10
  -5   3  -1  189.48    5.10
  -5   3  -1  190.18    6.40
  -5   3  -1  190.28    5.30
  -5   3  -1  188.88    5.30
  -5   3  -1  187.68    5.70
  -5   3  -1  194.58    5.70
   5  -3   1  194.78    7.20
   5  -3   1  193.08    5.60
   5  -3   1  187.58    5.70
   5  -3   1  194.58    6.50
  -6   3  -1   11.80    0.70
  -6   3  -1   10.40    0.90
  -6   3  -1   11.80    1.10
  -6   3  -1   11.60    2.20
  -6   3  -1   10.00    0.70
  -6   3  -1   11.20    0.70
   6  -3   1    9.90    0.70
   6  -3   1   10.20    1.30
   6  -3   1   11.00    0.70
  -7   3  -1   29.00    3.00
  -7   3  -1   29.70    1.30
  -7   3  -1   28.40    1.30
  -7   3  -1   27.50    2.20
  -7   3  -1   30.90    1.70
  -7   3  -1   26.80    1.90
   7  -3   1   28.60    2.90
   7  -3   1   28.10    1.30
   7  -3   1   30.60    1.30
   7  -3   1   30.70    1.20
  -8   3  -1   75.89    2.90
  -8   3  -1   85.09    3.20
  -8   3  -1   77.79    2.70
  -8   3  -1   82.69    5.30
  -8   3  -1   76.99    2.80
   8  -3   1   83.39    2.70
   8  -3   1   83.49    2.50
   8  -3   1   87.69    2.70
  -9   3  -1    6.40    2.40
  -9   3  -1    5.80    1.00
  -9   3  -1    7.40    0.90
  -9   3  -1    7.40    0.90
   9  -3   1    7.40    0.80
   9  -3   1    7.10    0.70
 -10   3  -1    3.00    0.60
 -10   3  -1    3.20    0.90
 -10   3  -1    2.80    0.80
  10  -3   1    3.50    0.70
  10  -3   1    3.00    0.90
 -11   3  -1    0.20    0.60
 -11   3  -1    0.60    0.90
  11  -3   1   -0.80    0.50
 -12   3  -1    6.40    1.00
 -12   3  -1    7.40    1.40
  12  -3   1    5.90    1.00
  12   3  -2    2.90    0.70
 -12  -3   2    2.50    1.20
 -12  -3   2    2.60    0.80
  11   3  -2    0.10    0.40
  11   3  -2   -0.30    0.30
 -11  -3   2    0.10    0.50
 -11  -3   2    0.50    0.90
  10   3  -2    0.40    0.30
  10   3  -2    0.30    0.30
 -10  -3   2    1.10    0.50
 -10  -3   2    0.00    0.80
   9   3  -2    8.70    0.70
   9   3  -2    9.50    0.60
  -9  -3   2   10.10    1.20
  -9  -3   2   12.70    1.50
  -9  -3   2   10.80    0.90
   8   3  -2   13.20    0.70
   8   3  -2   13.10    0.60
  -8  -3   2   17.70    4.10
  -8  -3   2   12.80    0.90
  -8  -3   2   13.10    1.10
   7   3  -2    4.80    0.50
   7   3  -2    4.50    0.40
   7   3  -2    4.60    0.50
  -7  -3   2    4.20    0.70
  -7  -3   2    5.90    1.10
  -7  -3   2    6.30    0.60
   6   3  -2  138.79    3.60
   6   3  -2  138.69    3.80
   6   3  -2  135.59    4.00
  -6  -3   2  134.99    3.90
  -6  -3   2  133.09    5.70
  -6  -3   2  145.19    4.00
  -6  -3   2  134.19    4.90
  -6  -3   2  135.29    4.40
   5   3  -2  477.65   11.50
   5   3  -2  458.45   12.80
   5   3  -2  464.25   12.10
   5   3  -2  440.76   12.10
  -5  -3   2  454.15   14.40
  -5  -3   2  447.66   17.60
  -5  -3   2  455.25   12.80
  -5  -3   2  448.96   12.10
  -5  -3   2  453.95   12.00
   4   3  -2  269.87    7.30
   4   3  -2  281.47    8.80
   4   3  -2  279.07    7.30
   4   3  -2  281.07    7.80
  -4  -3   2  271.17    7.40
  -4  -3   2  276.37    8.40
  -4  -3   2  266.07    8.10
  -4  -3   2  265.07    8.80
  -4  -3   2  273.77    8.60
  -4  -3   2  289.97    7.80
   3   3  -2  256.57    7.90
   3   3  -2  261.17    6.60
   3   3  -2  247.88    7.10
  -3  -3   2  247.78    6.60
  -3  -3   2  250.47    6.70
  -3  -3   2  250.57    8.00
  -3  -3   2  243.78    8.40
  -3  -3   2  253.27    6.70
  -3  -3   2  250.07    7.90
   2   3  -2 1162.18   34.00
   2   3  -2 1181.08   31.80
   2   3  -2 1247.28   37.20
  -2  -3   2 1184.48   33.90
  -2  -3   2 1261.87   33.80
  -2  -3   2 1242.18   37.20
  -2  -3   2 1193.98   31.80
   1   3  -2   66.29    2.20
  -1  -3   2   67.89    2.80
  -1  -3   2   69.19    2.20
   0   3  -2 6515.55  190.88
   0  -3   2 7110.99  179.68
   0  -3   2 7233.08  209.98
   0  -3   2 6851.81  194.38
   0  -3   2 6574.64  190.78
   0  -3   2 6687.23  180.58
  -1   3  -2   39.30    1.20
  -1   3  -2   38.50    1.10
  -1   3  -2   37.50    1.20
  -1   3  -2   37.50    1.00
  -1   3  -2   37.30    1.50
   1  -3   2   38.70    1.00
   1  -3   2   37.10    1.40
   1  -3   2   39.30    1.10
   1  -3   2   33.00    1.10
   1  -3   2   39.20    1.20
   1  -3   2   38.80    1.10
  -2   3  -2    2.10    0.30
  -2   3  -2    2.40    0.20
  -2   3  -2    2.60    0.60
  -2   3  -2    2.40    0.20
  -2   3  -2    2.70    0.20
  -2   3  -2    2.40    0.30
   2  -3   2    2.60    0.30
   2  -3   2    2.40    0.30
   2  -3   2    2.30    0.70
   2  -3   2    2.70    0.20
  -3   3  -2  838.62   23.30
  -3   3  -2  855.51   22.10
  -3   3  -2  809.02   21.10
  -3   3  -2  808.42   26.00
   3  -3   2  855.91   22.00
   3  -3   2  856.91   22.00
   3  -3   2  824.52   21.20
   3  -3   2  852.51   25.10
   3  -3   2  835.72   24.90
   3  -3   2  846.52   22.20
   3  -3   2  827.72   26.10
  -4   3  -2   78.09    5.00
  -4   3  -2   76.19    2.30
  -4   3  -2   79.59    2.40
  -4   3  -2   80.19    2.20
   4  -3   2   79.79    2.20
   4  -3   2   79.29    2.30
   4  -3   2   76.59    2.50
   4  -3   2   79.09    3.70
   4  -3   2   76.49    2.40
  -5   3  -2    0.50    0.60
  -5   3  -2    0.70    0.20
  -5   3  -2    1.20    0.30
  -5   3  -2    0.70    0.60
  -5   3  -2    0.50    0.20
  -5   3  -2    0.70    0.30
   5  -3   2    0.40    0.30
   5  -3   2    0.50    0.30
   5  -3   2    0.70    0.60
   5  -3   2    0.60    2.10
  -6   3  -2   47.50    3.10
  -6   3  -2   46.00    2.10
  -6   3  -2   45.50    1.80
  -6   3  -2   46.10    1.60
  -6   3  -2   44.80    1.60
   6  -3   2   42.30    1.60
   6  -3   2   45.40    1.70
   6  -3   2   46.80    1.80
   6  -3   2   45.00    1.50
  -7   3  -2    8.10    0.70
  -7   3  -2    4.40    1.20
  -7   3  -2    5.20    0.60
  -7   3  -2    5.30    0.80
   7  -3   2    5.20    0.50
   7  -3   2    5.40    0.60
   7  -3   2    4.80    1.20
   7  -3   2    5.60    1.60
  -8   3  -2   15.50    1.20
  -8   3  -2   13.70    1.00
  -8   3  -2   15.80    3.80
  -8   3  -2   15.20    1.30
   8  -3   2   13.30    0.90
   8  -3   2   15.00    2.20
   8  -3   2   15.50    1.10
  -9   3  -2   19.20    3.20
  -9   3  -2   21.20    1.20
   9  -3   2   19.10    1.00
   9  -3   2   20.80    1.30
 -10   3  -2    1.40    0.60
  10  -3   2   -0.40    0.50
  10  -3   2    0.80    0.40
 -11   3  -2   -0.10    0.70
  11  -3   2    0.80    0.70
 -12   3  -2   10.60    1.30
  12  -3   2    8.60    1.20
  12   3  -3   17.30    0.90
 -12  -3   3   15.60    1.50
 -12  -3   3   17.80    2.00
  11   3  -3    4.80    0.90
 -11  -3   3    5.00    0.90
 -11  -3   3    5.10    1.20
  10   3  -3   11.40    0.70
  10   3  -3    9.30    0.80
 -10  -3   3   11.10    1.00
 -10  -3   3   13.90    1.50
   9   3  -3    0.50    0.20
   9   3  -3    0.20    0.30
  -9  -3   3    2.00    0.70
  -9  -3   3    0.80    0.50
  -9  -3   3    0.40    1.70
   8   3  -3    0.40    0.30
   8   3  -3    0.30    0.30
  -8  -3   3    1.50    0.70
  -8  -3   3    0.40    0.40
  -8  -3   3   -0.20    0.60
   7   3  -3   45.70    1.40
   7   3  -3   46.10    1.60
   7   3  -3   45.60    1.40
  -7  -3   3   47.20    1.70
  -7  -3   3   49.20    2.00
  -7  -3   3   44.70    5.40
   6   3  -3   48.70    1.70
   6   3  -3   50.89    1.50
   6   3  -3   50.09    1.50
  -6  -3   3   50.49    1.70
  -6  -3   3   51.39    3.60
  -6  -3   3   52.19    2.30
  -6  -3   3   51.79    1.70
   5   3  -3   84.49    2.50
   5   3  -3   84.29    2.20
   5   3  -3   80.89    2.80
   5   3  -3   78.19    2.20
  -5  -3   3   80.79    2.50
  -5  -3   3   80.99    2.80
  -5  -3   3   84.09    2.50
  -5  -3   3   79.19    3.00
  -5  -3   3   80.79    2.40
   4   3  -3  496.05   12.30
   4   3  -3  474.15   13.20
   4   3  -3  476.55   14.70
  -4  -3   3  460.95   14.80
  -4  -3   3  461.05   12.80
  -4  -3   3  458.35   12.40
  -4  -3   3  469.15   14.50
  -4  -3   3  452.65   14.10
   3   3  -3   13.90    0.80
   3   3  -3   10.90    0.50
   3   3  -3   10.50    0.50
  -3  -3   3   10.60    1.00
  -3  -3   3   10.70    0.40
  -3  -3   3   11.10    0.50
  -3  -3   3   10.40    0.70
  -3  -3   3   10.80    0.60
   2   3  -3   88.29    2.90
   2   3  -3   88.49    2.70
  -2  -3   3   87.79    2.90
  -2  -3   3   88.89    2.40
  -2  -3   3   89.59    2.40
  -2  -3   3   87.69    2.70
   1   3  -3  835.42   24.30
  -1  -3   3  840.52   22.30
  -1  -3   3  847.72   24.00
  -1  -3   3  866.31   26.30
  -1  -3   3  885.81   22.30
   0   3  -3 2081.39   60.99
   0  -3   3 2138.89   53.89
   0  -3   3 2159.78   65.59
   0  -3   3 2195.48   56.19
   0  -3   3 2152.78   55.89
   0  -3   3 2114.49   59.69
  -1   3  -3  241.78    8.30
  -1   3  -3  235.78    6.30
  -1   3  -3  236.28    6.90
  -1   3  -3  244.08    6.30
  -1   3  -3  243.08    7.00
   1  -3   3  240.78    6.30
   1  -3   3  248.98    6.40
   1  -3   3  234.98    6.40
   1  -3   3  238.78    8.60
   1  -3   3  230.28    6.90
  -2   3  -3  359.76   10.00
  -2   3  -3  355.26   10.30
  -2   3  -3  370.86   10.30
  -2   3  -3  361.66    9.60
  -2   3  -3  358.86   12.10
   2  -3   3  361.66   10.30
   2  -3   3  366.06   11.40
   2  -3   3  360.06    9.60
   2  -3   3  358.96   10.30
  -3   3  -3  163.78    4.90
  -3   3  -3  168.58    4.50
  -3   3  -3  169.48    4.70
  -3   3  -3  159.48    5.40
  -3   3  -3  165.58    4.90
   3  -3   3  160.98    4.60
   3  -3   3  168.78    4.40
  -4   3  -3  256.57    7.20
  -4   3  -3  261.07    6.90
  -4   3  -3  253.67    8.20
  -4   3  -3  262.47    6.60
  -4   3  -3  217.68    6.90
   4  -3   3  251.17    7.40
   4  -3   3  254.47    6.60
   4  -3   3  261.77    8.50
   4  -3   3  255.27    6.90
   4  -3   3  255.77    6.90
  -5   3  -3   55.89    1.90
  -5   3  -3   59.29    1.90
  -5   3  -3   59.69    3.30
  -5   3  -3   59.29    3.10
  -5   3  -3   56.09    1.90
   5  -3   3   57.29    2.00
   5  -3   3   57.39    1.90
   5  -3   3   60.09    3.60
   5  -3   3   61.49    1.80
  -6   3  -3   25.70    1.10
  -6   3  -3   26.20    1.10
  -6   3  -3   27.80    3.90
  -6   3  -3   26.20    1.60
   6  -3   3   24.90    1.10
   6  -3   3   24.70    1.20
   6  -3   3   24.70    1.10
   6  -3   3   25.00    1.10
  -7   3  -3   -0.60    0.40
  -7   3  -3   -0.40    1.20
  -7   3  -3    0.60    0.40
  -7   3  -3   -0.80    0.40
   7  -3   3    0.20    0.40
   7  -3   3   -0.20    1.20
   7  -3   3    0.50    0.40
   7  -3   3   -0.20    0.30
  -8   3  -3   58.79    2.10
  -8   3  -3   57.19    5.30
  -8   3  -3   54.29    2.10
   8  -3   3   53.99    3.90
   8  -3   3   58.19    2.10
  -9   3  -3    3.70    0.90
  -9   3  -3    4.50    0.70
   9  -3   3    3.60    0.50
   9  -3   3    3.60    0.70
 -10   3  -3    4.20    0.70
  10  -3   3    4.60    0.70
  10  -3   3    3.10    0.60
 -11   3  -3    3.70    0.90
  11  -3   3    4.90    0.90
 -12  -3   4    4.00    1.40
 -12  -3   4    3.60    1.30
 -11  -3   4    3.60    0.70
 -11  -3   4    5.80    1.30
  10   3  -4    2.50    0.50
 -10  -3   4    3.90    0.70
 -10  -3   4    2.10    2.30
   9   3  -4   35.30    1.20
  -9  -3   4   36.00    2.00
  -9  -3   4   36.90    2.20
  -9  -3   4   39.50    2.70
   8   3  -4   50.99    1.60
  -8  -3   4   56.39    2.30
  -8  -3   4   54.29    2.30
   7   3  -4  232.98    6.80
   7   3  -4  233.58    6.10
  -7  -3   4  229.88    8.10
  -7  -3   4  230.78    7.40
  -7  -3   4  225.58    6.50
   6   3  -4  104.79    3.20
  -6  -3   4  101.89    3.20
  -6  -3   4  105.09    4.30
  -6  -3   4  101.99    4.70
   5   3  -4    9.60    0.80
   5   3  -4    8.60    0.60
  -5  -3   4    9.10    0.70
  -5  -3   4    8.30    0.70
  -5  -3   4    8.60    0.50
  -5  -3   4    8.20    0.70
   4   3  -4   40.20    1.60
   4   3  -4   41.50    1.30
   4   3  -4   41.00    1.40
  -4  -3   4   39.00    1.70
  -4  -3   4   39.40    1.60
  -4  -3   4   40.20    1.30
  -4  -3   4   41.50    1.30
   3   3  -4  962.80   26.70
   3   3  -4  976.10   29.30
  -3  -3   4  977.40   24.90
  -3  -3   4  937.21   29.40
  -3  -3   4  931.81   25.80
  -3  -3   4  923.61   28.40
   2   3  -4   59.19    2.00
  -2  -3   4   57.59    1.70
  -2  -3   4   61.69    2.50
  -2  -3   4   58.29    2.60
   1   3  -4  272.07    8.10
  -1  -3   4  278.77    8.70
  -1  -3   4  289.77    7.40
  -1  -3   4  283.17    7.70
  -1  -3   4  276.97    7.40
  -1  -3   4  279.37    8.90
   0   3  -4   30.50    2.20
   0  -3   4   30.00    1.20
   0  -3   4   31.50    1.00
   0  -3   4   30.40    0.90
  -1   3  -4   69.19    1.90
  -1   3  -4   68.19    3.60
  -1   3  -4   67.59    1.90
   1  -3   4   66.89    2.40
   1  -3   4   67.49    2.00
   1  -3   4   71.69    2.00
   1  -3   4   68.99    2.40
  -2   3  -4   62.59    2.10
  -2   3  -4   62.49    1.90
  -2   3  -4   62.59    2.10
  -2   3  -4   60.29    2.20
  -2   3  -4   65.69    2.30
   2  -3   4   59.89    1.90
   2  -3   4   63.29    1.80
  -3   3  -4    8.50    0.50
  -3   3  -4    9.20    0.90
  -3   3  -4    9.30    0.60
  -3   3  -4   10.10    1.70
  -3   3  -4    8.80    0.50
   3  -3   4    9.00    0.60
   3  -3   4   10.40    0.60
   3  -3   4    8.80    0.60
  -4   3  -4    7.10    0.40
  -4   3  -4    8.70    0.80
  -4   3  -4    8.50    1.60
  -4   3  -4    6.80    0.80
  -4   3  -4    7.80    0.50
  -4   3  -4    8.30    0.70
   4  -3   4    7.80    0.60
   4  -3   4    9.10    1.00
   4  -3   4    6.80    0.60
   4  -3   4    7.30    0.60
  -5   3  -4   99.29    3.70
  -5   3  -4   95.89    2.90
   5  -3   4  100.59    3.00
   5  -3   4   98.79    3.00
   5  -3   4  101.89    4.00
   5  -3   4  100.29    2.90
   5  -3   4  100.69    3.00
  -6   3  -4    2.80    0.50
  -6   3  -4    2.00    0.80
   6  -3   4    2.00    1.20
   6  -3   4    2.80    1.40
   6  -3   4    2.50    0.50
   6  -3   4    2.00    0.40
  -7   3  -4    4.30    0.60
  -7   3  -4    4.30    0.60
  -7   3  -4    5.30    1.00
   7  -3   4    6.80    0.70
   7  -3   4    6.60    0.70
   7  -3   4    6.00    0.60
   7  -3   4    6.60    1.60
  -8   3  -4   12.20    1.40
  -8   3  -4    6.50    0.70
   8  -3   4    7.20    1.00
   8  -3   4    7.60    0.80
  -9   3  -4   13.40    1.10
   9  -3   4   13.50    2.00
   9  -3   4   11.60    1.10
 -10   3  -4    2.50    0.70
  10  -3   4    1.60    0.70
  10  -3   4    3.30    0.60
 -11   3  -4    2.60    0.80
  11  -3   4    2.90    0.80
 -12  -3   5    2.10    1.30
 -12  -3   5    0.50    1.70
 -11  -3   5    7.30    0.90
 -11  -3   5    9.40    1.90
 -10  -3   5    0.90    1.20
 -10  -3   5    1.00    0.90
 -10  -3   5    2.10    0.90
  -9  -3   5   72.79    3.50
  -9  -3   5   75.79    3.10
  -9  -3   5   79.59    3.50
  -8  -3   5   53.99    2.60
  -8  -3   5   54.89    2.40
  -8  -3   5   55.89    2.60
   7   3  -5  232.78    6.90
  -7  -3   5  233.08    7.50
  -7  -3   5  233.58    8.70
   6   3  -5   24.10    1.40
  -6  -3   5   24.20    1.30
  -6  -3   5   24.10    1.50
  -6  -3   5   24.10    1.40
   5   3  -5   53.19    2.50
   5   3  -5   48.70    1.80
  -5  -3   5   48.20    2.00
  -5  -3   5   48.80    2.30
  -5  -3   5   50.39    3.40
   4   3  -5  166.18    5.20
   4   3  -5  160.98    4.60
   4   3  -5  158.48    4.80
  -4  -3   5  155.28    5.20
  -4  -3   5  159.78    4.50
  -4  -3   5  164.88    4.50
  -4  -3   5  160.78    6.20
   3   3  -5  121.89    3.80
   3   3  -5  127.59    4.00
  -3  -3   5  123.89    3.50
  -3  -3   5  122.69    4.10
  -3  -3   5  123.09    3.80
  -3  -3   5  129.39    3.60
  -3  -3   5  127.59    4.20
   2   3  -5   61.69    2.10
  -2  -3   5   62.39    1.80
  -2  -3   5   60.69    2.70
  -2  -3   5   58.09    2.00
  -2  -3   5   59.49    2.40
   1   3  -5   66.59    2.30
  -1  -3   5   70.69    2.60
  -1  -3   5   65.19    2.00
  -1  -3   5   69.49    2.60
   0   3  -5    3.20    0.70
   0  -3   5    2.90    0.40
   0  -3   5    2.80    0.30
   0  -3   5    2.80    0.40
   0  -3   5    3.60    0.30
   0  -3   5    3.90    0.90
  -1   3  -5  108.79    3.60
  -1   3  -5  112.69    4.60
  -1   3  -5  110.09    3.00
  -1   3  -5  110.69    3.00
   1  -3   5  107.69    3.20
   1  -3   5  117.19    3.20
   1  -3   5  113.29    3.90
   1  -3   5  107.99    3.80
  -2   3  -5  330.67    9.50
  -2   3  -5  329.97    8.80
  -2   3  -5  333.57    8.80
  -2   3  -5  337.77    8.70
  -2   3  -5  335.67   11.40
  -2   3  -5  329.97   10.40
   2  -3   5  336.17    8.50
   2  -3   5  284.77    8.80
   2  -3   5  331.97   10.40
  -3   3  -5   78.49    2.30
  -3   3  -5   75.69    2.60
  -3   3  -5   75.09    2.80
  -3   3  -5   75.49    2.20
  -3   3  -5   75.19    2.50
   3  -3   5   76.29    2.40
   3  -3   5   77.19    2.40
   3  -3   5   79.49    3.00
   3  -3   5   75.89    2.30
  -4   3  -5    2.20    0.50
  -4   3  -5    1.60    0.40
  -4   3  -5    1.70    0.30
  -4   3  -5    1.80    0.60
   4  -3   5    1.30    0.40
   4  -3   5    1.80    0.40
   4  -3   5    1.60    0.50
  -5   3  -5   44.60    1.80
  -5   3  -5   46.20    2.10
  -5   3  -5   46.80    1.60
   5  -3   5   46.50    1.70
   5  -3   5   47.60    2.10
   5  -3   5   45.70    2.50
  -6   3  -5    2.20    0.80
  -6   3  -5    2.40    0.50
   6  -3   5    2.70    0.50
   6  -3   5    3.10    0.70
   6  -3   5    3.20    0.60
   6  -3   5    3.70    0.60
  -7   3  -5    9.00    0.90
  -7   3  -5   11.80    1.40
   7  -3   5    8.00    0.80
   7  -3   5    8.80    0.90
   7  -3   5   11.10    1.80
   7  -3   5   10.90    0.90
  -8   3  -5    4.80    0.70
  -8   3  -5    4.80    1.00
   8  -3   5    4.30    0.70
   8  -3   5    5.60    1.10
  -9   3  -5    0.80    0.50
   9  -3   5    0.80    0.50
   9  -3   5    0.80    0.60
 -10   3  -5    0.70    0.70
  10  -3   5    1.50    0.70
  10  -3   5   -0.10    0.80
 -11  -3   6    7.30    1.40
 -11  -3   6    8.70    1.50
 -11  -3   6    6.60    2.30
 -10  -3   6    4.70    1.40
 -10  -3   6    4.50    1.10
  -9  -3   6   15.30    1.50
  -9  -3   6   12.90    1.80
  -9  -3   6   17.20    1.70
  -8  -3   6   10.20    1.10
  -8  -3   6   11.40    1.20
  -8  -3   6    8.30    1.60
   7   3  -6    3.80    0.60
  -7  -3   6    3.90    0.70
  -7  -3   6    3.00    0.80
  -7  -3   6    3.50    0.90
   6   3  -6    0.20    0.40
  -6  -3   6    0.00    0.40
  -6  -3   6    0.40    0.40
  -6  -3   6    0.20    0.80
   5   3  -6   73.19    2.50
  -5  -3   6   73.99    2.80
  -5  -3   6   73.69    3.10
  -5  -3   6   74.89    2.50
   4   3  -6   -0.30    0.30
  -4  -3   6    0.00    0.30
  -4  -3   6    0.10    0.50
  -4  -3   6    0.80    0.30
   3   3  -6    0.20    0.50
  -3  -3   6    0.00    0.30
  -3  -3   6    0.50    0.40
  -3  -3   6    0.50    0.60
  -3  -3   6    1.00    0.30
  -3  -3   6    0.30    0.60
   2   3  -6    0.60    0.40
  -2  -3   6    0.50    0.30
  -2  -3   6    0.20    0.30
  -2  -3   6    0.10    0.40
  -2  -3   6    1.00    0.40
   1   3  -6    1.20    0.40
  -1  -3   6    1.30    0.30
  -1  -3   6    1.80    0.40
  -1  -3   6    1.30    0.70
  -1  -3   6    1.70    0.80
   0   3  -6   12.20    1.30
   0  -3   6   12.50    1.10
   0  -3   6   12.90    0.70
   0  -3   6   12.70    0.60
   0  -3   6   12.10    0.70
  -1   3  -6   17.50    1.30
  -1   3  -6   17.30    0.60
  -1   3  -6   17.00    0.60
  -1   3  -6   18.20    1.00
   1  -3   6   17.00    0.80
   1  -3   6   18.30    0.80
   1  -3   6   17.00    0.80
  -2   3  -6   30.00    2.60
  -2   3  -6   32.00    1.70
  -2   3  -6   29.60    1.00
  -2   3  -6   29.20    1.30
  -2   3  -6   29.70    1.00
   2  -3   6   30.70    1.80
   2  -3   6   29.30    1.20
   2  -3   6   31.20    1.20
  -3   3  -6   19.20    1.20
  -3   3  -6   19.30    1.00
  -3   3  -6   18.80    1.00
  -3   3  -6   19.40    2.70
   3  -3   6   19.60    0.90
   3  -3   6   18.90    1.00
   3  -3   6   18.70    1.20
  -4   3  -6   81.09    2.80
  -4   3  -6   81.59    3.10
  -4   3  -6   86.19    2.50
  -4   3  -6   84.29    3.50
   4  -3   6   80.29    2.60
   4  -3   6   83.59    2.60
  -5   3  -6  194.68    5.80
  -5   3  -6  191.68    6.20
  -5   3  -6  188.78    5.30
  -5   3  -6  185.98    7.70
   5  -3   6  183.48    5.40
   5  -3   6  188.68    5.50
  -6   3  -6   76.99    3.40
  -6   3  -6   73.69    2.50
   6  -3   6   78.69    4.70
   6  -3   6   73.69    2.60
   6  -3   6   75.39    4.70
  -7   3  -6    2.70    0.80
  -7   3  -6    1.00    0.50
   7  -3   6    1.70    0.50
   7  -3   6    2.60    0.60
  -8   3  -6   -0.10    0.50
  -8   3  -6    1.90    0.70
  -9   3  -6    0.50    0.70
 -10   3  -6    0.10    1.20
  10  -3   6    1.20    0.80
 -11  -3   7   -0.50    0.60
 -11  -3   7   -0.20    1.00
 -10  -3   7   32.10    1.70
 -10  -3   7   27.30    2.20
 -10  -3   7   32.70    2.20
  -9  -3   7   11.30    1.50
  -9  -3   7   11.20    1.20
  -9  -3   7   13.90    1.50
  -8  -3   7    0.50    0.80
  -8  -3   7    1.70    0.90
  -8  -3   7    1.00    1.00
   7   3  -7    4.20    0.70
  -7  -3   7    3.70    0.80
  -7  -3   7    3.30    0.90
  -7  -3   7    3.70    0.60
   6   3  -7   13.70    1.10
  -6  -3   7   11.60    0.90
  -6  -3   7   13.70    1.30
   5   3  -7    0.90    0.50
  -5  -3   7    1.90    0.40
  -5  -3   7    1.20    0.70
  -5  -3   7    1.70    0.70
   4   3  -7    5.90    0.70
  -4  -3   7    6.30    0.90
  -4  -3   7    7.20    1.20
  -4  -3   7    8.90    0.90
   3   3  -7   28.80    1.40
  -3  -3   7   32.90    2.90
  -3  -3   7   29.90    1.60
  -3  -3   7   28.90    1.20
   2   3  -7  110.89    4.10
  -2  -3   7  108.99    3.50
  -2  -3   7  109.59    3.30
   1   3  -7    1.80    1.00
  -1  -3   7    2.70    0.40
  -1  -3   7    1.10    0.70
   0   3  -7   39.70    3.20
   0  -3   7   39.10    1.40
   0  -3   7   37.50    1.30
  -1   3  -7   18.40    1.10
   1  -3   7   15.70    0.90
  -2   3  -7    2.90    0.40
  -2   3  -7    2.40    0.50
  -2   3  -7    2.00    0.50
   2  -3   7    3.40    0.50
  -3   3  -7   26.60    1.00
  -3   3  -7   28.90    1.40
  -3   3  -7   26.70    1.40
   3  -3   7   25.40    1.40
  -4   3  -7   11.40    1.10
  -4   3  -7   11.40    1.00
  -4   3  -7   12.30    1.30
   4  -3   7   10.50    0.90
  -5   3  -7   20.90    1.30
  -5   3  -7   22.20    1.40
  -5   3  -7   23.90    2.00
   5  -3   7   21.60    1.30
  -6   3  -7    3.30    0.60
   6  -3   7    3.90    0.70
   6  -3   7    3.80    2.00
   6  -3   7    4.40    1.20
  -7   3  -7   15.80    1.10
   7  -3   7   16.50    1.20
  -8   3  -7    0.60    0.60
  -9   3  -7    5.00    0.80
 -10  -3   8    3.90    1.20
 -10  -3   8    3.60    1.10
 -10  -3   8    3.10    0.70
  -9  -3   8   -0.80    0.90
  -9  -3   8    0.20    0.60
  -9  -3   8    1.60    1.90
  -8  -3   8    0.50    1.90
  -8  -3   8   -0.20    1.80
  -8  -3   8    0.60    0.60
   7   3  -8    0.80    0.50
  -7  -3   8    1.90    1.90
  -7  -3   8    0.40    0.50
  -7  -3   8    0.90    0.80
   6   3  -8   11.70    1.00
  -6  -3   8   11.20    1.80
  -6  -3   8   11.60    1.40
  -6  -3   8   11.00    1.20
   5   3  -8    8.40    1.00
  -5  -3   8    6.20    0.90
  -5  -3   8    8.00    1.20
  -5  -3   8    8.60    1.00
   4   3  -8    3.80    0.70
  -4  -3   8    3.80    0.60
  -4  -3   8    3.30    0.70
  -4  -3   8    3.80    0.80
   3   3  -8   16.40    1.20
  -3  -3   8   14.40    3.50
  -3  -3   8   17.80    1.80
  -3  -3   8   14.80    1.30
   2   3  -8    1.20    0.60
  -2  -3   8    1.80    0.50
  -2  -3   8    0.90    0.60
   1   3  -8   29.00    1.40
  -1  -3   8   28.70    1.70
   0   3  -8   13.30    2.60
   0  -3   8   10.30    0.80
  -1   3  -8    2.80    0.70
   1  -3   8    3.70    0.60
  -2   3  -8    0.80    0.60
  -2   3  -8    0.00    0.40
  -2   3  -8    0.50    0.50
   2  -3   8   -0.40    0.50
  -3   3  -8    1.30    0.60
  -3   3  -8    1.40    0.60
  -3   3  -8    1.80    0.40
   3  -3   8    2.10    0.60
  -4   3  -8   44.10    1.50
  -4   3  -8   43.60    1.90
  -4   3  -8   45.60    2.50
   4  -3   8   43.80    1.80
  -5   3  -8   28.20    1.50
  -5   3  -8   26.50    1.20
  -5   3  -8   25.70    2.20
   5  -3   8   29.10    1.50
  -6   3  -8   26.40    2.30
  -6   3  -8   26.20    3.30
  -6   3  -8   25.40    1.50
   6  -3   8   26.20    1.50
   6  -3   8   25.50    3.10
  -7   3  -8    3.20    1.00
  -8   3  -8    0.50    0.60
  -9  -3   9    0.40    0.60
  -9  -3   9   -1.40    0.90
  -9  -3   9   -1.20    1.00
  -8  -3   9    0.40    0.90
  -8  -3   9    0.10    0.80
  -8  -3   9   -0.20    0.80
  -7  -3   9   -0.70    1.10
  -7  -3   9   -0.50    1.10
  -7  -3   9   -0.60    0.70
   6   3  -9    0.00    0.80
  -6  -3   9    0.10    0.60
  -6  -3   9    0.70    0.80
  -6  -3   9    0.20    0.70
   5   3  -9    7.30    0.90
  -5  -3   9    8.00    1.10
  -5  -3   9    5.80    0.70
  -5  -3   9    8.70    1.90
   4   3  -9    0.20    0.60
  -4  -3   9    1.60    0.60
  -4  -3   9    0.30    0.80
  -4  -3   9    0.60    4.90
   3   3  -9    2.30    0.80
  -3  -3   9    2.40    0.80
  -3  -3   9    2.60    0.70
  -3  -3   9    3.70    0.60
   2   3  -9    8.20    1.80
  -2  -3   9    9.40    1.70
   1   3  -9   28.50    1.60
  -1  -3   9   30.10    1.40
   0   3  -9   -0.70    0.70
   0  -3   9    0.40    0.50
  -1   3  -9   -0.10    1.50
   1  -3   9    0.80    0.60
  -2   3  -9    0.20    1.10
  -2   3  -9    1.10    0.80
   2  -3   9    0.90    0.30
  -3   3  -9    8.80    1.00
  -3   3  -9    8.70    1.00
  -3   3  -9    9.40    0.60
   3  -3   9    7.90    0.80
  -4   3  -9   34.90    1.80
  -4   3  -9   37.40    1.30
   4  -3   9   36.60    1.70
  -5   3  -9   10.40    0.80
  -5   3  -9    9.90    1.10
   5  -3   9   11.90    1.10
  -6   3  -9    0.90    0.50
  -6   3  -9    0.80    1.80
   6  -3   9    1.50    0.70
  -7   3  -9    0.00    0.60
  -8  -3  10    5.60    1.20
  -8  -3  10    4.00    1.30
  -8  -3  10    4.50    1.10
  -7  -3  10    7.30    1.20
  -7  -3  10    6.70    0.90
  -7  -3  10    6.20    2.70
  -6  -3  10    0.10    0.80
  -6  -3  10   -0.10    0.50
  -6  -3  10    0.90    1.40
  -5  -3  10    2.20    0.80
  -5  -3  10    2.10    0.80
  -5  -3  10    1.90    5.00
  -4  -3  10   -0.80    0.70
  -4  -3  10   -0.70    1.00
  -3  -3  10    3.80    1.00
  -3  -3  10    2.70    0.60
  -2  -3  10   13.20    1.00
  -1  -3  10    0.40    0.50
   0  -3  10    5.80    0.70
   1  -3  10    5.20    0.80
  -2   3 -10   -0.40    1.00
   2  -3  10   -0.40    0.60
  -3   3 -10    1.90    0.70
   3  -3  10    0.90    0.90
  -4   3 -10    2.80    0.40
  -4   3 -10    1.80    0.80
   4  -3  10    3.40    0.80
  -5   3 -10    0.70    0.40
  -5   3 -10    1.10    0.80
   5  -3  10    1.00    0.70
  -6   3 -10   -0.60    0.40
  -6   3 -10   -1.00    1.50
  -7  -3  11    0.80    1.00
  -7  -3  11   -0.40    2.30
  -6  -3  11    2.70    1.10
  -6  -3  11    2.20    0.70
  -5  -3  11   -0.20    0.80
  -5  -3  11    0.40    0.90
  -4  -3  11    2.00    0.90
  -4  -3  11    2.40    0.70
  -3  -3  11    0.30    0.80
  -3  -3  11   -0.40    1.30
  -2  -3  11   14.70    1.10
  -2  -3  11   14.80    1.90
  -1  -3  11    0.00    0.60
   0  -3  11    2.30    0.70
  -1   3 -11   -0.30    0.70
   1  -3  11    1.20    0.60
  -2   3 -11    1.50    0.70
   2  -3  11    1.90    0.70
  -3   3 -11    5.90    0.90
   3  -3  11    6.10    1.50
  -4   3 -11    5.20    1.00
   4  -3  11    6.50    1.00
  -5  -3  12    0.80    0.60
  -5  -3  12    0.30    1.70
  -4  -3  12    3.10    1.60
  -4  -3  12    4.70    1.60
  -3  -3  12    0.60    0.60
  -3  -3  12   -0.90    0.80
  -2  -3  12    0.70    0.60
  -2  -3  12    0.20    0.90
  -1  -3  12    1.50    0.70
   0  -3  12    6.70    0.90
  -1   3 -12    3.50    0.70
   1  -3  12    2.30    0.80
  -2   3 -12    0.90    0.80
   2  -3  12    0.40    0.70
  -2  -4 -12    1.10    0.70
  -1  -4 -12    6.00    0.80
   0  -4 -12    5.30    0.80
  -1   4  12    0.10    1.70
   1  -4 -12    0.80    0.60
  -2   4  12   -0.10    1.60
   2  -4 -12   -0.40    0.50
  -3   4  12    0.50    0.70
  -3   4  12    0.30    0.90
   3  -4 -12    0.60    0.50
  -4   4  12    1.30    1.30
  -4   4  12   -0.30    0.70
   4  -4 -12   -0.30    0.40
  -5   4  12   -0.60    0.90
   5  -4 -12   -0.10    0.40
  -4  -4 -11    1.10    0.70
  -3  -4 -11    1.40    0.70
  -2  -4 -11    1.30    0.80
  -1  -4 -11   -0.60    0.60
   0   4  11    1.00    0.70
   0   4  11    1.00    0.70
   0  -4 -11   -0.30    0.50
  -1   4  11    4.80    1.00
  -1   4  11    4.50    0.80
   1  -4 -11    4.20    0.70
  -2   4  11    0.90    0.70
  -2   4  11    1.40    0.80
   2  -4 -11    0.60    0.50
  -3   4  11    1.20    1.50
  -3   4  11   -0.60    0.80
   3  -4 -11   -0.20    0.50
  -4   4  11    1.00    0.80
  -4   4  11    3.70    1.10
   4  -4 -11    0.20    0.50
  -5   4  11    3.90    1.00
  -5   4  11    2.00    1.00
  -5   4  11    5.20    1.10
   5  -4 -11    3.50    0.60
  -6   4  11    1.00    2.10
  -6   4  11    1.10    0.70
  -6   4  11   -0.30    0.80
   6  -4 -11    0.10    0.40
  -7   4  11    1.70    0.90
  -7   4  11    0.40    3.50
  -7   4  11    0.70    1.00
   7  -4 -11    1.20    0.50
   6   4  10    1.80    0.90
  -6  -4 -10    0.40    1.60
   5   4  10    3.80    1.00
  -5  -4 -10    4.00    0.80
  -4  -4 -10    0.60    0.70
  -3  -4 -10    2.40    0.70
  -2  -4 -10    0.80    0.60
   1   4  10    4.40    0.80
  -1  -4 -10    5.30    0.90
   0   4  10    4.90    0.70
   0   4  10    2.80    0.80
   0  -4 -10    2.30    0.60
  -1   4  10    1.10    0.70
  -1   4  10    2.60    0.70
   1  -4 -10    0.80    0.50
  -2   4  10   10.00    1.00
  -2   4  10    8.30    1.10
   2  -4 -10    7.20    0.70
  -3   4  10    0.20    0.60
  -3   4  10    0.90    1.20
  -3   4  10    0.50    0.70
   3  -4 -10    1.30    0.40
  -4   4  10    0.30    0.70
  -4   4  10    1.60    0.70
  -4   4  10    1.10    0.80
   4  -4 -10    0.50    0.50
  -5   4  10    4.90    1.00
  -5   4  10    3.30    0.90
  -5   4  10    4.30    0.80
   5  -4 -10    4.60    0.60
  -6   4  10    2.10    0.70
  -6   4  10    1.30    1.80
  -6   4  10    1.80    0.80
   6  -4 -10    1.30    1.00
  -7   4  10    2.40    1.00
  -7   4  10    2.30    1.00
  -7   4  10    1.40    8.00
   7  -4 -10    1.60    0.50
  -8   4  10    2.20    1.00
  -8   4  10    1.10    1.00
  -8   4  10    0.70    0.70
   8  -4 -10    0.90    1.00
   7   4   9    3.10    0.90
  -7  -4  -9    4.00    0.90
   6   4   9   -1.00    0.60
   6   4   9    0.90    0.80
  -6  -4  -9    0.70    1.40
   5   4   9    9.50    1.00
   5   4   9    9.20    0.90
  -5  -4  -9    9.40    2.10
   4   4   9    4.10    0.70
   4   4   9    3.90    0.80
  -4  -4  -9    3.00    0.90
  -4  -4  -9    2.20    0.80
   3   4   9   13.50    1.20
   3   4   9   13.10    1.10
  -3  -4  -9   14.00    1.10
  -3  -4  -9   12.60    1.10
   2   4   9   21.20    1.20
   2   4   9   21.50    1.30
   2   4   9   20.60    1.30
  -2  -4  -9   20.70    1.80
  -2  -4  -9   20.90    1.20
   1   4   9    4.50    1.10
   1   4   9    4.60    0.70
   1   4   9    4.60    0.70
  -1  -4  -9    5.30    0.70
  -1  -4  -9    4.40    0.80
   0   4   9   27.40    1.40
   0   4   9   25.30    1.50
   0   4   9   24.20    1.30
   0  -4  -9   28.60    1.60
   0  -4  -9   25.70    1.40
  -1   4   9   12.30    1.20
  -1   4   9   14.40    1.60
  -1   4   9   15.20    1.10
   1  -4  -9   13.50    1.40
   1  -4  -9   15.00    1.30
  -2   4   9    8.30    0.90
  -2   4   9   10.30    1.10
  -2   4   9    7.80    1.00
   2  -4  -9    7.60    0.90
   2  -4  -9   10.60    1.00
  -3   4   9    4.80    0.70
  -3   4   9    3.20    0.80
  -3   4   9    3.00    0.70
   3  -4  -9    3.20    0.80
   3  -4  -9    2.90    0.50
  -4   4   9    1.50    0.60
  -4   4   9    1.90    0.70
  -4   4   9    0.20    0.60
   4  -4  -9    1.40    0.60
   4  -4  -9    0.90    0.50
  -5   4   9   10.00    1.00
  -5   4   9    9.10    1.10
  -5   4   9   10.00    1.10
   5  -4  -9    9.30    0.90
  -6   4   9    3.70    0.90
  -6   4   9    3.50    0.90
  -6   4   9    4.20    1.90
   6  -4  -9    4.80    0.70
  -7   4   9    0.50    0.60
  -7   4   9    1.30    2.00
  -7   4   9    2.00    0.90
   7  -4  -9    1.10    0.50
  -8   4   9   -0.20    0.90
  -8   4   9   -0.10    0.70
  -8   4   9    1.20    1.00
   8  -4  -9    0.10    0.60
  -9   4   9    0.70    1.10
  -9   4   9    2.80    1.10
   9  -4  -9    1.80    0.60
   8   4   8    5.50    2.40
  -8  -4  -8    5.90    1.00
   7   4   8    1.40    0.60
   7   4   8    2.40    2.00
  -7  -4  -8    1.00    0.80
   6   4   8    5.10    0.80
   6   4   8    3.90    1.10
  -6  -4  -8    4.50    0.80
   5   4   8    0.80    0.60
   5   4   8    1.00    0.50
  -5  -4  -8   -0.10    0.50
   4   4   8   17.60    1.20
   4   4   8   18.40    1.30
  -4  -4  -8   15.90    1.80
  -4  -4  -8   15.90    1.10
  -4  -4  -8   13.20    1.00
   3   4   8   36.20    1.70
   3   4   8   34.90    1.50
   3   4   8   35.00    1.60
  -3  -4  -8   35.60    1.70
  -3  -4  -8   36.40    2.60
   2   4   8   26.80    1.40
   2   4   8   29.30    1.40
   2   4   8   28.80    1.50
  -2  -4  -8   26.30    1.40
  -2  -4  -8   27.60    1.50
   1   4   8   17.10    1.10
   1   4   8   18.20    2.60
   1   4   8   16.20    0.90
   1   4   8   17.00    1.60
  -1  -4  -8   16.10    1.00
  -1  -4  -8   16.10    1.20
   0   4   8   39.30    1.50
   0   4   8   38.10    1.50
   0   4   8   39.10    1.60
   0   4   8   35.10    1.70
   0   4   8   39.10    2.00
   0  -4  -8   37.30    1.70
   0  -4  -8   35.60    1.50
  -1   4   8    8.00    0.80
  -1   4   8    9.30    2.00
  -1   4   8    8.70    1.00
  -1   4   8    7.80    0.70
  -1   4   8    8.80    0.80
   1  -4  -8    8.30    0.80
   1  -4  -8    8.60    0.90
  -2   4   8    7.40    0.90
  -2   4   8   11.10    1.00
  -2   4   8    6.90    1.20
   2  -4  -8   10.50    1.00
   2  -4  -8    8.40    0.80
  -3   4   8   24.60    2.50
  -3   4   8   23.30    3.00
  -3   4   8   23.90    1.40
  -3   4   8   22.50    1.40
   3  -4  -8   22.10    1.40
   3  -4  -8   21.70    1.10
  -4   4   8   20.10    3.20
  -4   4   8   22.90    1.30
  -4   4   8   19.90    1.50
  -4   4   8   23.00    1.30
   4  -4  -8   20.10    2.00
   4  -4  -8   21.50    1.20
  -5   4   8    0.40    0.60
  -5   4   8    1.90    0.80
  -5   4   8    0.90    0.70
   5  -4  -8    1.00    0.50
   5  -4  -8    1.80    0.70
  -6   4   8   16.70    1.40
  -6   4   8   16.90    1.40
  -6   4   8   13.60    1.10
   6  -4  -8   14.50    1.00
   6  -4  -8   15.00    1.30
  -7   4   8   12.90    1.40
  -7   4   8   11.90    1.10
  -7   4   8   12.70    1.40
   7  -4  -8   11.70    1.30
   7  -4  -8   11.40    2.10
  -8   4   8    9.20    3.10
  -8   4   8    7.50    2.00
  -8   4   8    9.10    1.20
   8  -4  -8    8.20    0.80
  -9   4   8    0.00    1.40
  -9   4   8   -0.20    1.40
  -9   4   8    1.30    1.10
   9  -4  -8    0.20    0.80
 -10   4   8    5.80    1.40
 -10   4   8    5.10    1.20
  10  -4  -8    3.90    0.70
   9   4   7   -0.30    0.80
  -9  -4  -7   -0.30    0.70
   8   4   7    1.60    0.90
  -8  -4  -7    2.00    0.80
   7   4   7    4.00    0.70
   7   4   7    5.00    0.90
  -7  -4  -7    3.70    0.80
   6   4   7    8.00    0.90
   6   4   7    9.70    1.00
  -6  -4  -7    7.70    0.90
   5   4   7   46.90    1.90
   5   4   7   40.30    1.70
  -5  -4  -7   46.10    2.60
  -5  -4  -7   35.50    1.70
   4   4   7    0.20    0.60
   4   4   7    0.30    0.70
   4   4   7   -0.80    0.60
  -4  -4  -7    0.20    0.60
  -4  -4  -7   -0.90    0.70
  -4  -4  -7   -0.40    0.50
   3   4   7  106.39    3.40
   3   4   7  106.19    3.40
   3   4   7  108.39    3.20
  -3  -4  -7  110.09    3.80
  -3  -4  -7  113.39    5.00
   2   4   7   43.60    1.60
   2   4   7   42.20    1.50
   2   4   7   41.70    1.70
   2   4   7   42.30    1.60
  -2  -4  -7   42.50    2.80
  -2  -4  -7   39.80    2.30
   1   4   7   43.60    1.60
   1   4   7   47.60    1.70
   1   4   7   46.70    2.90
   1   4   7   37.40    1.70
  -1  -4  -7   43.80    1.60
  -1  -4  -7   43.10    1.80
   0   4   7   14.70    1.40
   0   4   7   15.20    0.90
   0   4   7   15.60    1.00
   0   4   7   16.10    0.90
   0  -4  -7   13.70    0.90
   0  -4  -7   12.50    1.00
  -1   4   7    6.50    1.30
  -1   4   7    5.70    0.70
  -1   4   7    6.30    1.40
  -1   4   7    6.60    0.70
  -1   4   7    9.30    1.70
   1  -4  -7    6.90    0.60
   1  -4  -7    5.70    0.70
  -2   4   7    3.70    0.60
  -2   4   7    4.50    0.50
  -2   4   7    2.00    0.60
  -2   4   7    3.10    0.60
  -2   4   7    4.20    0.60
   2  -4  -7    2.80    0.60
   2  -4  -7    3.80    0.50
  -3   4   7   82.69    3.40
  -3   4   7   62.19    2.60
  -3   4   7   79.19    2.70
  -3   4   7   76.39    2.30
  -3   4   7   72.99    5.60
   3  -4  -7   64.69    2.30
   3  -4  -7   68.69    2.60
  -4   4   7    6.50    0.90
  -4   4   7    6.30    0.60
  -4   4   7    6.30    0.80
  -4   4   7    6.70    1.00
  -4   4   7    5.70    0.80
   4  -4  -7    5.20    0.70
   4  -4  -7    5.20    0.60
  -5   4   7   10.50    0.90
  -5   4   7   10.30    2.00
  -5   4   7    8.10    1.70
  -5   4   7   13.60    1.20
   5  -4  -7   12.70    1.10
   5  -4  -7   15.50    1.00
  -6   4   7   73.29    2.90
  -6   4   7   73.09    4.50
  -6   4   7   70.89    3.30
  -6   4   7   71.59    5.20
   6  -4  -7   72.49    2.50
   6  -4  -7   73.09    2.80
  -7   4   7   18.30    1.50
  -7   4   7   13.70    2.10
   7  -4  -7   13.50    1.20
   7  -4  -7   11.30    2.10
  -8   4   7    6.70    1.10
  -8   4   7    7.40    1.20
  -8   4   7    5.90    1.10
   8  -4  -7    7.30    1.30
   8  -4  -7    6.80    0.90
   8  -4  -7    6.10    0.80
  -9   4   7    8.30    1.00
  -9   4   7    9.90    1.30
  -9   4   7    6.30    1.20
   9  -4  -7    7.70    1.00
 -10   4   7    1.50    1.30
 -10   4   7   -0.10    1.00
  10  -4  -7    0.10    0.60
 -11   4   7    5.20    1.60
  11  -4  -7    3.00    0.70
  10   4   6    5.90    1.00
 -10  -4  -6    4.40    0.90
   9   4   6   13.40    1.20
  -9  -4  -6   11.70    1.20
   8   4   6    3.80    0.90
   8   4   6    5.20    0.90
  -8  -4  -6    6.90    1.20
  -8  -4  -6    5.60    0.80
   7   4   6    1.90    0.70
   7   4   6    1.20    0.40
  -7  -4  -6    0.50    1.00
  -7  -4  -6    1.70    0.80
   6   4   6    1.50    0.60
   6   4   6    0.80    0.40
  -6  -4  -6    1.10    0.50
  -6  -4  -6    1.20    2.00
   5   4   6    2.10    0.60
   5   4   6    1.40    0.50
  -5  -4  -6    2.20    0.50
  -5  -4  -6    1.00    1.40
  -5  -4  -6    0.90    0.40
  -5  -4  -6    0.80    0.70
   4   4   6   14.00    0.90
   4   4   6   15.10    1.00
   4   4   6   15.90    0.90
   4   4   6   14.70    1.20
  -4  -4  -6   14.70    1.30
  -4  -4  -6   12.80    1.20
  -4  -4  -6   14.30    1.00
  -4  -4  -6   15.10    0.80
   3   4   6    6.90    1.50
   3   4   6    7.00    0.60
   3   4   6    7.20    0.70
   3   4   6    6.70    0.60
  -3  -4  -6    5.50    0.60
  -3  -4  -6    7.90    0.90
  -3  -4  -6    5.50    0.60
  -3  -4  -6    6.50    0.80
   2   4   6   12.40    0.80
  -2  -4  -6    9.70    0.80
  -2  -4  -6    9.70    0.80
  -2  -4  -6   14.00    1.30
   1   4   6   64.19    2.60
   1   4   6   65.99    2.10
   1   4   6   63.09    2.10
   1   4   6   65.99    2.10
  -1  -4  -6   58.49    2.00
  -1  -4  -6   61.99    2.50
  -1  -4  -6   64.99    2.20
  -1  -4  -6   64.09    2.00
  -1  -4  -6   63.59    2.10
   0   4   6   16.90    1.20
   0   4   6   17.40    1.00
   0   4   6   17.40    0.90
   0   4   6   16.30    0.80
   0  -4  -6   18.30    1.70
   0  -4  -6   16.60    0.80
   0  -4  -6   16.80    0.80
   0  -4  -6   17.50    1.60
   0  -4  -6   17.80    0.90
   0  -4  -6   16.80    1.00
  -1   4   6   11.80    1.00
  -1   4   6   12.30    0.80
  -1   4   6   12.20    0.80
  -1   4   6   11.90    1.40
  -1   4   6   13.80    2.00
   1  -4  -6   12.80    0.90
   1  -4  -6   13.20    1.00
   1  -4  -6   13.30    0.80
   1  -4  -6   11.90    0.60
   1  -4  -6   14.30    1.10
   1  -4  -6   13.30    2.10
  -2   4   6  238.88    8.60
  -2   4   6  223.08    7.10
  -2   4   6  259.97    7.30
  -2   4   6  235.28    6.70
  -2   4   6  261.07    8.30
   2  -4  -6  234.48    7.80
   2  -4  -6  232.58    6.80
   2  -4  -6  228.88    7.10
   2  -4  -6  241.58    7.10
   2  -4  -6  250.87    7.50
  -3   4   6    0.60    0.30
  -3   4   6    0.60    0.50
  -3   4   6    0.70    0.30
  -3   4   6    0.40    3.10
  -3   4   6    0.20    0.40
  -3   4   6    0.10    0.40
   3  -4  -6   -0.10    0.50
   3  -4  -6    0.50    0.30
   3  -4  -6    0.70    0.30
  -4   4   6   42.00    1.80
  -4   4   6   40.20    2.20
  -4   4   6   40.60    1.60
  -4   4   6   42.70    1.50
  -4   4   6   39.30    1.80
  -4   4   6   39.20    1.60
   4  -4  -6   38.00    1.70
  -5   4   6   10.60    2.00
  -5   4   6   11.90    0.90
  -5   4   6   10.40    0.80
  -5   4   6    9.70    1.20
  -5   4   6   11.50    1.10
  -5   4   6    9.00    1.40
   5  -4  -6    9.10    0.80
   5  -4  -6    9.50    1.70
   5  -4  -6   11.00    0.90
  -6   4   6    4.90    0.60
  -6   4   6    5.70    0.60
  -6   4   6    5.20    0.90
  -6   4   6    7.10    0.90
  -6   4   6    5.50    1.70
  -6   4   6    5.60    0.70
   6  -4  -6    4.50    0.90
   6  -4  -6    3.90    0.60
   6  -4  -6    4.50    0.70
  -7   4   6    0.30    0.80
  -7   4   6    0.80    0.50
  -7   4   6   -0.10    0.50
  -7   4   6   -0.10    1.20
  -7   4   6    2.80    0.90
  -7   4   6    0.20    1.30
   7  -4  -6    0.30    1.00
   7  -4  -6    0.80    0.60
   7  -4  -6   -0.30    0.70
  -8   4   6   13.70    1.10
  -8   4   6   14.90    1.70
  -8   4   6   15.20    1.50
  -8   4   6   18.10    1.60
   8  -4  -6   16.50    0.90
   8  -4  -6   16.10    1.30
   8  -4  -6   14.60    1.10
  -9   4   6   77.19    3.40
  -9   4   6   73.69    3.20
  -9   4   6   77.09    3.30
  -9   4   6   72.09    2.70
   9  -4  -6   73.59    2.80
   9  -4  -6   75.29    3.30
   9  -4  -6   72.69    2.40
 -10   4   6   10.30    1.60
 -10   4   6   10.30    1.30
  10  -4  -6   12.10    1.10
 -11   4   6   -0.20    1.40
 -11   4   6   -0.50    0.90
  11  -4  -6    0.00    0.60
  10   4   5    3.90    0.90
 -10  -4  -5    5.00    2.20
   9   4   5    0.20    4.40
   9   4   5    0.60    0.60
  -9  -4  -5    0.80    1.30
   8   4   5   20.40    5.00
   8   4   5   19.70    1.30
  -8  -4  -5   21.40    1.60
  -8  -4  -5   23.10    1.90
   7   4   5    2.40    0.60
   7   4   5    2.40    0.50
  -7  -4  -5    3.60    2.10
  -7  -4  -5    2.70    0.60
   6   4   5    1.70    0.50
   6   4   5    1.70    0.60
  -6  -4  -5    1.30    0.50
  -6  -4  -5    3.50    0.80
   5   4   5   65.89    2.20
   5   4   5   67.99    2.30
   5   4   5   58.09    2.50
  -5  -4  -5   67.59    2.90
  -5  -4  -5   65.49    2.20
  -5  -4  -5   69.59    2.40
  -5  -4  -5   65.69    2.30
  -5  -4  -5   67.89    2.30
   4   4   5    2.10    0.30
   4   4   5    2.10    0.40
   4   4   5    2.10    0.40
   4   4   5    1.00    0.40
  -4  -4  -5    1.70    0.60
  -4  -4  -5    1.10    0.70
  -4  -4  -5    1.90    0.50
  -4  -4  -5    1.50    0.30
  -4  -4  -5    2.30    0.40
   3   4   5   21.00    1.00
   3   4   5   22.00    2.00
   3   4   5   21.70    1.30
   3   4   5   22.90    1.00
  -3  -4  -5   20.40    1.10
  -3  -4  -5   26.50    1.00
  -3  -4  -5   20.10    1.20
  -3  -4  -5   21.40    1.00
  -2  -4  -5   58.29    2.00
  -2  -4  -5   64.49    2.30
  -2  -4  -5   56.29    1.90
   1   4   5   28.80    1.10
   1   4   5   28.10    1.00
   1   4   5   30.20    1.10
   1   4   5   28.40    1.80
  -1  -4  -5   24.30    1.10
  -1  -4  -5   26.10    1.10
  -1  -4  -5   26.70    1.80
  -1  -4  -5   26.20    2.20
  -1  -4  -5   25.50    1.10
   0   4   5   58.29    2.30
   0   4   5   56.49    3.00
   0   4   5   56.09    2.70
   0  -4  -5   54.39    1.90
   0  -4  -5   56.79    1.80
   0  -4  -5   56.59    1.80
   0  -4  -5   59.89    2.80
   0  -4  -5   56.39    2.00
   0  -4  -5   57.39    3.40
  -1   4   5   86.69    2.40
  -1   4   5   79.49    2.50
  -1   4   5   78.09    2.60
  -1   4   5   77.39    2.70
  -1   4   5   78.39    2.70
   1  -4  -5   80.59    2.50
   1  -4  -5   83.69    2.40
   1  -4  -5   80.49    2.70
   1  -4  -5   82.79    2.50
   1  -4  -5   80.19    2.70
  -2   4   5  200.58    5.60
  -2   4   5  168.48    4.90
  -2   4   5  168.68    4.70
  -2   4   5  165.98    5.30
  -2   4   5  202.08    4.90
   2  -4  -5  168.38    5.60
   2  -4  -5  169.98    6.70
   2  -4  -5  172.08    6.40
   2  -4  -5  170.38    5.30
   2  -4  -5  164.18    4.90
  -3   4   5  136.59    4.40
  -3   4   5  133.99    5.50
  -3   4   5  137.39    5.20
  -3   4   5  141.09    4.50
  -3   4   5  157.98    4.00
  -3   4   5  135.49    4.00
   3  -4  -5  138.29    5.00
   3  -4  -5  138.59    4.00
   3  -4  -5  136.49    5.40
   3  -4  -5  134.69    4.20
   3  -4  -5  134.39    6.30
   3  -4  -5  137.29    4.60
  -4   4   5   11.10    2.10
  -4   4   5   11.20    1.10
  -4   4   5   10.10    1.60
  -4   4   5   10.20    0.70
  -4   4   5    9.20    0.90
  -4   4   5   11.40    1.30
   4  -4  -5   11.90    1.00
   4  -4  -5   11.10    0.80
   4  -4  -5   11.80    0.80
   4  -4  -5    8.00    0.90
  -5   4   5   61.99    2.80
  -5   4   5   61.29    2.40
  -5   4   5   60.79    2.40
  -5   4   5   61.19    2.00
  -5   4   5   61.59    3.70
  -5   4   5   60.09    2.30
   5  -4  -5   58.99    2.20
   5  -4  -5   61.09    1.90
   5  -4  -5   58.09    2.00
  -6   4   5    0.60    0.40
  -6   4   5    1.00    0.40
  -6   4   5    1.20    3.40
  -6   4   5    0.50    0.50
  -6   4   5   -0.20    0.60
   6  -4  -5    1.70    0.50
   6  -4  -5    1.20    0.40
   6  -4  -5   -0.20    0.30
  -7   4   5    3.90    0.80
  -7   4   5    3.70    0.70
  -7   4   5    2.40    1.50
  -7   4   5    2.50    0.80
  -7   4   5    3.60    0.60
  -7   4   5    3.90    0.60
   7  -4  -5    3.10    0.80
   7  -4  -5    3.10    0.50
   7  -4  -5    3.10    0.70
  -8   4   5    0.20    1.50
  -8   4   5    0.20    1.10
  -8   4   5    0.30    1.10
  -8   4   5    0.80    0.60
  -8   4   5   -0.50    0.50
  -8   4   5    1.60    0.90
   8  -4  -5    0.40    0.70
   8  -4  -5   -0.10    0.40
   8  -4  -5    0.00    0.50
  -9   4   5   29.10    1.60
  -9   4   5   35.40    3.00
  -9   4   5   30.90    2.20
  -9   4   5   28.80    2.70
   9  -4  -5   32.60    2.00
   9  -4  -5   29.40    1.70
   9  -4  -5   29.20    1.30
 -10   4   5    2.10    1.00
 -10   4   5    1.70    1.30
  10  -4  -5    3.10    0.60
 -11   4   5    9.20    1.40
 -11   4   5   11.30    2.50
  11  -4  -5   13.00    1.20
 -12   4   5    0.60    1.50
  11   4   4    7.30    1.00
 -11  -4  -4    7.10    1.00
  10   4   4   -0.50    0.60
 -10  -4  -4    0.90    0.60
   9   4   4    0.10    3.90
   9   4   4    0.20    0.50
  -9  -4  -4    0.10    0.50
   8   4   4    0.60    0.40
   8   4   4    0.20    0.50
  -8  -4  -4    0.30    1.60
  -8  -4  -4    0.60    0.40
   7   4   4    0.50    0.60
   7   4   4    1.10    1.10
  -7  -4  -4    1.30    0.60
  -7  -4  -4    0.90    2.10
  -7  -4  -4    0.60    0.50
   6   4   4   -0.50    0.30
   6   4   4   -0.50    0.40
  -6  -4  -4   -0.30    0.40
  -6  -4  -4   -0.60    0.50
  -6  -4  -4   -0.50    0.40
  -6  -4  -4   -2.10    0.80
   5   4   4    4.70    1.40
   5   4   4    3.60    0.50
   5   4   4    4.90    1.40
   5   4   4    3.70    0.40
  -5  -4  -4    3.40    1.20
  -5  -4  -4    5.40    0.60
  -5  -4  -4    4.90    0.80
  -5  -4  -4    4.70    0.60
   4   4   4  280.97    9.20
   4   4   4  280.17    7.70
   4   4   4  276.17    7.40
   4   4   4  280.57    8.10
   4   4   4  281.37    7.70
  -4  -4  -4  284.97    7.70
  -4  -4  -4  279.77    9.20
  -4  -4  -4  280.27    8.00
  -4  -4  -4  281.17    8.70
  -4  -4  -4  286.77    7.70
   3   4   4  146.29    4.20
   3   4   4  146.39    4.30
   3   4   4  147.69    4.00
   3   4   4  145.39    4.50
   3   4   4  146.19    4.10
  -3  -4  -4  142.99    6.20
  -3  -4  -4  148.49    4.20
  -3  -4  -4  146.29    4.30
  -3  -4  -4  145.49    5.20
   2   4   4   22.50    0.90
   2   4   4   22.10    0.80
  -2  -4  -4   18.00    0.80
  -2  -4  -4   20.10    0.90
  -2  -4  -4   17.80    0.80
  -2  -4  -4   17.40    0.80
   1   4   4   18.30    0.80
   1   4   4   17.40    1.50
   1   4   4   19.90    0.90
   1   4   4   18.90    0.80
  -1  -4  -4   18.80    0.80
  -1  -4  -4   18.50    0.80
  -1  -4  -4   19.80    0.80
  -1  -4  -4   17.80    0.80
   0   4   4    5.20    0.50
   0   4   4    6.20    0.60
   0   4   4    5.80    0.50
   0   4   4    5.70    0.50
   0   4   4    4.80    1.00
   0  -4  -4    5.50    0.90
   0  -4  -4    6.10    0.50
   0  -4  -4    5.50    0.50
   0  -4  -4    7.50    0.50
   0  -4  -4    6.50    0.60
  -1   4   4   -0.10    0.30
  -1   4   4    0.10    0.50
  -1   4   4    0.60    0.70
  -1   4   4    0.40    0.50
  -1   4   4    0.80    0.30
   1  -4  -4    0.10    0.30
   1  -4  -4   -0.20    0.30
   1  -4  -4    0.10    0.60
   1  -4  -4    0.20    0.50
   1  -4  -4    0.00    0.40
  -2   4   4    4.60    1.10
  -2   4   4    4.60    0.80
  -2   4   4    6.10    0.70
  -2   4   4    4.60    0.60
  -2   4   4    5.00    0.50
  -2   4   4    4.90    0.50
   2  -4  -4    4.60    0.50
   2  -4  -4    5.10    0.50
   2  -4  -4    4.20    0.40
   2  -4  -4    5.30    1.20
   2  -4  -4    4.80    1.00
   2  -4  -4    4.20    0.40
  -3   4   4  360.66   11.80
  -3   4   4  366.66   13.40
  -3   4   4  371.46   12.50
  -3   4   4  374.76   10.90
  -3   4   4  373.56    9.70
  -3   4   4  427.26   10.20
   3  -4  -4  373.76   10.00
   3  -4  -4  367.46   10.20
   3  -4  -4  374.16   10.10
   3  -4  -4  373.76   10.80
   3  -4  -4  370.16    9.70
   3  -4  -4  380.26   11.90
  -4   4   4   44.60    1.80
  -4   4   4   42.50    2.60
  -4   4   4   46.50    1.60
  -4   4   4   44.90    1.90
  -4   4   4   43.50    1.50
  -4   4   4   45.10    1.90
   4  -4  -4   44.50    1.60
   4  -4  -4   45.50    1.90
   4  -4  -4   44.40    1.50
   4  -4  -4   45.00    1.40
  -5   4   4   58.59    2.30
  -5   4   4   58.39    1.80
  -5   4   4   54.69    3.50
  -5   4   4   56.49    2.20
  -5   4   4   57.49    1.90
   5  -4  -4   54.49    3.80
   5  -4  -4   55.49    1.90
   5  -4  -4   56.89    1.90
   5  -4  -4   52.39    1.70
   5  -4  -4   56.99    1.90
  -6   4   4   77.39    5.20
  -6   4   4   76.39    2.40
  -6   4   4   79.19    2.60
  -6   4   4   75.29    2.90
  -6   4   4   78.59    3.50
  -6   4   4   79.69    2.50
   6  -4  -4   77.09    2.80
   6  -4  -4   80.79    3.60
   6  -4  -4   77.69    2.70
   6  -4  -4   77.39    2.50
  -7   4   4   17.60    2.60
  -7   4   4   16.70    1.00
  -7   4   4   16.10    1.30
  -7   4   4   14.90    1.50
  -7   4   4   16.90    1.40
  -7   4   4   18.10    1.30
   7  -4  -4   14.80    1.20
   7  -4  -4   17.20    2.70
   7  -4  -4   14.90    0.80
  -8   4   4   59.19    2.20
  -8   4   4   59.39    2.90
  -8   4   4   60.19    2.70
  -8   4   4   59.09    3.60
  -8   4   4   66.59    3.00
  -8   4   4   60.19    2.30
   8  -4  -4   62.89    2.30
   8  -4  -4   62.29    4.90
   8  -4  -4   58.59    2.00
  -9   4   4    1.10    0.50
  -9   4   4    1.40    0.60
  -9   4   4    0.70    0.80
  -9   4   4    0.40    0.90
  -9   4   4    1.50    0.80
  -9   4   4    2.10    1.00
   9  -4  -4    1.00    0.40
   9  -4  -4    0.90    1.30
   9  -4  -4    0.60    1.00
 -10   4   4    1.30    1.10
 -10   4   4    2.80    1.50
 -10   4   4    0.70    0.50
 -10   4   4    1.50    1.10
  10  -4  -4    2.00    0.50
  10  -4  -4    1.60    0.60
 -11   4   4    3.70    1.70
 -11   4   4    2.90    1.50
  11  -4  -4    2.70    0.80
 -12   4   4    1.80    1.00
 -12   4   4    2.90    1.50
  12  -4  -4    0.70    0.70
  11   4   3   -0.40    0.60
  10   4   3    4.30    0.70
 -10  -4  -3    4.70    0.80
   9   4   3    1.80    0.70
   9   4   3    1.40    0.40
  -9  -4  -3    1.60    0.50
   8   4   3    1.30    3.90
   8   4   3    0.90    1.30
  -8  -4  -3    1.30    0.50
  -8  -4  -3    0.40    0.60
  -8  -4  -3    0.20    2.20
   7   4   3   63.99    3.90
   7   4   3   66.49    2.70
  -7  -4  -3   63.69    2.20
  -7  -4  -3   62.19    4.20
  -7  -4  -3   64.39    3.00
   6   4   3    9.10    1.60
   6   4   3   10.00    1.90
  -6  -4  -3    7.90    0.80
  -6  -4  -3    9.10    1.10
  -6  -4  -3    9.00    0.70
   5   4   3   -0.10    0.30
   5   4   3    0.20    0.20
   5   4   3    0.00    0.20
   5   4   3    0.20    0.40
  -5  -4  -3   -0.10    0.30
  -5  -4  -3   -0.50    0.30
  -5  -4  -3   -0.20    0.40
  -5  -4  -3    0.00    0.20
   4   4   3   23.30    1.00
   4   4   3   23.20    0.90
   4   4   3   22.90    0.90
   4   4   3   22.50    1.00
  -4  -4  -3   23.00    1.10
  -4  -4  -3   23.30    1.10
  -4  -4  -3   25.00    1.10
  -4  -4  -3   21.60    0.90
  -4  -4  -3   22.60    1.20
   3   4   3    3.70    0.80
  -3  -4  -3    3.40    0.40
  -3  -4  -3    2.80    0.30
  -3  -4  -3    2.90    0.40
   2   4   3  200.78    5.90
   2   4   3  216.48    5.90
   2   4   3  234.68    6.60
   2   4   3  200.28    5.30
   2   4   3  208.28    5.60
  -2  -4  -3  194.88    5.60
  -2  -4  -3  197.38    5.60
  -2  -4  -3  196.08    6.50
  -2  -4  -3  191.18    5.90
   1   4   3   -0.10    0.20
   1   4   3    0.10    0.20
   1   4   3    0.10    0.20
   1   4   3    0.20    0.40
   1   4   3    0.00    0.20
   1   4   3    0.20    0.20
  -1  -4  -3    0.30    0.20
  -1  -4  -3    0.00    0.20
  -1  -4  -3    0.30    0.20
  -1  -4  -3    0.00    0.20
  -1  -4  -3   -0.30    0.20
   0   4   3    0.60    0.40
   0   4   3    0.10    0.20
   0   4   3    0.10    0.20
   0   4   3    0.30    0.40
   0   4   3    0.20    0.20
   0   4   3   -0.10    0.20
   0   4   3    0.10    0.20
   0  -4  -3    0.10    0.30
   0  -4  -3    0.20    0.50
   0  -4  -3    0.20    0.20
   0  -4  -3    0.20    0.30
  -1   4   3   15.00    0.70
  -1   4   3   15.30    0.60
  -1   4   3   15.70    0.70
  -1   4   3   15.00    1.30
  -1   4   3   15.00    0.60
  -1   4   3   15.30    0.70
  -1   4   3   15.80    0.70
   1  -4  -3   15.70    1.00
   1  -4  -3   15.40    0.90
   1  -4  -3   16.50    0.60
   1  -4  -3   16.00    0.70
   1  -4  -3   15.70    0.80
   1  -4  -3   15.30    0.70
  -2   4   3    7.80    0.50
  -2   4   3    9.00    0.50
  -2   4   3    6.80    0.50
  -2   4   3    7.30    0.50
  -2   4   3    7.90    0.50
  -2   4   3    7.30    0.60
  -2   4   3    7.70    0.40
  -2   4   3    6.80    0.70
   2  -4  -3    7.20    0.40
   2  -4  -3    7.90    1.20
   2  -4  -3    9.50    1.40
   2  -4  -3    8.20    0.50
   2  -4  -3    8.40    0.40
   2  -4  -3    7.50    0.60
  -3   4   3  125.69    5.70
  -3   4   3  123.69    4.90
  -3   4   3  127.59    5.30
  -3   4   3  124.29    3.70
  -3   4   3  128.19    3.60
  -3   4   3  127.99    4.10
   3  -4  -3  125.09    3.60
   3  -4  -3  129.29    4.80
   3  -4  -3  129.99    3.60
   3  -4  -3  132.19    4.30
   3  -4  -3  129.19    3.90
   3  -4  -3  127.09    3.60
  -4   4   3   25.80    0.90
  -4   4   3   24.20    1.20
  -4   4   3   25.80    1.00
  -4   4   3   21.90    1.20
  -4   4   3   25.50    1.20
  -4   4   3   24.80    2.10
   4  -4  -3   24.10    2.00
   4  -4  -3   25.50    1.00
   4  -4  -3   26.90    1.00
   4  -4  -3   24.80    1.60
   4  -4  -3   25.40    0.90
  -5   4   3   54.89    1.80
  -5   4   3   52.49    4.00
  -5   4   3   57.19    2.20
  -5   4   3   55.69    2.20
  -5   4   3   54.39    3.30
  -5   4   3   54.19    2.10
   5  -4  -3   53.69    1.90
   5  -4  -3   53.59    1.70
   5  -4  -3   54.29    1.80
   5  -4  -3   54.79    1.80
   5  -4  -3   53.29    1.80
  -6   4   3    3.40    0.50
  -6   4   3    4.00    0.50
  -6   4   3    3.00    0.60
  -6   4   3    3.60    0.80
  -6   4   3    3.20    0.50
  -6   4   3    3.30    0.70
   6  -4  -3    3.10    0.40
   6  -4  -3    3.30    0.50
   6  -4  -3    3.20    0.50
   6  -4  -3    3.60    0.60
   6  -4  -3    3.40    0.40
  -7   4   3   46.40    2.20
  -7   4   3   51.59    2.40
  -7   4   3   45.00    1.70
  -7   4   3   50.49    2.70
  -7   4   3   46.20    1.80
  -7   4   3   47.30    2.10
   7  -4  -3   47.10    1.60
   7  -4  -3   47.00    2.90
   7  -4  -3   44.50    1.80
  -8   4   3   29.50    1.90
  -8   4   3   28.90    2.20
  -8   4   3   29.30    1.90
  -8   4   3   27.40    1.80
  -8   4   3   27.80    1.30
  -8   4   3   28.20    1.70
   8  -4  -3   29.70    1.20
   8  -4  -3   30.20    1.50
   8  -4  -3   28.70    1.40
  -9   4   3   14.80    2.70
  -9   4   3   21.50    1.70
  -9   4   3   17.20    1.50
  -9   4   3   18.90    1.90
  -9   4   3   19.20    2.60
  -9   4   3   18.20    1.10
   9  -4  -3   16.00    1.90
   9  -4  -3   18.90    1.30
   9  -4  -3   17.20    1.00
 -10   4   3    0.40    1.10
 -10   4   3   -0.30    0.70
 -10   4   3    0.30    0.50
 -10   4   3   -0.40    0.60
  10  -4  -3   -0.10    0.50
  10  -4  -3   -0.50    0.30
 -11   4   3    1.20    0.60
 -11   4   3    0.90    1.30
 -11   4   3    1.80    6.80
 -11   4   3    0.70    1.20
 -11   4   3    0.90    5.90
  11  -4  -3    1.00    0.60
 -12   4   3    2.80    1.00
 -12   4   3    0.80    1.40
 -12   4   3    0.70    1.10
 -12   4   3    0.40    1.00
  12  -4  -3    0.50    0.70
  12   4   2    8.80    1.00
  11   4   2    4.20    0.80
  10   4   2    0.20    0.70
  10   4   2    0.50    0.80
   9   4   2    4.10    0.50
   9   4   2    4.60    0.70
  -9  -4  -2    4.50    2.00
  -9  -4  -2    4.40    0.70
  -9  -4  -2    5.50    0.80
   8   4   2    1.80    0.40
   8   4   2    0.50    0.50
  -8  -4  -2    1.90    0.60
  -8  -4  -2    1.50    1.20
  -8  -4  -2    0.60    0.60
  -8  -4  -2    1.00    0.50
   7   4   2    1.40    0.40
   7   4   2    1.00    0.70
  -7  -4  -2    1.00    0.40
  -7  -4  -2    0.80    0.60
  -7  -4  -2    1.40    0.40
  -7  -4  -2    1.70    0.70
   6   4   2    9.50    0.70
   6   4   2   10.40    0.70
   6   4   2    8.90    0.70
  -6  -4  -2    8.40    2.10
  -6  -4  -2    8.10    0.70
  -6  -4  -2    8.70    0.60
  -6  -4  -2    8.50    0.60
   5   4   2   16.10    1.20
   5   4   2   14.80    0.70
   5   4   2   18.30    0.70
   5   4   2   17.80    0.80
   5   4   2   18.40    1.80
  -5  -4  -2   16.40    0.80
  -5  -4  -2   15.20    1.10
   4   4   2   14.80    0.70
   4   4   2   13.30    0.80
   4   4   2   16.30    0.70
   4   4   2   14.10    0.60
  -4  -4  -2   15.20    0.70
  -4  -4  -2   13.70    1.70
  -4  -4  -2   15.20    0.70
  -4  -4  -2   13.80    1.10
  -3  -4  -2    2.70    0.90
  -3  -4  -2    4.00    0.40
  -3  -4  -2    2.20    0.40
   2   4   2   88.19    2.40
   2   4   2   88.89    3.50
   2   4   2   85.79    2.30
   2   4   2   86.89    2.50
   2   4   2   85.89    2.40
  -2  -4  -2   89.09    2.50
  -2  -4  -2   83.29    2.90
  -2  -4  -2   84.69    2.50
  -2  -4  -2   86.19    2.50
   1   4   2  173.38    4.60
   1   4   2  176.38    5.10
   1   4   2  181.08    5.50
   1   4   2  182.28    5.10
   1   4   2  182.98    4.80
   1   4   2  174.38    5.60
  -1  -4  -2  178.38    5.10
  -1  -4  -2  175.88    4.90
  -1  -4  -2  174.48    5.70
  -1  -4  -2  183.58    4.60
   0   4   2 2262.77   61.29
   0   4   2 2368.06   58.09
   0   4   2 2257.87   64.19
   0   4   2 2287.97   64.09
   0   4   2 2197.38   58.19
   0   4   2 2441.16   59.99
   0  -4  -2 2329.87   61.09
   0  -4  -2 2306.87   64.69
   0  -4  -2 2265.97   58.49
  -1   4   2 1200.38   33.70
  -1   4   2 1201.08   36.80
  -1   4   2 1196.98   30.10
  -1   4   2 1245.08   33.40
  -1   4   2 1190.68   31.10
  -1   4   2 1136.19   36.30
  -1   4   2 1223.78   31.40
  -1   4   2 1226.48   31.20
   1  -4  -2 1177.58   36.80
   1  -4  -2 1206.28   31.50
   1  -4  -2 1170.58   31.20
   1  -4  -2 1128.99   30.10
   1  -4  -2 1217.98   30.90
   1  -4  -2 1223.08   33.40
  -2   4   2  515.15   14.50
  -2   4   2  509.05   13.00
  -2   4   2  527.65   13.00
  -2   4   2  517.05   13.60
  -2   4   2  508.45   13.60
  -2   4   2  515.05   16.10
  -2   4   2  521.55   15.30
  -2   4   2  498.65   14.50
   2  -4  -2  499.95   14.50
   2  -4  -2  509.35   13.60
   2  -4  -2  505.55   13.50
   2  -4  -2  519.75   14.30
   2  -4  -2  511.45   16.00
   2  -4  -2  516.85   13.00
  -3   4   2    0.40    0.20
  -3   4   2    0.50    0.30
  -3   4   2   -0.20    0.60
  -3   4   2    1.00    2.20
  -3   4   2    0.10    0.20
  -3   4   2    0.20    0.20
  -3   4   2   -0.10    0.30
  -3   4   2    0.40    0.20
   3  -4  -2    0.00    0.20
   3  -4  -2    0.20    0.20
   3  -4  -2    0.40    0.20
   3  -4  -2    0.10    0.20
   3  -4  -2    0.20    0.40
  -4   4   2    7.10    0.80
  -4   4   2    9.50    0.60
  -4   4   2   10.20    0.50
  -4   4   2    9.50    1.50
  -4   4   2    8.60    0.80
   4  -4  -2    8.90    0.50
   4  -4  -2    9.00    0.60
   4  -4  -2    9.10    0.50
   4  -4  -2    9.00    0.70
   4  -4  -2    9.00    0.50
  -5   4   2    0.40    0.20
  -5   4   2   -0.10    0.40
  -5   4   2   -0.80    0.80
  -5   4   2   -0.80    0.30
  -5   4   2   -0.30    0.40
  -5   4   2    0.00    0.20
   5  -4  -2    0.20    0.20
   5  -4  -2    0.10    0.20
   5  -4  -2    0.40    0.30
   5  -4  -2    0.00    0.20
   5  -4  -2   -0.20    0.40
  -6   4   2    1.50    0.90
  -6   4   2    0.50    0.70
  -6   4   2    0.80    0.40
  -6   4   2    2.40    0.60
  -6   4   2    1.40    0.60
  -6   4   2    1.10    0.30
   6  -4  -2    1.20    0.40
   6  -4  -2    1.10    0.30
   6  -4  -2    1.10    0.30
   6  -4  -2    1.40    0.40
   6  -4  -2    0.90    0.80
  -7   4   2   31.80    4.30
  -7   4   2   36.30    1.90
  -7   4   2   32.40    1.80
  -7   4   2   27.60    1.20
  -7   4   2   28.70    2.50
  -7   4   2   26.50    2.30
   7  -4  -2   27.60    1.40
   7  -4  -2   26.20    1.10
   7  -4  -2   30.30    1.50
   7  -4  -2   27.10    1.30
   7  -4  -2   25.50    1.30
  -8   4   2    7.40    1.00
  -8   4   2    6.60    2.50
  -8   4   2    7.10    1.70
  -8   4   2    8.10    1.10
  -8   4   2    7.00    0.70
  -8   4   2    7.70    1.10
   8  -4  -2    7.30    0.80
   8  -4  -2    7.60    0.80
   8  -4  -2    7.20    0.60
  -9   4   2   19.80    1.80
  -9   4   2   18.40    2.90
  -9   4   2   15.60    1.80
  -9   4   2   18.90    1.70
  -9   4   2   18.10    2.70
   9  -4  -2   17.70    1.00
   9  -4  -2   17.40    1.20
   9  -4  -2   18.50    1.30
 -10   4   2   16.60    2.70
 -10   4   2   12.40    1.10
 -10   4   2   15.50    1.70
 -10   4   2   14.20    1.10
 -10   4   2   13.60    1.40
  10  -4  -2   13.70    1.20
  10  -4  -2   14.00    0.90
 -11   4   2    3.50    1.20
 -11   4   2    3.30    0.90
 -11   4   2    3.30    0.80
 -11   4   2    3.70    1.80
  11  -4  -2    4.60    0.80
 -12   4   2    2.00    1.60
 -12   4   2    0.90    1.60
 -12   4   2    1.40    0.80
  12  -4  -2   -0.30    0.60
  12   4   1   13.20    1.20
  11   4   1    7.50    0.80
  10   4   1    0.40    0.40
  10   4   1   -0.60    0.90
 -10  -4  -1    0.60    0.60
 -10  -4  -1   -0.50    0.50
   9   4   1   21.40    0.90
   9   4   1   21.70    1.10
  -9  -4  -1   22.40    2.20
  -9  -4  -1   19.80    1.30
  -9  -4  -1   21.20    1.30
   8   4   1    1.40    0.40
   8   4   1    2.40    0.40
  -8  -4  -1    1.70    2.00
  -8  -4  -1    2.60    5.50
  -8  -4  -1    1.40    0.60
   7   4   1  282.67    7.40
   7   4   1  285.77    7.70
  -7  -4  -1  277.17    7.80
  -7  -4  -1  285.37    7.90
  -7  -4  -1  272.37    8.80
  -7  -4  -1  285.77    9.60
   6   4   1    4.80    0.50
   6   4   1    5.00    0.40
  -6  -4  -1    5.10    0.50
  -6  -4  -1    4.30    0.50
  -6  -4  -1    4.00    0.70
  -6  -4  -1    4.00    0.80
   5   4   1  129.49    3.50
   5   4   1  128.39    3.70
   5   4   1  134.89    3.70
  -5  -4  -1  130.19    3.70
  -5  -4  -1  131.19    4.20
  -5  -4  -1  129.89    3.70
  -5  -4  -1  125.19    4.60
   4   4   1  206.48    5.70
   4   4   1  205.58    5.60
   4   4   1  209.28    5.70
  -4  -4  -1  214.48    5.70
  -4  -4  -1  201.78    7.80
  -4  -4  -1  211.98    5.70
  -4  -4  -1  210.68    6.40
   3   4   1   44.70    1.60
   3   4   1   42.00    1.20
   3   4   1   41.10    1.30
   3   4   1   43.30    2.10
   3   4   1   40.70    1.20
  -3  -4  -1   40.40    1.30
  -3  -4  -1   40.90    1.60
  -3  -4  -1   40.70    2.00
  -3  -4  -1   34.70    1.20
   2   4   1   47.90    1.30
   2   4   1   48.30    1.40
   2   4   1   48.00    1.40
   2   4   1   47.50    1.50
   2   4   1   49.60    1.70
  -2  -4  -1   47.20    1.40
  -2  -4  -1   46.70    1.40
  -2  -4  -1   46.00    1.70
   1   4   1  125.09    4.10
   1   4   1  121.89    3.60
   1   4   1  123.29    3.40
   1   4   1  127.19    3.20
  -1  -4  -1  126.89    3.20
  -1  -4  -1  123.69    3.40
  -1  -4  -1  130.39    3.60
  -1  -4  -1  124.29    3.60
  -1  -4  -1  122.59    4.00
   0   4   1   53.99    1.50
   0   4   1   54.89    1.70
   0   4   1   55.49    1.70
   0   4   1   54.19    1.50
   0  -4  -1   56.09    1.60
   0  -4  -1   54.09    2.20
   0  -4  -1   55.69    1.50
   0  -4  -1   53.99    1.50
  -1   4   1    0.80    0.20
  -1   4   1    0.90    0.10
  -1   4   1    1.00    0.10
  -1   4   1    1.00    0.30
  -1   4   1    1.00    0.60
  -1   4   1    0.70    0.20
  -1   4   1    0.90    0.40
  -1   4   1    1.00    0.20
   1  -4  -1    1.40    0.20
   1  -4  -1    1.20    0.10
   1  -4  -1    1.10    0.20
   1  -4  -1    0.80    0.20
   1  -4  -1    1.40    0.20
  -2   4   1 1132.19   32.90
  -2   4   1 1067.39   27.80
  -2   4   1 1112.19   34.10
  -2   4   1 1123.79   30.80
  -2   4   1 1133.39   28.90
  -2   4   1 1154.88   30.90
  -2   4   1 1117.69   27.80
  -2   4   1 1147.19   29.10
   2  -4  -1 1120.89   28.30
   2  -4  -1 1071.09   29.90
   2  -4  -1 1090.39   34.60
   2  -4  -1 1052.39   27.80
   2  -4  -1 1045.60   30.90
  -3   4   1  861.61   26.80
  -3   4   1  906.31   24.80
  -3   4   1  856.71   24.70
  -3   4   1  882.21   23.30
  -3   4   1  858.11   23.30
  -3   4   1  870.61   27.40
  -3   4   1  908.61   23.30
  -3   4   1  904.61   23.20
   3  -4  -1  861.81   22.30
   3  -4  -1  903.01   23.00
   3  -4  -1  882.71   24.80
   3  -4  -1  898.71   24.10
   3  -4  -1  891.91   27.40
  -4   4   1  131.39    3.40
  -4   4   1  125.79    4.10
  -4   4   1  127.49    4.20
  -4   4   1  126.89    3.60
  -4   4   1  118.19    4.40
  -4   4   1  129.59    3.80
  -4   4   1  127.29    4.00
  -4   4   1  128.19    4.10
   4  -4  -1  131.69    3.60
   4  -4  -1  129.79    3.40
   4  -4  -1  125.89    3.60
   4  -4  -1  128.09    5.20
   4  -4  -1  125.39    4.00
  -5   4   1   20.20    1.10
  -5   4   1   19.80    1.20
  -5   4   1   20.70    0.80
  -5   4   1   19.90    1.20
  -5   4   1   21.10    1.40
  -5   4   1   19.80    1.20
  -5   4   1   21.00    1.30
   5  -4  -1   21.50    0.90
   5  -4  -1   19.50    0.90
   5  -4  -1   20.30    1.00
   5  -4  -1   21.20    0.90
   5  -4  -1   20.90    0.80
  -6   4   1    9.00    1.70
  -6   4   1    9.50    1.00
  -6   4   1    8.10    0.60
  -6   4   1    9.20    0.70
  -6   4   1    8.40    1.20
  -6   4   1    9.10    1.00
   6  -4  -1    9.00    0.70
   6  -4  -1    9.00    0.60
   6  -4  -1    8.50    0.50
   6  -4  -1   10.60    1.90
   6  -4  -1    7.70    0.70
  -7   4   1   33.50    1.60
  -7   4   1   38.80    2.00
  -7   4   1   30.70    1.40
  -7   4   1   30.00    1.70
  -7   4   1   31.80    1.40
  -7   4   1   32.60    1.60
  -7   4   1   37.60    1.90
   7  -4  -1   31.40    1.70
   7  -4  -1   30.80    1.40
   7  -4  -1   29.50    1.30
   7  -4  -1   29.80    2.30
  -8   4   1    1.70    0.40
  -8   4   1    1.20    0.70
  -8   4   1    1.20    0.80
  -8   4   1    1.30    0.40
  -8   4   1    1.80    0.50
  -8   4   1    0.60    0.70
   8  -4  -1    0.60    1.10
   8  -4  -1    0.70    0.40
   8  -4  -1    1.00    0.30
  -9   4   1    1.10    1.90
  -9   4   1    0.30    0.90
  -9   4   1    1.10    0.80
  -9   4   1    0.40    0.90
   9  -4  -1    0.50    0.50
   9  -4  -1    1.30    0.40
 -10   4   1   36.60    4.20
 -10   4   1   30.50    1.50
 -10   4   1   29.60    1.90
 -10   4   1   28.30    3.80
  10  -4  -1   31.80    2.20
  10  -4  -1   31.60    1.60
 -11   4   1    0.80    1.00
 -11   4   1    0.00    0.60
 -11   4   1    0.20    0.80
 -11   4   1    1.30    1.00
  11  -4  -1    1.10    0.60
 -12   4   1    4.70    1.40
 -12   4   1    3.90    1.80
 -12   4   1    6.20    1.10
  12  -4  -1    6.80    1.00
  12   4   0    6.50    0.80
  11   4   0   -0.80    0.40
 -11  -4   0    0.20    0.80
 -11  -4   0   -0.90    0.60
  10   4   0    8.30    0.80
  10   4   0    6.80    0.60
 -10  -4   0    8.50    2.50
 -10  -4   0    8.60    1.20
   9   4   0    2.20    0.50
   9   4   0    1.80    0.60
  -9  -4   0    1.80    0.80
  -9  -4   0    1.40    1.40
  -9  -4   0    2.90    1.10
   8   4   0    7.70    0.70
   8   4   0    7.80    0.60
  -8  -4   0    6.50    0.90
  -8  -4   0    8.90    0.80
  -8  -4   0    9.20    1.40
   7   4   0  110.59    3.70
   7   4   0  106.99    3.10
  -7  -4   0  109.89    4.20
  -7  -4   0  105.99    3.20
  -7  -4   0  104.49    3.80
  -7  -4   0  108.19    4.90
   6   4   0  115.89    3.10
   6   4   0  112.59    3.20
  -6  -4   0  115.69    3.50
  -6  -4   0  113.09    4.20
  -6  -4   0  105.39    3.80
  -6  -4   0  117.09    3.90
  -6  -4   0  111.09    3.30
  -6  -4   0  113.59    4.60
   5   4   0  420.26   11.30
   5   4   0  431.86   10.80
  -5  -4   0  427.26   12.90
  -5  -4   0  406.66   13.60
  -5  -4   0  424.66   11.40
  -5  -4   0  430.66   11.50
  -5  -4   0  439.06   11.40
   4   4   0  188.18    4.90
   4   4   0  183.88    5.00
  -4  -4   0  188.08    5.90
  -4  -4   0  183.08    6.10
   3   4   0  111.79    3.10
   3   4   0  119.29    3.00
  -3  -4   0  114.99    3.50
  -3  -4   0  117.39    3.20
  -3  -4   0  111.49    4.00
  -3  -4   0  113.69    3.80
   2   4   0  941.61   26.00
   2   4   0  947.61   26.10
   2   4   0  956.10   28.80
   2   4   0  907.41   24.60
  -2  -4   0  970.40   24.30
  -2  -4   0  919.31   23.40
  -2  -4   0  906.71   26.10
  -2  -4   0  937.21   28.80
  -2  -4   0  907.41   26.00
   1   4   0  741.13   19.90
   1   4   0  692.03   20.20
  -1  -4   0  708.93   20.10
  -1  -4   0  692.73   22.00
  -1  -4   0  704.93   18.70
  -1  -4   0  740.63   19.00
   0   4   0 4201.38  117.59
   0   4   0 4035.60  127.69
   0  -4   0 4034.90  123.39
   0  -4   0 4236.08  110.59
   0  -4   0 4628.84  110.59
   0  -4   0 4347.06  131.49
  -1   4   0  709.13   18.70
  -1   4   0  721.53   18.30
  -1   4   0  719.83   22.90
  -1   4   0  733.83   19.40
  -1   4   0  753.62   21.70
  -1   4   0  740.03   20.30
  -1   4   0  723.93   20.90
   1  -4   0  687.63   20.50
   1  -4   0  710.93   18.80
   1  -4   0  715.33   19.30
   1  -4   0  740.43   22.50
   1  -4   0  751.92   19.00
   1  -4   0  764.62   18.40
  -2   4   0  972.40   27.20
  -2   4   0  985.00   26.00
  -2   4   0  919.11   24.60
  -2   4   0  915.21   24.70
  -2   4   0  918.51   25.50
  -2   4   0  940.21   30.30
  -2   4   0  942.91   24.50
  -2   4   0  932.01   25.20
  -2   4   0  932.51   24.40
  -2   4   0  993.30   27.90
   2  -4   0  936.61   28.90
   2  -4   0  904.81   23.90
   2  -4   0  927.81   25.80
   2  -4   0  937.21   23.90
   2  -4   0  890.91   26.20
   2  -4   0  900.11   25.30
  -3   4   0  109.89    3.80
  -3   4   0  111.79    3.10
  -3   4   0  110.79    3.80
  -3   4   0  109.39    7.80
  -3   4   0  112.49    3.00
  -3   4   0  110.59    5.50
  -3   4   0  108.99    3.70
  -3   4   0  110.89    3.00
  -3   4   0  111.49    3.40
  -3   4   0  112.89    4.20
   3  -4   0  113.19    3.80
   3  -4   0  109.49    3.10
   3  -4   0  115.49    5.10
   3  -4   0  113.99    3.20
   3  -4   0  107.89    3.30
   3  -4   0  113.39    3.90
  -4   4   0  181.68    6.20
  -4   4   0  189.68    5.10
  -4   4   0  181.28    5.70
  -4   4   0  177.78    5.90
  -4   4   0  186.98    5.40
  -4   4   0  182.78    5.00
  -4   4   0  172.48    6.20
  -4   4   0  183.08    5.00
  -4   4   0  186.78    4.80
  -4   4   0  184.08    5.10
   4  -4   0  182.58    5.10
   4  -4   0  190.18    5.10
   4  -4   0  187.38    4.80
   4  -4   0  185.48    5.20
   4  -4   0  182.58    6.10
  -5   4   0  436.56   12.30
  -5   4   0  414.86   11.50
  -5   4   0  421.46   13.20
  -5   4   0  429.76   13.70
  -5   4   0  425.16   13.40
  -5   4   0  431.26   11.00
  -5   4   0  436.96   11.50
  -5   4   0  417.76   11.50
   5  -4   0  422.96   11.50
   5  -4   0  432.46   11.40
   5  -4   0  434.56   11.00
   5  -4   0  423.66   12.20
  -6   4   0  115.49    3.90
  -6   4   0  111.49    4.20
  -6   4   0  113.29    3.40
  -6   4   0  120.39    5.50
  -6   4   0  118.79    5.50
  -6   4   0  115.09    4.10
   6  -4   0  110.99    3.50
   6  -4   0  113.09    3.20
   6  -4   0  116.29    3.40
   6  -4   0  116.09    3.40
  -7   4   0  113.19    4.50
  -7   4   0  111.09    4.30
  -7   4   0  109.09    3.70
  -7   4   0  108.79    3.30
  -7   4   0  112.09    3.50
  -7   4   0  114.19    5.50
   7  -4   0  105.59    3.50
   7  -4   0  113.29    3.40
   7  -4   0  106.59    5.50
   7  -4   0  105.29    3.10
  -8   4   0    8.10    0.80
  -8   4   0    7.70    1.10
  -8   4   0   10.20    0.90
  -8   4   0    8.60    1.20
  -8   4   0    8.20    1.00
   8  -4   0   11.00    1.00
   8  -4   0    9.20    0.90
   8  -4   0    9.00    1.00
  -9   4   0    0.30    0.80
  -9   4   0    1.30    0.90
  -9   4   0    1.40    0.50
  -9   4   0    1.10    1.70
   9  -4   0    1.60    0.40
   9  -4   0    2.50    0.60
 -10   4   0    8.70    1.10
 -10   4   0    8.00    0.90
 -10   4   0    7.80    1.20
  10  -4   0    8.90    0.90
  10  -4   0    9.60    1.00
 -11   4   0   -0.30    1.00
 -11   4   0    0.20    0.70
 -11   4   0    0.00    0.60
  11  -4   0    0.40    0.60
  11  -4   0    0.60    0.50
 -12   4   0    5.30    1.90
 -12   4   0    6.10    1.40
  12  -4   0    6.80    1.00
  12   4  -1    4.30    0.60
  11   4  -1    0.60    0.30
  11   4  -1    0.90    0.50
 -11  -4   1    0.50    0.60
 -11  -4   1   -0.10    0.80
  10   4  -1   29.70    1.10
  10   4  -1   29.90    2.00
 -10  -4   1   28.30    1.80
 -10  -4   1   32.60    1.60
   9   4  -1    0.70    0.40
   9   4  -1    0.40    0.30
  -9  -4   1    0.10    1.00
  -9  -4   1    1.20    1.10
  -9  -4   1    1.10    0.80
   8   4  -1    0.40    0.30
   8   4  -1    0.10    0.30
  -8  -4   1    0.00    0.60
  -8  -4   1    1.60    1.70
  -8  -4   1    0.70    0.90
   7   4  -1   28.30    1.10
   7   4  -1   29.30    1.00
  -7  -4   1   29.60    1.80
  -7  -4   1   28.60    1.50
  -7  -4   1   27.50    1.30
   6   4  -1   11.80    0.50
   6   4  -1   10.10    0.50
   6   4  -1   12.40    0.60
  -6  -4   1    9.00    0.60
  -6  -4   1   10.20    1.00
  -6  -4   1   11.50    6.00
  -6  -4   1    9.70    0.80
  -6  -4   1    9.40    0.80
  -6  -4   1    8.50    0.80
   5   4  -1   20.50    1.20
   5   4  -1   21.30    0.70
   5   4  -1   21.10    0.70
   5   4  -1   20.80    0.70
  -5  -4   1   21.00    0.70
  -5  -4   1   21.30    0.90
  -5  -4   1   21.30    0.80
  -5  -4   1   20.80    1.20
  -5  -4   1   21.80    1.00
   4   4  -1  128.09    3.40
   4   4  -1  120.89    3.40
   4   4  -1  127.59    3.60
  -4  -4   1  125.39    4.40
  -4  -4   1  127.29    3.50
  -4  -4   1  123.99    3.50
  -4  -4   1  130.59    3.50
  -4  -4   1  124.99    3.60
  -4  -4   1  123.59    4.30
   3   4  -1  840.12   24.80
   3   4  -1  873.11   27.00
  -3  -4   1  868.81   22.80
  -3  -4   1  859.21   26.00
  -3  -4   1  895.61   22.80
  -3  -4   1  868.41   27.00
  -3  -4   1  883.81   23.70
  -3  -4   1  900.81   24.30
   2   4  -1 1097.09   33.10
   2   4  -1 1038.70   30.40
  -2  -4   1 1051.89   28.40
  -2  -4   1 1074.99   30.20
  -2  -4   1 1090.09   33.10
  -2  -4   1 1113.79   31.90
  -2  -4   1 1062.49   28.20
   1   4  -1    0.90    0.10
   1   4  -1    0.90    0.20
   1   4  -1    1.20    0.20
  -1  -4   1    0.60    0.40
  -1  -4   1    0.70    0.20
   0   4  -1   55.79    1.70
   0   4  -1   59.79    1.70
   0  -4   1   57.59    1.70
   0  -4   1   54.69    2.30
   0  -4   1   54.69    1.90
   0  -4   1   56.89    1.60
  -1   4  -1  119.79    4.10
  -1   4  -1  127.29    3.60
  -1   4  -1  126.99    3.90
  -1   4  -1  127.79    4.10
   1  -4   1  127.79    3.60
   1  -4   1  131.49    3.20
   1  -4   1  125.59    4.10
   1  -4   1  124.39    4.10
   1  -4   1  128.39    3.50
   1  -4   1  132.29    4.00
   1  -4   1  127.09    4.00
   1  -4   1  123.39    3.70
   1  -4   1  125.69    3.40
  -2   4  -1   43.20    1.30
  -2   4  -1   46.60    1.50
  -2   4  -1   47.50    1.40
  -2   4  -1   46.00    1.70
  -2   4  -1   44.90    1.70
  -2   4  -1   44.70    1.20
  -2   4  -1   45.30    1.30
   2  -4   1   45.90    1.70
   2  -4   1   44.40    1.50
   2  -4   1   45.30    1.30
   2  -4   1   45.20    1.30
  -3   4  -1   41.50    1.40
  -3   4  -1   39.00    1.70
  -3   4  -1   43.00    1.60
  -3   4  -1   41.80    1.30
  -3   4  -1   39.90    1.30
  -3   4  -1   39.90    1.80
  -3   4  -1   44.70    1.60
  -3   4  -1   41.10    1.20
  -3   4  -1   40.80    1.50
   3  -4   1   40.70    1.30
   3  -4   1   40.60    1.20
   3  -4   1   41.90    1.70
   3  -4   1   40.00    1.60
  -4   4  -1  205.88    6.10
  -4   4  -1  216.28    6.60
  -4   4  -1  211.68    6.30
  -4   4  -1  213.28    5.50
  -4   4  -1  209.28    5.70
  -4   4  -1  213.68    5.70
  -4   4  -1  208.38    6.90
  -4   4  -1  211.28    5.70
   4  -4   1  202.58    5.70
   4  -4   1  206.98    6.10
   4  -4   1  204.38    6.20
   4  -4   1  207.88    5.80
  -5   4  -1  130.99    3.50
  -5   4  -1  132.19    3.70
  -5   4  -1  130.79    4.00
  -5   4  -1  124.99    4.30
  -5   4  -1  127.69    3.70
  -5   4  -1  131.09    4.60
  -5   4  -1  128.39    4.00
   5  -4   1  126.99    4.50
   5  -4   1  128.29    3.90
   5  -4   1  127.29    3.80
   5  -4   1  130.19    3.90
  -6   4  -1    5.00    0.50
  -6   4  -1    4.70    0.50
  -6   4  -1    5.10    1.50
  -6   4  -1    5.30    0.80
   6  -4   1    4.70    1.10
   6  -4   1    3.90    0.50
   6  -4   1    4.80    0.50
  -7   4  -1  288.67    7.90
  -7   4  -1  281.37    9.50
  -7   4  -1  290.47    7.90
  -7   4  -1  285.17    9.10
  -7   4  -1  280.77    8.70
   7  -4   1  278.57    8.00
   7  -4   1  285.57    7.90
   7  -4   1  287.87    7.50
   7  -4   1  271.57    8.30
  -8   4  -1   -0.70    0.80
  -8   4  -1    2.00    0.70
  -8   4  -1   -0.20    1.30
  -8   4  -1    2.50    0.50
  -8   4  -1    3.10    1.70
   8  -4   1    3.10    0.50
   8  -4   1    3.00    0.60
   8  -4   1    2.40    0.50
  -9   4  -1   24.00    1.90
  -9   4  -1   22.40    3.20
  -9   4  -1   22.10    1.60
  -9   4  -1   24.00    1.80
   9  -4   1   21.60    1.10
   9  -4   1   20.20    1.30
 -10   4  -1   -0.60    0.50
 -10   4  -1    0.10    0.80
 -10   4  -1   -0.20    0.60
  10  -4   1    0.60    0.50
  10  -4   1   -0.20    0.50
 -11   4  -1    7.40    1.00
 -11   4  -1    9.40    1.40
  11  -4   1    9.10    1.00
 -12   4  -1   14.20    1.30
  12  -4   1   15.90    1.40
  12   4  -2    0.40    0.40
 -12  -4   2   -0.20    0.70
 -12  -4   2    0.90    1.10
  11   4  -2    3.70    0.50
 -11  -4   2    4.80    1.10
 -11  -4   2    2.80    0.70
  10   4  -2   14.90    1.40
  10   4  -2   15.40    1.00
 -10  -4   2   16.50    1.20
 -10  -4   2   14.70    1.50
   9   4  -2   16.60    1.10
   9   4  -2   17.70    4.00
  -9  -4   2   19.60    1.50
  -9  -4   2   17.60    1.10
  -9  -4   2   14.60    2.90
   8   4  -2    7.10    2.50
   8   4  -2    5.20    0.50
  -8  -4   2    8.10    0.80
  -8  -4   2    6.90    1.10
  -8  -4   2    7.00    1.20
   7   4  -2   25.60    1.10
   7   4  -2   23.40    0.90
  -7  -4   2   26.40    1.70
  -7  -4   2   25.00    1.30
  -7  -4   2   26.70    1.20
   6   4  -2    1.30    0.50
   6   4  -2    1.00    0.30
   6   4  -2    1.00    0.50
  -6  -4   2    1.00    1.30
  -6  -4   2    0.70    0.60
  -6  -4   2    0.80    0.30
  -6  -4   2    1.50    0.20
  -6  -4   2    1.60    0.40
   5   4  -2    0.30    0.10
   5   4  -2    0.00    0.20
   5   4  -2    0.30    0.10
  -5  -4   2    0.40    0.20
  -5  -4   2    0.20    0.20
  -5  -4   2    0.20    0.40
  -5  -4   2    0.50    0.20
  -5  -4   2   -0.10    0.30
  -5  -4   2   -0.50    0.30
   4   4  -2    8.60    0.50
  -4  -4   2   10.10    0.90
  -4  -4   2    8.60    0.60
  -4  -4   2    8.30    0.80
  -4  -4   2    7.90    0.90
  -4  -4   2    9.20    0.50
  -4  -4   2   11.20    0.80
   3   4  -2    0.20    0.20
   3   4  -2    0.30    0.20
  -3  -4   2    0.40    0.30
  -3  -4   2    0.30    0.40
  -3  -4   2    0.20    0.10
  -3  -4   2    0.30    0.40
  -3  -4   2    0.00    0.10
  -3  -4   2    0.20    0.20
   2   4  -2  502.25   15.80
   2   4  -2  508.05   14.30
  -2  -4   2  502.95   15.80
  -2  -4   2  512.45   13.20
  -2  -4   2  504.85   14.30
  -2  -4   2  518.35   13.20
   1   4  -2 1200.08   33.20
   1   4  -2 1142.89   30.10
  -1  -4   2 1142.69   35.80
   0   4  -2 2357.06   64.99
   0   4  -2 2330.07   65.99
   0   4  -2 2270.27   65.69
   0  -4   2 2339.97   66.09
   0  -4   2 2327.97   72.39
  -1   4  -2  177.08    5.20
  -1   4  -2  179.78    5.10
  -1   4  -2  180.58    5.70
  -1   4  -2  181.88    5.20
   1  -4   2  179.38    4.80
   1  -4   2  176.58    4.80
   1  -4   2  178.78    6.60
   1  -4   2  182.38    5.20
   1  -4   2  179.98    5.60
   1  -4   2  180.98    4.60
  -2   4  -2   87.29    3.00
  -2   4  -2   87.09    2.30
  -2   4  -2   87.89    2.30
  -2   4  -2   89.99    2.90
  -2   4  -2   89.49    2.90
  -2   4  -2   88.89    2.40
   2  -4   2   88.49    3.10
   2  -4   2   90.09    2.40
   2  -4   2   89.69    2.50
   2  -4   2   89.09    2.70
   2  -4   2   88.69    2.70
   2  -4   2   89.19    2.90
  -3   4  -2    2.20    0.40
  -3   4  -2    2.50    0.80
  -3   4  -2    2.30    0.20
  -3   4  -2    2.70    0.30
   3  -4   2    2.70    0.30
   3  -4   2    2.70    0.30
   3  -4   2    2.10    0.30
   3  -4   2    2.40    0.30
   3  -4   2    1.70    0.40
  -4   4  -2   14.20    1.10
  -4   4  -2   14.70    0.70
  -4   4  -2   14.10    0.70
  -4   4  -2   16.70    0.70
  -4   4  -2   13.60    0.70
  -4   4  -2   13.30    0.60
   4  -4   2   14.20    0.70
   4  -4   2   14.60    0.60
   4  -4   2   16.80    0.80
   4  -4   2   14.50    0.70
  -5   4  -2   16.60    0.80
  -5   4  -2   15.70    1.20
  -5   4  -2   16.10    0.80
  -5   4  -2   16.10    0.70
  -5   4  -2   15.50    1.10
  -5   4  -2   17.00    1.70
   5  -4   2   15.30    1.20
   5  -4   2   15.30    0.80
   5  -4   2   16.60    1.10
   5  -4   2   15.90    1.10
  -6   4  -2    8.50    0.70
  -6   4  -2    8.80    0.70
  -6   4  -2    9.00    1.00
  -6   4  -2    8.80    0.60
   6  -4   2    9.70    0.60
   6  -4   2    9.50    0.60
   6  -4   2    8.80    0.70
   6  -4   2    8.60    0.80
  -7   4  -2    0.10    0.70
  -7   4  -2    1.20    0.80
  -7   4  -2    1.90    0.40
   7  -4   2    1.60    0.40
   7  -4   2    2.10    0.70
   7  -4   2    1.50    1.10
   7  -4   2    2.10    0.50
  -8   4  -2    4.00    0.80
  -8   4  -2    3.10    1.00
  -8   4  -2    1.50    0.80
  -8   4  -2    3.60    0.60
   8  -4   2    3.10    1.30
   8  -4   2    2.40    0.70
   8  -4   2    3.00    0.60
   8  -4   2    1.80    0.60
  -9   4  -2    5.50    0.70
  -9   4  -2    5.40    1.10
   9  -4   2    6.00    0.70
   9  -4   2    5.30    0.70
 -10   4  -2   -0.20    0.50
  10  -4   2    0.20    0.60
  10  -4   2    0.60    0.40
 -11   4  -2    4.10    0.90
  11  -4   2    4.90    0.90
 -12   4  -2    8.50    1.10
  12  -4   2    9.80    1.20
 -12  -4   3    0.80    0.70
 -12  -4   3    2.20    1.20
  11   4  -3    0.60    0.30
 -11  -4   3    0.60    1.20
 -11  -4   3    0.40    0.60
  10   4  -3   -0.20    0.20
 -10  -4   3    0.20    0.50
 -10  -4   3    0.10    0.80
   9   4  -3   16.80    0.70
  -9  -4   3   18.00    1.70
  -9  -4   3   15.10    1.10
  -9  -4   3   18.50    1.50
   8   4  -3   26.80    0.90
  -8  -4   3   29.60    5.20
  -8  -4   3   27.80    1.30
  -8  -4   3   28.60    1.50
   7   4  -3   46.10    2.10
  -7  -4   3   42.80    1.70
  -7  -4   3   46.60    1.90
  -7  -4   3   45.60    2.30
   6   4  -3    2.90    0.30
  -6  -4   3    3.80    0.40
  -6  -4   3    3.10    0.60
  -6  -4   3    3.40    0.50
  -6  -4   3    3.40    0.30
   5   4  -3   56.69    1.80
  -5  -4   3   57.99    2.30
  -5  -4   3   55.49    1.80
  -5  -4   3   55.99    1.80
  -5  -4   3   53.59    2.00
  -5  -4   3   54.19    1.70
   4   4  -3   24.50    0.90
   4   4  -3   26.50    0.90
  -4  -4   3   25.80    0.90
  -4  -4   3   25.00    1.20
  -4  -4   3   25.60    0.90
  -4  -4   3   24.20    0.90
  -4  -4   3   25.50    1.20
   3   4  -3  124.79    3.70
   3   4  -3  130.99    4.20
   3   4  -3  126.69    3.40
  -3  -4   3  126.89    4.10
  -3  -4   3  121.09    4.00
  -3  -4   3  129.49    3.80
  -3  -4   3  127.89    3.40
  -3  -4   3  126.19    3.50
   2   4  -3    7.90    0.40
   2   4  -3    7.90    0.50
   2   4  -3    8.80    0.50
  -2  -4   3    7.50    0.50
  -2  -4   3    7.00    0.40
  -2  -4   3    7.90    0.70
  -2  -4   3    8.00    0.30
   1   4  -3   15.10    0.90
  -1  -4   3   16.40    0.60
  -1  -4   3   16.40    0.70
  -1  -4   3   16.40    0.50
  -1  -4   3   16.10    0.70
   0   4  -3    0.20    0.50
   0  -4   3    0.10    0.10
   0  -4   3    0.00    0.30
   0  -4   3    0.30    0.20
   0  -4   3    0.30    0.20
  -1   4  -3    0.20    0.20
  -1   4  -3    0.10    0.20
  -1   4  -3    0.20    0.40
   1  -4   3    0.00    0.20
   1  -4   3    0.00    0.10
   1  -4   3    0.10    0.20
   1  -4   3    0.10    0.10
   1  -4   3    0.20    0.10
   1  -4   3    0.10    0.20
  -2   4  -3  191.08    6.10
  -2   4  -3  192.88    5.10
  -2   4  -3  191.08    5.10
  -2   4  -3  189.08    5.10
  -2   4  -3  188.28    5.60
  -2   4  -3  189.98    5.60
  -2   4  -3  191.88    5.30
   2  -4   3  194.78    6.20
   2  -4   3  182.08    5.10
   2  -4   3  189.78    5.50
   2  -4   3  190.58    5.20
  -3   4  -3    3.40    0.30
  -3   4  -3    3.00    0.30
  -3   4  -3    2.90    1.20
  -3   4  -3    2.80    0.30
  -3   4  -3    3.30    0.60
   3  -4   3    3.20    0.50
   3  -4   3    2.70    0.30
   3  -4   3    3.10    0.30
  -4   4  -3   21.00    0.90
  -4   4  -3   22.20    0.80
  -4   4  -3   21.40    2.50
   4  -4   3   21.80    1.00
   4  -4   3   22.30    1.00
   4  -4   3   22.60    1.00
   4  -4   3   24.60    1.00
   4  -4   3   21.10    0.90
  -5   4  -3   -0.40    0.20
  -5   4  -3    0.10    0.20
  -5   4  -3    0.40    0.40
  -5   4  -3   -0.40    0.30
   5  -4   3   -0.60    0.30
   5  -4   3   -0.20    0.30
   5  -4   3   -0.30    0.20
   5  -4   3   -0.10    0.30
  -6   4  -3    8.20    0.70
  -6   4  -3    9.10    0.70
  -6   4  -3    7.20    1.00
  -6   4  -3    7.90    0.70
   6  -4   3    9.60    0.70
   6  -4   3    8.30    0.70
   6  -4   3    9.20    1.50
   6  -4   3   10.00    1.90
  -7   4  -3   65.29    2.90
  -7   4  -3   65.49    2.40
  -7   4  -3   66.39    2.20
   7  -4   3   64.19    2.30
   7  -4   3   63.89    4.30
   7  -4   3   65.39    3.40
   7  -4   3   65.29    2.50
  -8   4  -3    0.90    0.80
  -8   4  -3    1.00    0.50
   8  -4   3    0.20    0.50
   8  -4   3    1.50    1.10
   8  -4   3    1.10    0.60
   8  -4   3    0.80    0.50
  -9   4  -3    2.70    0.60
  -9   4  -3    2.40    0.90
   9  -4   3    1.70    0.60
   9  -4   3    4.00    0.70
 -10   4  -3    4.50    0.70
  10  -4   3    4.00    0.60
  10  -4   3    3.70    0.70
 -11   4  -3    2.10    0.80
  11  -4   3    0.00    0.70
 -12  -4   4    1.00    1.60
 -12  -4   4    0.50    0.70
 -11  -4   4    2.00    0.70
 -11  -4   4    1.90    1.10
 -10  -4   4    1.90    0.90
 -10  -4   4    2.00    0.80
  -9  -4   4    0.30    0.70
  -9  -4   4    2.10    0.70
  -9  -4   4    0.10    0.50
  -8  -4   4   59.69    4.90
  -8  -4   4   57.79    2.10
  -8  -4   4   54.69    2.40
   7   4  -4   14.80    0.80
  -7  -4   4   15.40    1.50
  -7  -4   4   16.70    1.80
  -7  -4   4   14.40    0.90
   6   4  -4   77.39    2.50
  -6  -4   4   76.69    3.00
  -6  -4   4   75.59    2.40
  -6  -4   4   76.19    2.80
   5   4  -4   50.39    1.60
   5   4  -4   48.60    1.70
  -5  -4   4   52.39    1.60
  -5  -4   4   46.00    1.90
  -5  -4   4   50.59    1.60
  -5  -4   4   49.90    3.40
   4   4  -4   42.60    1.50
   4   4  -4   44.50    1.70
   4   4  -4   44.30    1.90
  -4  -4   4   42.80    1.70
  -4  -4   4   42.50    1.30
  -4  -4   4   44.00    3.20
  -4  -4   4   43.40    1.40
   3   4  -4  362.56   10.80
   3   4  -4  372.56   11.40
   3   4  -4  365.46   10.50
  -3  -4   4  365.16   11.20
  -3  -4   4  368.66   10.40
  -3  -4   4  373.86    9.70
  -3  -4   4  353.36   11.50
   2   4  -4    4.60    0.50
  -2  -4   4    6.40    0.60
  -2  -4   4    5.30    0.40
  -2  -4   4    6.20    0.30
   1   4  -4    0.30    0.60
  -1  -4   4   -0.10    0.20
  -1  -4   4    0.00    0.20
  -1  -4   4    0.30    0.30
  -1  -4   4    0.40    0.20
   0   4  -4    5.70    1.40
   0  -4   4    6.10    0.80
   0  -4   4    6.40    0.40
   0  -4   4    4.20    0.40
   0  -4   4    6.50    0.50
  -1   4  -4   19.30    0.90
  -1   4  -4   18.30    1.70
  -1   4  -4   19.10    0.90
   1  -4   4   20.50    0.80
   1  -4   4   18.80    0.70
   1  -4   4   15.20    1.40
   1  -4   4   20.30    0.80
  -2   4  -4   16.90    0.60
  -2   4  -4   16.50    0.80
  -2   4  -4   16.70    1.70
  -2   4  -4   16.70    1.70
  -2   4  -4   16.50    0.60
   2  -4   4   16.40    0.60
   2  -4   4   15.80    0.70
  -3   4  -4  142.39    4.80
  -3   4  -4  143.99    4.30
  -3   4  -4  145.39    4.20
  -3   4  -4  141.79    3.90
  -3   4  -4  142.19    4.30
   3  -4   4  144.69    3.90
   3  -4   4  138.59    4.00
  -4   4  -4  279.67    7.80
  -4   4  -4  281.77    8.40
  -4   4  -4  276.37    7.60
  -4   4  -4  278.37    7.20
  -4   4  -4  279.87    9.10
   4  -4   4  284.37    8.20
   4  -4   4  277.57    7.60
   4  -4   4  282.77    7.40
   4  -4   4  277.57    7.70
  -5   4  -4    4.00    0.80
  -5   4  -4    5.10    0.50
   5  -4   4    4.90    1.40
   5  -4   4    4.50    1.30
   5  -4   4    4.70    0.50
   5  -4   4    6.10    0.60
   5  -4   4    4.80    0.60
  -6   4  -4   -0.40    0.60
  -6   4  -4    2.10    0.60
   6  -4   4    0.70    0.40
   6  -4   4    0.50    0.50
   6  -4   4    0.30    0.40
   6  -4   4    0.20    0.40
  -7   4  -4    1.80    0.60
  -7   4  -4    0.70    0.90
   7  -4   4    1.10    0.90
   7  -4   4    2.30    0.60
   7  -4   4    0.80    0.50
   7  -4   4    1.10    1.20
  -8   4  -4    2.00    0.70
  -8   4  -4    0.70    0.50
   8  -4   4    0.50    1.20
   8  -4   4    0.00    0.80
   8  -4   4    0.70    0.50
  -9   4  -4   -0.60    0.50
   9  -4   4   -0.50    0.50
   9  -4   4   -0.40    0.70
 -10   4  -4    0.60    0.70
  10  -4   4    1.60    0.60
  10  -4   4    0.60    0.70
 -11   4  -4    7.10    1.00
  11  -4   4    6.40    1.00
 -12  -4   5    0.00    1.10
 -12  -4   5    0.80    0.70
 -11  -4   5    9.10    2.90
 -11  -4   5   11.10    1.40
 -10  -4   5    2.10    1.30
 -10  -4   5    2.10    1.00
  -9  -4   5   29.70    1.50
  -9  -4   5   28.40    1.80
  -9  -4   5   26.70    1.90
  -8  -4   5   -0.60    0.60
  -8  -4   5    0.10    0.40
  -8  -4   5    0.70    0.70
   7   4  -5    2.80    0.50
  -7  -4   5    2.90    0.50
  -7  -4   5    3.30    2.00
  -7  -4   5    3.30    1.10
   6   4  -5    0.20    0.30
  -6  -4   5    0.70    0.80
  -6  -4   5    0.80    0.70
  -6  -4   5    1.00    0.80
   5   4  -5   57.29    2.00
   5   4  -5   57.89    3.00
  -5  -4   5   58.09    2.30
  -5  -4   5   56.79    1.90
  -5  -4   5   55.89    2.20
   4   4  -5   10.40    1.30
   4   4  -5   10.80    1.00
   4   4  -5    9.90    0.80
  -4  -4   5   11.50    2.00
  -4  -4   5   11.80    0.90
  -4  -4   5    9.90    1.30
  -4  -4   5   10.60    0.60
   3   4  -5  131.69    4.00
  -3  -4   5  134.59    3.70
  -3  -4   5  129.59    4.30
  -3  -4   5  129.99    3.70
   2   4  -5  162.28    4.80
  -2  -4   5  156.18    5.10
  -2  -4   5  168.58    4.80
  -2  -4   5  161.18    4.70
  -2  -4   5  157.08    4.70
   1   4  -5   75.59    2.50
  -1  -4   5   73.99    6.30
  -1  -4   5   79.69    2.20
  -1  -4   5   78.59    4.40
  -1  -4   5   79.29    2.20
   0   4  -5   57.79    2.20
   0  -4   5   61.59    1.80
   0  -4   5   59.89    1.70
   0  -4   5   56.89    2.00
   0  -4   5   57.09    1.80
  -1   4  -5   24.40    1.10
  -1   4  -5   25.10    1.10
  -1   4  -5   24.40    1.10
   1  -4   5   26.20    0.90
   1  -4   5   24.50    1.10
   1  -4   5   24.60    0.90
   1  -4   5   24.50    1.20
  -2   4  -5   42.90    2.30
  -2   4  -5   42.80    1.60
  -2   4  -5   43.10    1.90
  -2   4  -5   41.80    1.20
  -2   4  -5   43.70    1.20
   2  -4   5   41.00    1.40
   2  -4   5   43.00    1.40
   2  -4   5   44.70    2.60
  -3   4  -5   19.10    1.10
  -3   4  -5   20.70    1.30
  -3   4  -5   17.90    1.00
  -3   4  -5   20.00    1.90
  -3   4  -5   19.80    1.00
   3  -4   5   18.10    0.80
   3  -4   5   19.60    0.80
   3  -4   5   20.10    0.90
  -4   4  -5    1.60    0.40
  -4   4  -5    2.60    0.50
  -4   4  -5    2.00    0.30
  -4   4  -5    2.00    0.90
   4  -4   5    2.00    0.40
   4  -4   5    2.10    0.40
  -5   4  -5   67.69    2.70
  -5   4  -5   67.09    2.10
   5  -4   5   65.59    3.70
   5  -4   5   67.79    2.60
   5  -4   5   63.69    4.40
   5  -4   5   66.59    2.20
  -6   4  -5    2.20    1.60
  -6   4  -5    1.80    0.60
   6  -4   5    2.00    0.50
   6  -4   5    2.10    0.50
   6  -4   5    2.60    0.50
  -7   4  -5    2.40    0.50
  -7   4  -5    4.30    1.40
   7  -4   5    2.60    0.50
   7  -4   5    3.70    1.00
   7  -4   5    2.70    0.60
  -8   4  -5   21.00    2.70
  -8   4  -5   21.20    1.20
  -9   4  -5    0.60    0.50
   9  -4   5    0.20    0.60
 -10   4  -5    4.30    0.80
  10  -4   5    3.40    0.80
 -11  -4   6    0.90    1.10
 -11  -4   6   -0.40    1.20
 -10  -4   6    9.30    2.20
 -10  -4   6   10.10    1.30
  -9  -4   6   69.89    4.00
  -9  -4   6   72.39    3.40
  -9  -4   6   73.19    3.10
  -8  -4   6   14.70    1.30
  -8  -4   6   13.80    2.40
  -8  -4   6   14.70    1.50
   7   4  -6    0.10    0.40
  -7  -4   6    1.30    0.40
  -7  -4   6    0.20    0.70
  -7  -4   6   -0.80    0.70
   6   4  -6    3.80    0.50
  -6  -4   6    4.10    0.70
  -6  -4   6    4.50    0.60
  -6  -4   6    3.50    0.70
   5   4  -6   10.30    0.80
  -5  -4   6    8.30    0.90
  -5  -4   6   10.10    1.40
  -5  -4   6    9.50    0.80
   4   4  -6   35.50    1.50
   4   4  -6   36.80    1.80
  -4  -4   6   37.60    1.30
  -4  -4   6   36.00    1.70
  -4  -4   6   35.60    2.60
   3   4  -6    0.70    0.40
  -3  -4   6    0.20    0.60
  -3  -4   6    0.10    0.40
  -3  -4   6    0.60    0.30
  -3  -4   6    0.40    0.50
   2   4  -6  208.48    6.30
  -2  -4   6  195.18    6.40
  -2  -4   6  201.68    6.80
  -2  -4   6  214.58    7.30
  -2  -4   6  204.28    6.50
  -2  -4   6  199.78    5.60
   1   4  -6   10.80    0.80
  -1  -4   6   12.60    0.80
  -1  -4   6   11.70    1.10
  -1  -4   6   11.20    0.90
   0   4  -6   17.60    1.70
   0  -4   6   16.60    0.80
   0  -4   6   17.50    0.80
   0  -4   6   18.20    0.80
   0  -4   6   16.50    0.90
  -1   4  -6   61.59    2.20
  -1   4  -6   60.59    2.50
   1  -4   6   61.99    2.10
   1  -4   6   57.39    1.90
  -2   4  -6    6.20    0.40
  -2   4  -6    7.30    0.60
  -2   4  -6    7.30    0.70
  -2   4  -6    6.50    0.70
  -2   4  -6    6.10    0.30
   2  -4   6    7.40    1.40
   2  -4   6    6.80    0.70
  -3   4  -6    5.50    0.60
  -3   4  -6    6.00    1.30
  -3   4  -6    6.10    0.50
  -3   4  -6    6.90    0.60
  -3   4  -6    6.40    1.70
   3  -4   6    6.60    0.60
   3  -4   6    6.50    0.60
  -4   4  -6   10.90    0.90
  -4   4  -6   13.80    1.30
  -4   4  -6   12.30    0.90
  -4   4  -6   14.60    1.00
   4  -4   6   12.10    1.50
  -5   4  -6    2.30    1.40
  -5   4  -6    1.00    1.10
  -5   4  -6    2.20    0.90
  -5   4  -6    1.60    0.40
   5  -4   6    1.10    0.50
   5  -4   6    1.60    1.30
  -6   4  -6    0.90    0.40
  -6   4  -6    2.00    0.70
   6  -4   6    1.00    0.60
   6  -4   6    1.20    1.20
   6  -4   6    1.20    0.60
  -7   4  -6    1.70    0.70
  -7   4  -6    0.70    0.50
   7  -4   6    0.70    1.40
   7  -4   6    1.60    0.50
  -8   4  -6    6.70    1.00
  -8   4  -6    3.50    0.70
  -9   4  -6   12.30    1.10
 -10   4  -6    4.50    0.90
 -11  -4   7    1.30    0.70
 -11  -4   7    2.90    1.20
 -10  -4   7    0.10    1.00
 -10  -4   7    1.00    0.60
 -10  -4   7   -0.40    1.00
  -9  -4   7    7.50    0.90
  -9  -4   7    8.80    1.50
  -8  -4   7    4.50    0.70
  -8  -4   7    6.70    1.30
   7   4  -7   10.40    1.00
  -7  -4   7   12.30    1.30
  -7  -4   7   11.50    2.00
   6   4  -7   72.59    2.80
  -6  -4   7   67.49    2.80
  -6  -4   7   66.09    2.30
   5   4  -7    9.10    0.90
  -5  -4   7    9.40    0.70
  -5  -4   7    8.10    1.00
   4   4  -7    5.60    0.70
  -4  -4   7    5.10    1.20
  -4  -4   7    5.40    0.80
   3   4  -7   57.39    3.10
  -3  -4   7   58.09    1.90
   2   4  -7    2.90    1.00
  -2  -4   7    2.70    0.40
  -2  -4   7    2.60    0.80
   1   4  -7    6.10    1.00
  -1  -4   7    5.00    0.80
  -1  -4   7    7.60    1.30
   0   4  -7   15.90    1.50
   0  -4   7   15.10    0.70
   0  -4   7   13.10    0.80
  -1   4  -7   18.40    1.10
  -2   4  -7   43.60    1.80
  -2   4  -7   40.70    1.70
  -3   4  -7  105.09    2.90
  -3   4  -7  105.09    3.50
  -3   4  -7  105.99    5.70
   3  -4   7  101.79    4.30
  -4   4  -7    0.40    0.40
  -4   4  -7   -0.30    0.50
  -4   4  -7   -0.10    0.90
   4  -4   7    0.20    0.50
  -5   4  -7   33.90    2.20
  -5   4  -7   31.70    1.60
  -5   4  -7   33.00    1.60
   5  -4   7   32.20    3.00
  -6   4  -7    5.90    0.60
   6  -4   7    7.90    2.40
   6  -4   7    6.30    0.90
   6  -4   7    7.90    1.40
  -7   4  -7    3.90    0.60
   7  -4   7    3.80    0.70
   7  -4   7    4.00    0.70
  -8   4  -7    0.00    0.60
  -9   4  -7   -0.40    0.60
 -10  -4   8    3.60    2.00
 -10  -4   8    2.40    1.10
 -10  -4   8    3.20    0.70
  -9  -4   8   -0.20    0.50
  -9  -4   8   -0.30    0.90
  -9  -4   8   -0.50    1.00
  -8  -4   8    7.40    1.10
  -8  -4   8   11.10    1.30
  -8  -4   8    7.80    0.80
   7   4  -8   12.20    1.10
  -7  -4   8   10.70    1.90
  -7  -4   8   10.00    0.90
  -7  -4   8   12.80    1.30
   6   4  -8   15.50    1.10
  -6  -4   8   15.70    1.00
  -6  -4   8   16.20    1.40
  -6  -4   8   15.20    1.30
   5   4  -8    0.60    0.50
  -5  -4   8    0.70    1.00
  -5  -4   8    0.20    0.70
  -5  -4   8   -0.10    1.00
   4   4  -8   18.30    1.80
  -4  -4   8   18.60    1.00
  -4  -4   8   18.60    3.30
  -4  -4   8   16.80    1.40
   3   4  -8   15.70    1.20
  -3  -4   8   16.40    7.80
  -3  -4   8   17.70    1.10
   2   4  -8    5.90    0.70
  -2  -4   8    6.10    1.20
  -2  -4   8    7.20    0.80
   1   4  -8    7.30    1.30
  -1  -4   8    6.80    0.80
   0   4  -8   34.60    3.10
   0  -4   8   35.50    1.40
  -1   4  -8   14.40    1.00
   1  -4   8   16.70    0.90
  -2   4  -8   28.40    1.90
  -2   4  -8   25.60    1.40
  -3   4  -8   34.80    1.70
  -3   4  -8   37.90    2.10
  -3   4  -8   34.60    1.10
   3  -4   8   34.50    2.20
  -4   4  -8   16.30    1.80
  -4   4  -8   12.50    1.10
  -4   4  -8   15.40    0.70
   4  -4   8   14.60    1.00
  -5   4  -8   -0.30    0.50
  -5   4  -8    0.20    0.60
  -5   4  -8   -0.30    0.30
   5  -4   8   -0.80    0.50
  -6   4  -8    3.50    1.10
  -6   4  -8    3.20    0.80
   6  -4   8    4.70    1.40
  -7   4  -8    1.20    1.10
   7  -4   8    0.10    1.40
   7  -4   8    0.80    1.60
  -8   4  -8    5.40    0.80
  -9  -4   9    0.00    1.00
  -9  -4   9   -0.40    0.90
  -9  -4   9    0.40    0.60
  -8  -4   9   -0.30    0.90
  -8  -4   9    1.30    0.90
  -8  -4   9    1.40    0.90
  -7  -4   9    1.00    0.80
  -7  -4   9    2.20    1.20
  -7  -4   9    0.10    1.00
   6   4  -9    4.80    0.80
  -6  -4   9    5.00    1.00
  -6  -4   9    3.90    1.30
  -6  -4   9    4.80    0.90
   5   4  -9    9.40    2.50
  -5  -4   9    9.40    1.50
  -5  -4   9    8.50    0.80
  -5  -4   9   10.40    1.10
   4   4  -9    0.10    0.60
  -4  -4   9    1.60    1.20
  -4  -4   9    0.90    0.80
  -4  -4   9    0.60    2.80
   3   4  -9    2.10    0.60
  -3  -4   9    3.20    0.90
  -3  -4   9    2.20    0.70
   2   4  -9    7.60    0.90
  -2  -4   9    8.90    1.80
   1   4  -9   12.20    1.20
  -1  -4   9   11.60    0.90
   0   4  -9   25.10    1.50
   0  -4   9   23.90    1.20
  -1   4  -9    4.20    0.80
   1  -4   9    4.20    0.70
  -2   4  -9   23.00    1.40
  -2   4  -9   21.40    1.30
   2  -4   9   18.80    1.10
  -3   4  -9   11.50    1.00
  -3   4  -9   11.80    1.20
   3  -4   9   12.30    1.50
  -4   4  -9    1.80    0.30
  -4   4  -9    2.50    0.80
   4  -4   9    3.00    0.70
  -5   4  -9    6.80    0.60
  -5   4  -9    9.80    2.70
   5  -4   9    9.90    1.00
  -6   4  -9   -0.50    0.40
  -6   4  -9    0.40    0.70
   6  -4   9    1.00    0.70
  -7   4  -9    3.10    0.60
  -8  -4  10    0.40    1.00
  -8  -4  10    0.30    1.10
  -8  -4  10    1.10    1.90
  -7  -4  10    2.30    2.10
  -7  -4  10    0.80    0.60
  -7  -4  10   -0.10    0.90
  -6  -4  10    2.90    1.00
  -6  -4  10    3.60    0.90
  -6  -4  10    2.10    0.60
  -5  -4  10    4.30    1.00
  -5  -4  10    2.70    6.20
  -4  -4  10    0.50    2.40
  -4  -4  10   -0.40    0.70
  -3  -4  10    0.10    0.70
  -3  -4  10    0.90    0.50
  -2  -4  10    7.00    0.80
  -1  -4  10    1.30    0.50
   0  -4  10    2.40    0.60
  -1   4 -10    3.70    0.80
   1  -4  10    5.30    0.70
  -2   4 -10    0.50    0.70
   2  -4  10    0.90    0.60
  -3   4 -10    2.60    0.80
   3  -4  10    1.10    1.20
  -4   4 -10    0.90    0.80
   4  -4  10    0.40    0.60
  -5   4 -10    1.90    1.60
   5  -4  10    3.80    0.80
  -6   4 -10    0.10    1.20
   6  -4  10   -0.30    0.70
  -7  -4  11   -0.70    0.60
  -7  -4  11   -0.40    1.00
  -6  -4  11   -1.00    0.80
  -6  -4  11    0.80    1.10
  -5  -4  11    1.40    1.80
  -5  -4  11    1.40    1.00
  -4  -4  11   -0.10    0.80
  -4  -4  11   -0.40    0.90
  -3  -4  11   -0.70    1.10
  -3  -4  11    0.50    0.80
  -2  -4  11    2.20    0.60
  -1  -4  11    4.10    0.70
   0  -4  11   -0.60    0.60
  -1   4 -11    1.30    0.60
   1  -4  11   -0.20    0.60
  -2   4 -11    1.30    0.80
   2  -4  11    1.00    0.70
  -3   4 -11    0.20    0.70
   3  -4  11    0.40    0.70
  -4   4 -11    0.50    0.80
   4  -4  11    1.00    0.70
  -5  -4  12    1.90    1.10
  -5  -4  12    0.00    0.70
  -4  -4  12    0.40    1.40
  -4  -4  12   -0.60    0.90
  -3  -4  12    1.10    0.70
  -3  -4  12   -0.10    0.90
  -2  -4  12    1.20    0.90
  -2  -4  12   -0.30    0.60
  -1  -4  12    1.80    0.70
   0  -4  12    5.90    0.90
  -1   4 -12    5.40    1.90
   1  -4  12    7.30    1.00
  -2   4 -12    1.10    0.80
   2  -4  12    1.30    0.70
  -1  -5 -12   -0.20    0.80
   0  -5 -12    1.20    0.70
   1  -5 -12   -0.20    0.60
  -2   5  12    5.60    1.10
   2  -5 -12    6.60    0.80
  -3   5  12    6.70    1.20
   3  -5 -12    5.90    0.80
  -4   5  12    3.10    1.00
   4  -5 -12    0.70    0.60
  -4  -5 -11    1.30    0.80
  -3  -5 -11    2.50    0.70
  -2  -5 -11    0.80    0.70
  -1  -5 -11    4.10    0.80
   0   5  11    0.70    0.80
   0  -5 -11    1.90    0.80
  -1   5  11    0.80    0.80
   1  -5 -11    0.70    0.50
  -2   5  11    5.50    1.00
  -2   5  11    9.20    1.10
   2  -5 -11    6.80    0.80
  -3   5  11    3.00    1.00
  -3   5  11    3.50    1.00
   3  -5 -11    2.80    0.60
  -4   5  11    2.50    0.90
  -4   5  11    2.20    1.60
   4  -5 -11    1.10    0.60
  -5   5  11   11.40    1.40
  -5   5  11   10.50    1.30
   5  -5 -11   11.70    1.10
  -6   5  11    3.70    1.20
  -6   5  11    3.70    1.00
   6  -5 -11    3.00    0.80
  -7   5  11    7.80    1.20
  -7   5  11    6.30    2.30
   7  -5 -11    8.30    0.80
   6   5  10    1.50    0.80
  -6  -5 -10    0.80    1.20
   5   5  10    1.40    0.80
  -5  -5 -10   -0.80    0.70
   4   5  10    2.20    0.80
   4   5  10    0.70    0.70
  -4  -5 -10    2.20    0.80
   3   5  10    1.00    1.60
  -3  -5 -10    0.40    0.60
  -2  -5 -10    0.60    0.60
  -1  -5 -10    3.60    0.70
   0   5  10    5.80    0.80
   0   5  10    3.60    0.80
   0  -5 -10    5.20    0.70
  -1   5  10    0.00    1.40
  -1   5  10    0.50    0.60
   1  -5 -10    0.30    0.70
  -2   5  10    0.50    0.60
  -2   5  10    0.90    1.20
   2  -5 -10    0.70    0.50
  -3   5  10    1.30    0.70
  -3   5  10    2.30    1.50
  -3   5  10    2.20    0.80
   3  -5 -10    2.10    0.60
  -4   5  10   12.40    1.30
  -4   5  10   15.00    1.30
  -4   5  10   15.30    1.40
   4  -5 -10   14.40    1.10
  -5   5  10    6.30    1.00
  -5   5  10    8.10    1.40
  -5   5  10    7.90    1.10
   5  -5 -10    6.10    0.80
  -6   5  10    1.40    3.70
  -6   5  10   -0.60    0.70
  -6   5  10    1.30    0.90
   6  -5 -10    0.40    0.60
  -7   5  10    2.80    1.10
  -7   5  10    5.10    1.10
   7  -5 -10    3.30    1.00
  -8   5  10    1.80    0.90
  -8   5  10    1.40    1.10
   8  -5 -10    1.00    0.60
   7   5   9    1.30    0.80
  -7  -5  -9   -0.30    0.70
   6   5   9    1.90    0.80
   6   5   9    1.30    0.70
  -6  -5  -9    1.20    1.30
   5   5   9    0.40    0.50
   5   5   9    1.50    0.70
  -5  -5  -9   -0.30    1.20
   4   5   9    2.70    0.60
  -4  -5  -9    1.10    1.40
  -4  -5  -9    3.20    1.60
   3   5   9    0.70    0.50
   3   5   9    0.90    0.60
  -3  -5  -9    1.00    0.60
  -3  -5  -9    0.20    0.60
   2   5   9    1.80    0.60
   2   5   9    1.40    0.80
  -2  -5  -9    2.50    0.70
  -2  -5  -9    2.30    0.60
   1   5   9   11.10    1.00
   1   5   9   14.60    1.20
   1   5   9   11.50    0.90
   1   5   9   11.90    1.20
  -1  -5  -9   11.30    1.10
  -1  -5  -9   10.40    1.00
   0   5   9   12.60    1.00
   0   5   9   11.50    1.00
   0  -5  -9    7.80    0.90
   0  -5  -9    6.80    0.80
  -1   5   9   18.00    1.10
  -1   5   9   18.90    1.20
  -1   5   9   20.50    1.80
  -1   5   9   20.30    1.50
  -1   5   9   19.20    1.70
   1  -5  -9   16.50    2.40
   1  -5  -9   19.30    1.20
  -2   5   9    0.00    0.80
  -2   5   9    0.60    0.50
  -2   5   9    0.50    1.20
  -2   5   9   -0.50    1.20
   2  -5  -9    0.30    0.50
   2  -5  -9   -0.20    0.60
  -3   5   9   15.00    2.20
  -3   5   9   18.00    1.30
  -3   5   9   18.60    1.90
   3  -5  -9   16.70    1.20
   3  -5  -9   17.20    1.10
  -4   5   9    0.80    1.30
  -4   5   9   -1.00    0.60
  -4   5   9    0.80    0.70
   4  -5  -9    0.60    0.40
  -5   5   9   -0.40    0.70
  -5   5   9   -1.50    0.60
  -5   5   9   -0.30    1.30
   5  -5  -9    0.30    0.50
  -6   5   9    0.60    7.20
  -6   5   9    0.60    0.80
  -6   5   9    1.30    0.80
   6  -5  -9    0.80    0.60
  -7   5   9    1.50    0.90
  -7   5   9    1.90    0.70
  -7   5   9    2.90    0.90
   7  -5  -9    1.50    1.10
  -8   5   9    3.40    1.10
  -8   5   9    2.60    1.00
   8  -5  -9    2.60    0.70
  -9   5   9    1.30    1.00
  -9   5   9    0.90    1.10
   9  -5  -9    1.70    0.70
   8   5   8    1.80    0.80
  -8  -5  -8    0.90    0.80
   7   5   8    5.10    1.00
  -7  -5  -8    7.10    1.00
   6   5   8    2.70    0.70
   6   5   8    2.10    0.70
  -6  -5  -8    3.10    0.70
   5   5   8    5.10    0.80
   5   5   8    3.80    0.60
  -5  -5  -8    3.90    0.70
   4   5   8   11.90    1.10
   4   5   8   12.30    1.00
  -4  -5  -8    7.60    1.00
  -4  -5  -8    6.80    1.90
   3   5   8    1.50    0.60
   3   5   8    1.50    0.50
  -3  -5  -8    1.90    1.20
  -3  -5  -8    0.80    0.60
   2   5   8    3.60    0.70
   2   5   8    5.10    0.80
   2   5   8   10.00    1.00
  -2  -5  -8    5.60    1.10
  -2  -5  -8    5.60    0.70
   1   5   8    6.80    1.00
   1   5   8    8.10    0.70
   1   5   8    7.60    0.80
   1   5   8    9.80    0.90
  -1  -5  -8    6.20    0.70
  -1  -5  -8    5.60    0.80
   0   5   8   36.30    1.60
   0   5   8   34.10    1.50
   0   5   8   40.50    1.60
   0   5   8   33.90    1.70
   0   5   8   35.40    1.50
   0  -5  -8   35.80    1.50
   0  -5  -8   33.20    3.10
  -1   5   8    1.40    1.10
  -1   5   8    1.80    0.60
  -1   5   8    1.00    0.50
  -1   5   8    2.80    0.60
  -1   5   8    2.20    0.80
   1  -5  -8    1.50    0.50
   1  -5  -8    1.50    0.60
  -2   5   8   26.70    3.40
  -2   5   8   28.00    2.40
  -2   5   8   31.40    3.00
  -2   5   8   24.70    2.10
  -2   5   8   24.50    1.30
   2  -5  -8   27.90    1.50
   2  -5  -8   29.30    1.30
  -3   5   8   32.40    2.50
  -3   5   8   28.40    2.00
  -3   5   8   35.80    1.50
  -3   5   8   32.20    1.60
  -3   5   8   25.40    1.50
   3  -5  -8   29.20    2.20
   3  -5  -8   29.70    1.50
  -4   5   8   42.80    2.10
  -4   5   8   48.10    2.10
  -4   5   8   49.80    2.20
  -4   5   8   47.00    4.10
  -4   5   8   49.40    1.90
   4  -5  -8   44.20    1.80
   4  -5  -8   48.30    2.10
  -5   5   8   -0.30    3.50
  -5   5   8   -0.10    0.50
  -5   5   8    0.50    1.20
  -5   5   8    0.70    0.60
   5  -5  -8    0.00    0.60
   5  -5  -8   -1.00    0.40
  -6   5   8    0.80    1.10
  -6   5   8    0.20    0.70
  -6   5   8    0.60    0.50
   6  -5  -8   -0.20    0.50
   6  -5  -8    0.70    0.60
  -7   5   8    2.30    0.70
  -7   5   8    1.30    0.80
   7  -5  -8    0.60    0.50
  -8   5   8    3.20    1.00
  -8   5   8    3.90    1.00
  -8   5   8    3.00    1.00
   8  -5  -8    1.40    0.60
  -9   5   8    4.90    1.20
  -9   5   8    4.60    1.20
   9  -5  -8    4.00    0.80
 -10   5   8    2.80    1.40
 -10   5   8    2.10    1.10
  10  -5  -8    0.60    0.60
   9   5   7    0.90    1.00
  -9  -5  -7    0.50    0.80
   8   5   7    0.20    1.30
  -8  -5  -7    1.70    0.80
   7   5   7   21.70    2.20
   7   5   7   21.80    1.30
  -7  -5  -7   22.90    1.40
   6   5   7    4.30    0.70
   6   5   7    3.30    0.60
  -6  -5  -7    3.30    0.70
   5   5   7   10.30    1.00
   5   5   7    7.10    0.80
  -5  -5  -7    6.00    0.80
   4   5   7    5.00    0.70
   4   5   7    4.90    0.70
  -4  -5  -7    3.20    1.20
  -4  -5  -7    3.20    0.70
  -4  -5  -7    3.90    0.70
   3   5   7    6.80    0.70
   3   5   7    9.10    0.80
   3   5   7    4.90    1.40
   3   5   7    6.60    0.70
  -3  -5  -7    5.50    0.90
  -3  -5  -7    5.70    0.80
   2   5   7    1.40    0.40
  -2  -5  -7   -0.20    0.50
   1   5   7    2.70    0.60
   1   5   7    2.10    0.90
   1   5   7    1.40    0.40
  -1  -5  -7   -0.40    0.50
  -1  -5  -7    0.30    0.40
   0   5   7    2.90    0.60
   0   5   7    3.90    0.70
   0   5   7    4.80    0.60
   0   5   7    3.50    0.60
   0   5   7    4.80    0.70
   0  -5  -7    3.50    0.60
   0  -5  -7    4.50    0.70
  -1   5   7  216.78    6.40
  -1   5   7  221.98    7.50
  -1   5   7  211.48    7.00
  -1   5   7  217.78    5.90
  -1   5   7  210.98    6.50
   1  -5  -7  222.38    6.20
   1  -5  -7  212.68    6.50
  -2   5   7  304.97    8.40
  -2   5   7  281.87    9.40
  -2   5   7  318.37   10.60
  -2   5   7  289.77    9.90
  -2   5   7  313.77    8.10
   2  -5  -7  321.87    8.40
   2  -5  -7  298.47    9.00
  -3   5   7  316.87   10.30
  -3   5   7  360.46   10.00
  -3   5   7  306.37   10.80
  -3   5   7  297.87    9.40
   3  -5  -7  308.67    8.80
  -4   5   7    4.20    0.60
  -4   5   7    4.90    6.60
  -4   5   7    1.80    0.70
  -4   5   7    3.60    0.70
  -4   5   7    3.70    0.60
   4  -5  -7    4.30    0.80
   4  -5  -7    3.10    0.50
  -5   5   7   36.10    1.90
  -5   5   7   39.40    1.60
  -5   5   7   38.60    1.60
  -5   5   7   39.80    1.90
  -5   5   7   40.00    2.00
   5  -5  -7   42.30    1.70
   5  -5  -7   41.00    2.70
  -6   5   7    8.40    0.80
  -6   5   7    8.80    0.90
  -6   5   7    9.40    0.90
  -6   5   7   12.10    1.30
  -6   5   7    8.40    1.10
   6  -5  -7    9.10    0.90
   6  -5  -7    7.20    1.20
  -7   5   7   60.09    2.60
  -7   5   7   54.19    3.20
  -7   5   7   57.09    2.60
   7  -5  -7   58.29    2.40
   7  -5  -7   57.09    3.30
   7  -5  -7   57.29    2.20
  -8   5   7   -1.00    1.10
  -8   5   7    1.20    2.00
  -8   5   7    2.00    0.90
   8  -5  -7    0.30    0.60
   8  -5  -7    1.00    0.70
   8  -5  -7    0.10    0.60
  -9   5   7   12.10    1.90
  -9   5   7   12.10    1.50
   9  -5  -7   13.40    1.10
 -10   5   7    1.50    2.50
 -10   5   7   -0.10    1.50
  10  -5  -7    0.50    1.10
 -11   5   7   -0.40    1.40
  11  -5  -7   -0.10    0.60
  10   5   6    1.10    1.20
 -10  -5  -6    0.50    0.70
   9   5   6    5.90    1.00
  -9  -5  -6    5.40    0.90
   8   5   6    0.20    0.70
   8   5   6   -0.20    0.60
  -8  -5  -6   -0.50    0.50
  -8  -5  -6    0.30    0.80
   7   5   6    0.50    0.60
   7   5   6    0.50    0.40
  -7  -5  -6    0.30    1.00
  -7  -5  -6   -0.20    1.70
   6   5   6   50.09    1.90
   6   5   6   52.19    2.00
  -6  -5  -6   53.49    2.90
  -6  -5  -6   50.89    2.00
   5   5   6   28.70    1.40
  -5  -5  -6   28.70    1.30
  -5  -5  -6   20.10    1.80
  -5  -5  -6   24.80    1.40
   4   5   6   53.39    1.90
   4   5   6   54.59    2.10
   4   5   6   53.69    2.00
   4   5   6   50.79    2.10
  -4  -5  -6   56.79    2.40
  -4  -5  -6   51.89    1.90
  -4  -5  -6   54.69    2.00
  -4  -5  -6   54.09    1.90
   3   5   6   45.60    1.80
   3   5   6   45.80    1.70
   3   5   6   44.60    1.80
   3   5   6   47.10    1.80
  -3  -5  -6   47.70    2.10
  -3  -5  -6   46.90    1.80
  -3  -5  -6   47.80    1.80
  -3  -5  -6   44.80    1.70
   2   5   6    3.00    0.40
   2   5   6    3.40    0.50
   2   5   6    3.80    0.50
   2   5   6    2.10    0.40
  -2  -5  -6    3.20    0.60
  -2  -5  -6    2.90    0.90
  -2  -5  -6    3.50    0.50
  -2  -5  -6    2.60    0.80
   1   5   6   32.10    1.20
   1   5   6   28.40    1.30
   1   5   6   33.80    2.00
  -1  -5  -6   33.30    1.30
  -1  -5  -6   32.00    1.40
  -1  -5  -6   31.30    1.30
  -1  -5  -6   30.60    1.30
   0   5   6  146.79    4.50
   0   5   6  147.99    4.30
   0   5   6  145.89    4.10
   0   5   6  147.29    4.80
   0   5   6  148.99    4.30
   0  -5  -6  152.48    4.60
   0  -5  -6  149.88    4.30
   0  -5  -6  147.69    5.10
   0  -5  -6  148.79    4.60
   0  -5  -6  149.69    4.30
  -1   5   6   55.69    3.30
  -1   5   6   54.59    3.30
  -1   5   6   54.89    2.70
  -1   5   6   56.99    3.20
  -1   5   6   53.79    2.20
   1  -5  -6   55.79    2.40
   1  -5  -6   53.99    2.70
   1  -5  -6   54.09    1.80
   1  -5  -6   54.69    1.80
   1  -5  -6   51.09    2.20
   1  -5  -6   60.19    2.10
  -2   5   6    7.60    0.70
  -2   5   6    7.30    0.70
  -2   5   6    6.90    0.70
  -2   5   6    5.70    0.70
  -2   5   6    6.90    0.70
   2  -5  -6    8.10    0.70
   2  -5  -6    6.60    0.70
   2  -5  -6    6.80    0.70
   2  -5  -6    6.60    0.80
  -3   5   6   45.40    1.70
  -3   5   6   43.40    2.50
  -3   5   6   44.60    1.80
  -3   5   6   42.70    1.60
  -3   5   6   49.70    1.90
   3  -5  -6   44.50    1.80
   3  -5  -6   42.90    1.80
  -4   5   6  145.99    4.80
  -4   5   6  152.88    4.40
  -4   5   6  151.58    6.10
  -4   5   6  147.89    5.70
  -4   5   6  146.79    7.10
  -4   5   6  149.88    4.30
   4  -5  -6  149.88    4.40
   4  -5  -6  151.98    4.80
   4  -5  -6  148.79    5.10
  -5   5   6    8.40    0.80
  -5   5   6    9.60    3.00
  -5   5   6    8.70    2.30
  -5   5   6    8.30    0.70
  -5   5   6    9.20    0.80
  -5   5   6    8.80    1.00
   5  -5  -6    8.60    1.00
   5  -5  -6    9.00    0.80
   5  -5  -6    9.40    1.30
  -6   5   6   17.80    1.00
  -6   5   6   15.60    1.80
  -6   5   6   16.80    1.90
  -6   5   6   16.70    1.40
   6  -5  -6   18.40    1.10
   6  -5  -6   16.00    2.20
   6  -5  -6   16.60    1.60
  -7   5   6    1.90    1.20
  -7   5   6    0.80    0.50
  -7   5   6    1.90    0.90
  -7   5   6    1.10    0.70
  -7   5   6    0.50    1.20
  -7   5   6    0.50    0.50
   7  -5  -6    1.50    0.90
   7  -5  -6    0.30    0.50
   7  -5  -6    0.70    0.40
  -8   5   6    0.00    0.80
  -8   5   6    1.30    0.80
  -8   5   6    1.20    0.60
  -8   5   6    0.40    1.50
  -8   5   6    0.90    0.50
  -8   5   6    1.20    0.90
   8  -5  -6    1.20    1.20
   8  -5  -6    0.90    0.60
   8  -5  -6    0.80    0.50
  -9   5   6   11.00    2.00
  -9   5   6    9.50    1.90
  -9   5   6    8.20    1.30
   9  -5  -6    9.00    1.00
   9  -5  -6    9.00    1.80
   9  -5  -6    8.20    0.70
 -10   5   6    0.20    1.20
 -10   5   6    0.70    1.00
  10  -5  -6    1.50    1.50
 -11   5   6    1.30    1.00
 -11   5   6    0.20    1.40
  11  -5  -6    0.20    0.60
  10   5   5    8.70    1.00
 -10  -5  -5    8.40    2.00
   9   5   5    5.00    0.80
  -9  -5  -5    5.70    1.30
   8   5   5    6.10    0.60
   8   5   5    6.30    0.80
  -8  -5  -5    6.10    0.80
  -8  -5  -5    6.40    1.40
   7   5   5   13.10    1.10
   7   5   5   13.50    0.90
  -7  -5  -5   17.10    1.80
  -7  -5  -5   12.50    1.00
   6   5   5   16.40    1.20
   6   5   5   17.20    1.00
  -6  -5  -5   14.30    1.10
  -6  -5  -5   15.10    1.10
  -6  -5  -5   19.00    1.70
   5   5   5   86.09    2.70
   5   5   5   91.09    2.90
  -5  -5  -5   88.89    2.90
  -5  -5  -5   91.99    3.00
  -5  -5  -5   91.79    3.60
  -5  -5  -5   91.59    2.90
   4   5   5  146.19    4.20
   4   5   5  150.88    4.50
   4   5   5  147.99    4.40
   4   5   5  151.98    4.50
  -4  -5  -5  154.88    6.50
  -4  -5  -5  154.88    4.60
  -4  -5  -5  154.58    5.30
  -4  -5  -5  151.48    4.50
  -4  -5  -5  149.79    4.40
   3   5   5   37.70    1.30
   3   5   5   38.40    1.40
   3   5   5   36.90    2.40
   3   5   5   37.40    3.30
  -3  -5  -5   37.20    2.50
  -3  -5  -5   36.70    1.40
  -3  -5  -5   36.50    1.40
  -3  -5  -5   37.10    1.90
   2   5   5    2.30    0.40
   2   5   5    3.10    0.80
   2   5   5    3.60    0.40
  -2  -5  -5    2.10    0.70
  -2  -5  -5    2.50    1.00
  -2  -5  -5    2.30    0.40
   1   5   5  147.79    4.60
   1   5   5  146.39    4.40
   1   5   5  147.29    4.20
  -1  -5  -5  149.09    4.50
  -1  -5  -5  154.78    4.80
  -1  -5  -5  144.09    4.80
  -1  -5  -5  147.59    4.20
   0   5   5   40.70    1.50
   0   5   5   41.40    1.40
   0   5   5   40.70    1.40
   0   5   5   40.70    1.50
   0   5   5   39.70    1.40
   0  -5  -5   39.90    2.70
   0  -5  -5   41.30    1.60
   0  -5  -5   39.90    1.90
   0  -5  -5   38.80    1.40
   0  -5  -5   42.20    1.60
  -1   5   5  275.87    7.90
  -1   5   5  273.27    7.60
  -1   5   5  275.67    8.20
  -1   5   5  268.07    8.80
   1  -5  -5  285.57    8.30
   1  -5  -5  280.77    7.80
   1  -5  -5  282.67    8.90
   1  -5  -5  279.37    7.60
   1  -5  -5  280.37    8.90
  -2   5   5  388.26   11.20
  -2   5   5  374.76   11.80
  -2   5   5  385.76   10.50
  -2   5   5  386.46   13.00
  -2   5   5  389.86   12.20
   2  -5  -5  392.96   12.30
   2  -5  -5  381.16   10.50
   2  -5  -5  397.76   13.40
   2  -5  -5  398.06   13.60
   2  -5  -5  398.06   10.50
  -3   5   5   42.40    3.10
  -3   5   5   43.50    1.50
  -3   5   5   42.70    1.70
  -3   5   5   41.00    1.70
  -3   5   5   43.10    1.60
  -3   5   5   46.80    1.50
   3  -5  -5   43.90    1.50
   3  -5  -5   41.50    1.70
   3  -5  -5   43.70    2.40
   3  -5  -5   43.30    1.50
   3  -5  -5   40.40    2.20
  -4   5   5   61.19    2.00
  -4   5   5   61.49    2.00
  -4   5   5   61.59    2.30
  -4   5   5   61.49    2.30
  -4   5   5   59.09    2.00
  -4   5   5   61.39    2.30
   4  -5  -5   62.49    2.20
   4  -5  -5   61.49    1.90
   4  -5  -5   63.19    2.00
   4  -5  -5   59.69    2.00
  -5   5   5   14.90    1.40
  -5   5   5   13.70    1.00
  -5   5   5   14.40    1.10
  -5   5   5   15.10    1.30
  -5   5   5   14.20    0.90
  -5   5   5   14.30    0.80
   5  -5  -5   14.10    0.90
   5  -5  -5   14.30    1.00
   5  -5  -5   15.30    1.90
  -6   5   5   13.10    0.90
  -6   5   5   12.00    1.30
  -6   5   5   13.80    2.30
  -6   5   5   13.30    1.20
  -6   5   5   18.10    1.00
   6  -5  -5   12.80    0.80
   6  -5  -5   12.90    1.10
   6  -5  -5   13.90    1.00
  -7   5   5   15.20    1.40
  -7   5   5   13.70    1.30
  -7   5   5   16.00    1.60
  -7   5   5   17.40    9.60
  -7   5   5   12.40    1.00
  -7   5   5   13.80    1.00
   7  -5  -5   15.20    0.90
   7  -5  -5   15.80    1.20
   7  -5  -5   15.00    1.10
  -8   5   5   14.60    1.40
  -8   5   5   14.90    1.10
  -8   5   5   15.70    2.80
  -8   5   5   15.20    1.10
  -8   5   5   16.80    1.40
  -8   5   5   16.80    1.70
   8  -5  -5   16.00    0.90
   8  -5  -5   15.10    1.30
   8  -5  -5   15.30    1.20
  -9   5   5    9.10    1.30
  -9   5   5    8.90    2.40
  -9   5   5    8.20    1.10
  -9   5   5   10.40    1.50
  -9   5   5   13.10    1.10
   9  -5  -5    7.50    1.00
   9  -5  -5    8.60    0.90
   9  -5  -5   10.30    0.80
 -10   5   5   16.30    1.60
 -10   5   5   14.20    1.90
  10  -5  -5   13.80    2.50
 -11   5   5    2.70    1.70
 -11   5   5    2.10    1.20
  11  -5  -5    1.70    0.70
  11   5   4    6.10    1.00
  10   5   4    2.90    0.80
 -10  -5  -4    3.70    0.80
   9   5   4    1.60    0.60
   9   5   4    2.20    0.50
  -9  -5  -4    1.40    0.60
   8   5   4    0.10    0.50
   8   5   4   -0.40    3.20
  -8  -5  -4    0.10    0.70
  -8  -5  -4   -0.50    0.40
   7   5   4   26.90    1.40
   7   5   4   28.40    8.40
  -7  -5  -4   30.20    1.40
  -7  -5  -4   30.40    1.40
  -7  -5  -4   30.10    2.00
   6   5   4  232.88    6.60
   6   5   4  230.28    6.30
  -6  -5  -4  237.68    6.70
  -6  -5  -4  234.28    8.50
  -6  -5  -4  238.48    6.70
   5   5   4   49.10    1.70
   5   5   4   44.70    1.60
  -5  -5  -4   49.99    1.80
  -5  -5  -4   50.49    2.20
  -5  -5  -4   48.90    1.90
  -5  -5  -4   48.60    1.70
   4   5   4   58.49    1.90
   4   5   4   59.29    1.90
   4   5   4   60.39    2.00
   4   5   4   61.19    2.20
   4   5   4   59.39    2.40
  -4  -5  -4   58.39    1.90
  -4  -5  -4   57.49    4.00
  -4  -5  -4   61.19    2.00
  -4  -5  -4   58.99    1.90
  -4  -5  -4   61.69    3.50
   3   5   4   99.69    2.90
   3   5   4   96.29    3.30
   3   5   4   97.49    4.00
   3   5   4   98.69    3.00
   3   5   4   95.99    2.90
  -3  -5  -4   97.49    3.00
  -3  -5  -4   96.69    3.40
  -3  -5  -4  102.49    4.10
  -3  -5  -4  101.79    3.00
   2   5   4  131.89    3.70
   2   5   4  130.19    3.70
   2   5   4  120.29    3.50
   2   5   4  129.49    5.30
   2   5   4  127.69    3.80
   2   5   4  127.69    3.60
  -2  -5  -4  123.89    4.20
  -2  -5  -4  127.19    3.80
  -2  -5  -4  126.69    3.60
  -2  -5  -4  128.59    3.70
   1   5   4  324.17    9.40
   1   5   4  337.37    8.70
   1   5   4  328.97    8.90
   1   5   4  336.47    8.90
   1   5   4  325.27    8.50
  -1  -5  -4  330.97    9.50
  -1  -5  -4  335.77    8.90
  -1  -5  -4  330.47    8.90
  -1  -5  -4  319.67   10.30
   0   5   4 1560.44   39.70
   0   5   4 1545.45   40.00
   0   5   4 1559.54   45.00
   0   5   4 1499.15   42.20
   0   5   4 1479.65   38.20
   0   5   4 1473.05   38.30
   0  -5  -4 1518.65   46.70
   0  -5  -4 1534.35   40.00
   0  -5  -4 1524.05   43.10
   0  -5  -4 1514.75   39.70
   0  -5  -4 1490.55   47.20
  -1   5   4   38.80    1.50
  -1   5   4   39.40    1.40
  -1   5   4   41.00    1.50
  -1   5   4   41.90    1.40
  -1   5   4   42.20    1.40
   1  -5  -4   42.20    1.30
   1  -5  -4   39.90    1.40
   1  -5  -4   39.60    1.80
   1  -5  -4   40.80    1.50
   1  -5  -4   38.00    1.50
   1  -5  -4   43.00    1.70
  -2   5   4  347.17   10.50
  -2   5   4  326.87    9.30
  -2   5   4  347.57    9.30
  -2   5   4  346.37   10.80
  -2   5   4  349.67    9.90
  -2   5   4  342.87    8.90
   2  -5  -4  344.87    8.90
   2  -5  -4  346.57    9.40
   2  -5  -4  345.27    9.30
   2  -5  -4  349.77   10.90
   2  -5  -4  343.47   22.90
   2  -5  -4  344.27    9.90
  -3   5   4   83.39    2.80
  -3   5   4   84.49    2.90
  -3   5   4   83.59    2.60
  -3   5   4   84.99    3.00
  -3   5   4   83.89    2.90
  -3   5   4   86.59    2.50
   3  -5  -4   84.49    4.70
   3  -5  -4   84.09    4.00
   3  -5  -4   84.99    2.50
   3  -5  -4   88.09    3.00
  -4   5   4   26.50    1.20
  -4   5   4   27.90    1.70
  -4   5   4   27.30    1.30
  -4   5   4   29.20    1.10
  -4   5   4   27.00    1.00
  -4   5   4   25.80    1.40
   4  -5  -4   26.50    1.50
   4  -5  -4   28.30    1.30
   4  -5  -4   26.90    1.10
   4  -5  -4   27.50    1.00
  -5   5   4  213.08    6.60
  -5   5   4  214.68    8.10
  -5   5   4  213.88    6.10
  -5   5   4  212.18    6.00
  -5   5   4  215.98    7.20
  -5   5   4  217.68    6.90
   5  -5  -4  221.78    6.00
   5  -5  -4  220.08    6.10
   5  -5  -4  214.58    6.30
   5  -5  -4  211.88    6.50
   5  -5  -4  216.38   17.10
  -6   5   4    0.60    0.50
  -6   5   4    0.00    0.40
  -6   5   4    0.60    0.50
  -6   5   4    0.30    0.60
  -6   5   4    0.30    1.00
  -6   5   4    0.10    0.30
   6  -5  -4    0.90    0.50
   6  -5  -4    0.40    0.40
   6  -5  -4   -0.10    0.30
   6  -5  -4    0.00    0.50
  -7   5   4    4.40    0.70
  -7   5   4    4.10    0.60
  -7   5   4    4.00    1.60
  -7   5   4    2.80    1.40
  -7   5   4    4.10    0.80
  -7   5   4    4.00    0.60
   7  -5  -4    4.10    0.70
   7  -5  -4    3.90    0.60
   7  -5  -4    3.50    0.50
  -8   5   4   17.80    1.90
  -8   5   4   19.10    1.70
  -8   5   4   17.30    1.50
  -8   5   4   16.20    1.70
  -8   5   4   16.30    1.10
  -8   5   4   16.90    1.20
   8  -5  -4   17.10    1.20
   8  -5  -4   21.20    1.40
   8  -5  -4   14.80    0.90
  -9   5   4   17.80    4.10
  -9   5   4   16.90    3.10
  -9   5   4   16.20    1.70
  -9   5   4   13.80    1.50
  -9   5   4   15.90    1.10
   9  -5  -4   17.80    1.30
   9  -5  -4   13.60    2.20
   9  -5  -4   16.00    1.00
 -10   5   4   13.70    2.90
 -10   5   4   13.50    1.50
 -10   5   4   13.10    1.10
 -10   5   4   14.30    1.90
  10  -5  -4   15.50    1.50
  10  -5  -4   13.70    0.90
 -11   5   4    2.80    1.10
 -11   5   4    6.40    1.70
 -11   5   4    2.30    0.70
  11  -5  -4    1.70    0.70
 -12   5   4   -0.80    0.90
 -12   5   4   -0.50    1.40
  12  -5  -4   -1.60    0.60
  11   5   3    7.00    0.90
  10   5   3    2.90    0.70
   9   5   3   13.20    0.80
   9   5   3   12.60    1.00
  -9  -5  -3   13.40    1.10
   8   5   3   -0.40    0.40
   8   5   3   -0.10    0.30
  -8  -5  -3   -0.10    0.70
  -8  -5  -3   -0.10    1.10
  -8  -5  -3   -0.40    0.40
   7   5   3   11.70    1.90
   7   5   3   10.00    0.80
  -7  -5  -3   10.90    0.90
  -7  -5  -3   10.90    1.20
  -7  -5  -3   10.40    0.90
   6   5   3   43.40    4.20
   6   5   3   43.70    1.60
  -6  -5  -3   44.00    1.70
  -6  -5  -3   43.90    1.60
  -6  -5  -3   42.00    2.30
   5   5   3    6.90    0.50
   5   5   3    7.20    0.60
   5   5   3    6.70    0.40
   5   5   3    5.40    0.60
  -5  -5  -3    6.70    0.80
  -5  -5  -3    6.40    0.60
  -5  -5  -3    7.00    0.60
  -5  -5  -3    6.80    0.60
   4   5   3   43.50    1.50
   4   5   3   43.60    1.50
   4   5   3   44.20    1.50
   4   5   3   45.50    1.40
   4   5   3   45.50    1.50
  -4  -5  -3   44.40    1.80
  -4  -5  -3   43.00    1.50
  -4  -5  -3   45.40    1.90
  -4  -5  -3   42.30    1.70
  -4  -5  -3   43.00    2.70
   3   5   3  101.79    3.10
   3   5   3   97.89    2.90
   3   5   3   98.79    2.80
   3   5   3  100.29    4.10
   3   5   3  102.19    2.90
  -3  -5  -3  100.69    4.00
  -3  -5  -3  102.49    3.00
  -3  -5  -3   99.59    3.40
   2   5   3  277.97    7.80
   2   5   3  298.07    7.90
   2   5   3  291.67    8.30
   2   5   3  295.77    7.80
   2   5   3  280.07    7.50
   2   5   3  304.37    8.30
   2   5   3  303.07   10.70
  -2  -5  -3  282.87    8.30
  -2  -5  -3  294.17    7.90
  -2  -5  -3  283.77    7.80
  -2  -5  -3  283.77    9.20
   1   5   3    1.60    0.20
   1   5   3    1.50    0.20
   1   5   3    2.20    0.30
   1   5   3    1.80    0.20
   1   5   3    1.60    0.20
   1   5   3    2.10    0.30
   1   5   3    1.80    0.30
  -1  -5  -3    1.90    0.30
  -1  -5  -3    1.70    0.30
  -1  -5  -3    1.30    0.70
  -1  -5  -3    2.20    0.70
   0   5   3    7.10    0.50
   0   5   3    6.70    0.40
   0   5   3    7.10    0.40
   0   5   3    7.30    0.40
   0   5   3    7.10    0.40
   0   5   3    6.60    0.50
   0   5   3    7.30    0.40
   0  -5  -3    7.00    1.10
   0  -5  -3    6.50    0.60
   0  -5  -3    7.00    0.60
   0  -5  -3    7.10    0.50
  -1   5   3  133.29    3.60
  -1   5   3  137.79    3.70
  -1   5   3  136.99    4.00
  -1   5   3  133.19    3.50
  -1   5   3  133.09    4.00
  -1   5   3  131.79    3.70
  -1   5   3  134.59    4.20
   1  -5  -3  129.59    4.40
   1  -5  -3  133.09    3.70
   1  -5  -3  130.59    4.30
   1  -5  -3  133.19    4.00
   1  -5  -3  132.59    4.30
   1  -5  -3  133.69    3.90
  -2   5   3  621.94   16.90
  -2   5   3  649.34   16.20
  -2   5   3  634.54   21.60
  -2   5   3  649.04   18.00
  -2   5   3  640.24   19.10
  -2   5   3  638.24   16.20
  -2   5   3  654.53   16.90
   2  -5  -3  642.04   21.40
   2  -5  -3  636.44   17.00
   2  -5  -3  634.14   16.20
   2  -5  -3  643.64   20.40
   2  -5  -3  634.74   18.10
   2  -5  -3  638.14   16.90
  -3   5   3   32.60    1.10
  -3   5   3   31.40    1.50
  -3   5   3   33.10    1.40
  -3   5   3   32.80    1.40
  -3   5   3   31.50    1.10
  -3   5   3   32.80    1.30
  -3   5   3   30.40    1.10
   3  -5  -3   31.50    1.40
   3  -5  -3   34.10    1.30
   3  -5  -3   31.40    1.00
   3  -5  -3   32.70    1.10
   3  -5  -3   32.10    1.20
   3  -5  -3   31.00    1.20
  -4   5   3    5.70    0.90
  -4   5   3    6.80    0.50
  -4   5   3    8.40    0.70
  -4   5   3    5.00    1.10
  -4   5   3    5.70    0.60
  -4   5   3    5.00    1.20
   4  -5  -3    6.70    0.70
   4  -5  -3    6.20    0.40
   4  -5  -3    5.70    0.50
   4  -5  -3    5.80    0.50
  -5   5   3   -0.20    0.40
  -5   5   3    0.40    0.50
  -5   5   3    0.60    0.30
  -5   5   3    0.00    0.30
  -5   5   3    0.10    0.40
  -5   5   3    0.10    0.70
   5  -5  -3    0.20    0.20
   5  -5  -3   -0.30    0.60
   5  -5  -3   -0.10    0.30
   5  -5  -3    0.20    0.30
   5  -5  -3    0.20    0.30
  -6   5   3    1.20    0.60
  -6   5   3    0.70    0.70
  -6   5   3    1.70    0.60
  -6   5   3    1.40    0.30
  -6   5   3    0.90    0.50
  -6   5   3    1.40    0.80
   6  -5  -3    1.40    0.40
   6  -5  -3    1.40    0.90
   6  -5  -3    0.70    0.40
   6  -5  -3    1.70    0.40
   6  -5  -3    1.00    0.30
  -7   5   3  113.39    3.60
  -7   5   3  121.49    4.10
  -7   5   3  118.39    6.00
  -7   5   3  117.39    3.50
  -7   5   3  118.89    4.40
  -7   5   3  115.99    4.30
   7  -5  -3  117.79    3.30
   7  -5  -3  116.69    3.80
   7  -5  -3  111.09    5.20
  -8   5   3   24.80    1.70
  -8   5   3   20.90    1.70
  -8   5   3   24.00    1.30
  -8   5   3   24.60    1.20
  -8   5   3   26.90    2.90
  -8   5   3   25.00    3.10
   8  -5  -3   24.60    1.50
   8  -5  -3   22.80    1.40
   8  -5  -3   22.60    1.10
  -9   5   3   66.99    2.90
  -9   5   3   65.79    2.40
  -9   5   3   66.39    3.30
  -9   5   3   70.89    2.80
  -9   5   3   69.79    3.20
   9  -5  -3   68.09    2.50
   9  -5  -3   66.99    2.90
   9  -5  -3   68.39    2.20
 -10   5   3   13.20    1.40
 -10   5   3   12.40    1.20
 -10   5   3   12.40    1.60
 -10   5   3   11.30    1.00
  10  -5  -3   11.50    0.90
  10  -5  -3   11.70    1.20
 -11   5   3   14.80    1.60
 -11   5   3   15.20    3.00
 -11   5   3   11.40    3.00
 -11   5   3   12.10    1.80
 -11   5   3   18.20    2.10
  11  -5  -3   13.90    1.30
 -12   5   3   -0.30    1.40
 -12   5   3    1.50    1.60
 -12   5   3    1.00    0.90
 -12   5   3    0.00    1.70
  12  -5  -3   -0.80    0.70
  11   5   2   -0.20    0.60
  10   5   2    9.40    0.80
  10   5   2    8.10    1.30
   9   5   2    1.70    0.40
   9   5   2    1.30    0.50
  -9  -5  -2    1.10    1.30
  -9  -5  -2    1.60    3.30
   8   5   2    0.60    0.30
   8   5   2    0.20    0.40
  -8  -5  -2    0.30    0.50
  -8  -5  -2    0.10    0.50
  -8  -5  -2    1.40    0.60
   7   5   2    1.90    0.40
   7   5   2    2.50    0.40
  -7  -5  -2    2.70    0.80
  -7  -5  -2    1.40    0.40
  -7  -5  -2    2.40    0.50
  -7  -5  -2    2.20    0.50
   6   5   2    1.60    0.30
   6   5   2    1.40    0.50
  -6  -5  -2    2.10    0.60
  -6  -5  -2    1.40    0.40
  -6  -5  -2    1.90    0.40
   5   5   2   51.39    1.60
   5   5   2   55.39    1.70
   5   5   2   52.19    1.70
   5   5   2   54.59    1.60
   5   5   2   54.69    1.70
  -5  -5  -2   55.09    1.80
  -5  -5  -2   54.09    1.80
  -5  -5  -2   52.79    2.20
   4   5   2   16.30    0.70
   4   5   2   15.30    1.00
   4   5   2   15.60    0.70
   4   5   2   17.70    0.70
  -4  -5  -2   15.90    0.80
  -4  -5  -2   16.20    0.70
  -4  -5  -2   15.00    1.00
  -4  -5  -2   16.90    1.20
   3   5   2    5.30    0.40
   3   5   2    3.10    0.40
   3   5   2    3.90    0.50
  -3  -5  -2    4.40    0.30
  -3  -5  -2    2.40    0.50
  -3  -5  -2    3.50    0.40
  -3  -5  -2    3.10    0.40
   2   5   2   35.80    1.40
   2   5   2   36.20    1.70
   2   5   2   36.20    1.10
   2   5   2   35.70    1.10
   2   5   2   35.50    1.10
   2   5   2   33.90    1.20
   2   5   2   34.30    2.10
  -2  -5  -2   34.00    1.40
  -2  -5  -2   34.30    1.10
  -2  -5  -2   34.20    1.30
   1   5   2  251.37    6.50
   1   5   2  242.38    6.90
   1   5   2  246.58    6.20
   1   5   2  238.98    6.90
   1   5   2  237.68    6.20
   1   5   2  241.28    7.30
  -1  -5  -2  240.98    6.60
  -1  -5  -2  234.28    7.60
  -1  -5  -2  237.18    7.00
   0   5   2  599.94   15.40
   0   5   2  570.74   14.80
   0   5   2  584.44   17.20
   0   5   2  587.44   16.40
   0   5   2  592.44   14.80
   0   5   2  563.34   15.40
   0  -5  -2  615.24   16.10
   0  -5  -2  574.24   14.80
   0  -5  -2  579.94   15.40
   0  -5  -2  583.74   16.40
  -1   5   2  173.48    4.50
  -1   5   2  168.48    4.60
  -1   5   2  171.78    4.40
  -1   5   2  169.08    6.10
  -1   5   2  173.48    5.20
  -1   5   2  169.78    5.50
  -1   5   2  172.28    4.60
  -1   5   2  167.78    5.00
   1  -5  -2  171.28    4.70
   1  -5  -2  165.38    4.40
   1  -5  -2  168.88    5.50
   1  -5  -2  173.58    5.00
   1  -5  -2  172.28    4.80
   1  -5  -2  170.58    4.70
  -2   5   2  127.49    4.20
  -2   5   2  128.69    3.90
  -2   5   2  124.29    3.60
  -2   5   2  129.79    3.80
  -2   5   2  128.59    3.40
  -2   5   2  125.89    4.00
  -2   5   2  125.89    3.50
  -2   5   2  129.29    3.60
   2  -5  -2  125.79    3.80
   2  -5  -2  131.19    3.60
   2  -5  -2  124.89   12.20
   2  -5  -2  127.89    3.40
   2  -5  -2  131.29    5.60
   2  -5  -2  126.19    3.50
  -3   5   2   24.10    0.80
  -3   5   2   25.50    0.90
  -3   5   2   20.90    1.10
  -3   5   2   23.30    0.80
  -3   5   2   22.10    1.30
  -3   5   2   22.10    0.80
  -3   5   2   21.50    1.00
   3  -5  -2   22.20    1.00
   3  -5  -2   22.60    0.80
   3  -5  -2   22.70    1.10
   3  -5  -2   23.60    0.90
   3  -5  -2   20.90    0.80
  -4   5   2  261.57    7.20
  -4   5   2  259.77    7.10
  -4   5   2  262.47    9.80
  -4   5   2  264.97    7.80
  -4   5   2  265.57    6.80
  -4   5   2  266.27    8.20
  -4   5   2  259.57    8.70
   4  -5  -2  273.17    6.90
   4  -5  -2  259.87    7.70
   4  -5  -2  261.97    7.20
   4  -5  -2  253.67    8.20
   4  -5  -2  272.77    7.20
  -5   5   2   79.59    2.80
  -5   5   2   79.89    2.40
  -5   5   2   80.89    2.50
  -5   5   2   79.99    4.10
  -5   5   2   81.09    3.00
  -5   5   2   78.59    3.10
   5  -5  -2   81.29    2.30
   5  -5  -2   80.39    2.50
   5  -5  -2   80.49    2.60
   5  -5  -2   82.49    2.50
   5  -5  -2   82.39    4.30
  -6   5   2   -0.40    0.40
  -6   5   2    0.50    0.80
  -6   5   2   -0.20    0.30
  -6   5   2   -0.20    0.40
  -6   5   2    0.00    0.30
  -6   5   2   -0.20    0.30
   6  -5  -2    0.10    0.20
   6  -5  -2    0.50    0.90
   6  -5  -2    0.20    0.30
   6  -5  -2   -0.30    0.30
   6  -5  -2   -0.40    0.30
  -7   5   2  270.47   10.40
  -7   5   2  274.27    8.90
  -7   5   2  279.17    9.10
  -7   5   2  268.27    7.30
  -7   5   2  275.77   10.20
  -7   5   2  267.47    7.50
   7  -5  -2  268.07    7.50
   7  -5  -2  268.67    7.20
   7  -5  -2  268.07    7.60
   7  -5  -2  267.97    8.00
   7  -5  -2  274.17    7.70
  -8   5   2   55.29    4.70
  -8   5   2   54.99    3.00
  -8   5   2   55.29    4.50
  -8   5   2   55.19    2.20
  -8   5   2   51.09    2.60
  -8   5   2   50.09    1.90
   8  -5  -2   51.69    1.80
   8  -5  -2   52.59    2.00
   8  -5  -2   52.59    2.00
  -9   5   2    7.60    1.30
  -9   5   2    9.20    1.10
  -9   5   2    6.80    0.80
  -9   5   2    8.60    1.00
  -9   5   2    8.20    1.40
  -9   5   2    8.40    2.60
   9  -5  -2    9.40    1.00
   9  -5  -2    8.80    0.90
   9  -5  -2    7.70    0.70
 -10   5   2   -1.10    0.60
 -10   5   2   -0.20    1.00
 -10   5   2   -0.20    0.50
 -10   5   2   -0.60    0.50
 -10   5   2   -1.20    0.40
  10  -5  -2    0.70    0.50
  10  -5  -2    0.00    0.60
 -11   5   2   15.60    1.30
 -11   5   2   16.10    1.60
 -11   5   2   18.80    2.00
 -11   5   2   14.70    1.30
  11  -5  -2   15.40    1.40
 -12   5   2   20.40    2.20
 -12   5   2   22.20    1.80
 -12   5   2   17.50    1.60
  12  -5  -2   22.80    1.70
  12   5   1    0.40    0.60
  11   5   1   16.20    1.20
  10   5   1    0.00    0.30
  10   5   1    0.60    0.50
 -10  -5  -1    0.10    0.50
   9   5   1    3.90    0.50
   9   5   1    3.50    0.50
  -9  -5  -1    4.20    0.70
  -9  -5  -1    4.00    0.70
  -9  -5  -1    3.60    1.00
   8   5   1   14.30    1.90
   8   5   1   13.10    0.90
  -8  -5  -1   14.80    1.50
  -8  -5  -1   15.50    1.00
  -8  -5  -1   14.90    1.10
   7   5   1   77.09    2.40
   7   5   1   77.99    2.30
  -7  -5  -1   77.09    2.60
  -7  -5  -1   87.19    4.30
  -7  -5  -1   77.69    2.90
   6   5   1  103.89    2.80
   6   5   1  103.09    3.00
  -6  -5  -1  103.49    3.10
  -6  -5  -1  100.89    4.90
  -6  -5  -1  103.39    3.10
  -6  -5  -1  104.09    3.90
   5   5   1    7.70    0.50
   5   5   1    8.10    0.40
  -5  -5  -1    7.60    0.50
  -5  -5  -1    6.10    1.80
  -5  -5  -1    7.20    0.60
  -5  -5  -1    8.10    0.60
   4   5   1    6.90    0.70
   4   5   1    4.50    0.50
  -4  -5  -1    6.00    0.60
  -4  -5  -1    7.90    0.50
  -4  -5  -1    6.80    0.50
   3   5   1  370.56   11.60
   3   5   1  372.56   10.30
   3   5   1  370.36   10.50
   3   5   1  365.46   10.00
   3   5   1  367.76    9.50
   3   5   1  362.26    9.70
  -3  -5  -1  368.36   10.20
  -3  -5  -1  357.36   11.50
   2   5   1  349.77    9.60
   2   5   1  389.16   10.30
   2   5   1  394.56   10.60
   2   5   1  368.06   11.40
   2   5   1  375.96   11.80
   2   5   1  393.36    9.90
  -2  -5  -1  386.16   10.00
  -2  -5  -1  365.46   11.80
  -2  -5  -1  382.16   10.60
[truncated: 632,854 more chars]
