# Supplementary material for: Crystal structure and theoretical study of (2E)-1-[4-hy­droxy-3-(morpholin-4-ylmeth­yl)phen­yl]-3-(thio­phen-2-yl)prop-2-en-1-one
Source: Acta Crystallogr E Crystallogr Commun. 2018 Jun 12;74(Pt 7):960–3. doi: 10.1107/S2056989018008459 (PMC6038634; doi:10.1107/S2056989018008459)
Supplement: Supplementary file 2 [file e-74-00960-Isup4.hkl]

data_I                                                                          
_shelx_title ' B-8 in P 2(1)/n'                                                 
_shelx_refln_list_code          4                                               
_shelx_F_calc_maximum      186.76                                               
_exptl_crystal_F_000       696.00                                               
_reflns_d_resolution_high  0.7459                                               
                                                                                
loop_                                                                           
 _space_group_symop_operation_xyz                                               
 'x, y, z'                                                                      
 '-x+1/2, y+1/2, -z+1/2'                                                        
 '-x, -y, -z'                                                                   
 'x-1/2, -y-1/2, z-1/2'                                                         
                                                                                
_cell_length_a     9.4939                                                       
_cell_length_b    18.5548                                                       
_cell_length_c     9.5068                                                       
_cell_angle_alpha  90.000                                                       
_cell_angle_beta   96.788                                                       
_cell_angle_gamma  90.000                                                       
                                                                                
_shelx_F_squared_multiplier     1.000                                           
                                                                                
loop_                                                                           
 _refln_index_h                                                                 
 _refln_index_k                                                                 
 _refln_index_l                                                                 
 _refln_F_squared_calc                                                          
 _refln_F_squared_meas                                                          
 _refln_F_squared_sigma                                                         
 _refln_observed_status                                                         
   2   0   0      11452.21      12169.15       100.39 o                         
   4   0   0       1480.94       1796.38        17.96 o                         
   6   0   0        404.62        436.23         4.25 o                         
   8   0   0        152.28        131.71         2.46 o                         
  10   0   0        195.24        174.96         3.91 o                         
  12   0   0         19.69         21.15         2.41 o                         
   1   1   0         74.85         64.90         0.65 o                         
   2   1   0       2101.33       2322.74        15.12 o                         
   3   1   0          7.89          4.65         0.21 o                         
   4   1   0       7311.37       7977.82        45.74 o                         
   5   1   0        823.31        896.34         5.71 o                         
   6   1   0        258.18        281.84         2.01 o                         
   7   1   0         65.75         59.18         1.10 o                         
   8   1   0          0.35         -0.20         0.46 o                         
   9   1   0          4.62          1.45         0.68 o                         
  10   1   0          0.19          0.84         0.66 o                         
  11   1   0          6.12          9.10         1.25 o                         
  12   1   0          1.41          1.19         1.19 o                         
   0   2   0        246.86        190.29         3.18 o                         
   1   2   0       1665.98       1705.13        10.75 o                         
   2   2   0        212.59        243.38         1.73 o                         
   3   2   0        792.58        779.70         4.87 o                         
   4   2   0       1201.83       1278.36         8.29 o                         
   5   2   0         35.10         37.40         0.71 o                         
   6   2   0         15.74         16.41         0.56 o                         
   7   2   0        183.28        155.46         1.59 o                         
   8   2   0         27.79         16.38         0.68 o                         
   9   2   0        260.63        219.27         2.88 o                         
  10   2   0         45.02         48.57         1.65 o                         
  11   2   0          0.01         -0.30         1.09 o                         
  12   2   0         22.38         24.51         1.80 o                         
   1   3   0      16364.75      16991.40       125.55 o                         
   2   3   0          9.55         13.88         0.39 o                         
   3   3   0          0.08          0.92         0.17 o                         
   4   3   0          5.37          5.00         0.41 o                         
   5   3   0         90.00         96.37         1.10 o                         
   6   3   0        187.29        188.41         1.61 o                         
   7   3   0         22.80         29.34         0.82 o                         
   8   3   0         46.04         42.57         1.24 o                         
   9   3   0        256.70        243.50         2.95 o                         
  10   3   0          8.52          8.09         0.89 o                         
  11   3   0         13.33         10.71         1.43 o                         
  12   3   0          0.45          1.17         2.08 o                         
   0   4   0      17750.48      18070.48       318.64 o                         
   1   4   0       2891.76       3066.42        19.31 o                         
   2   4   0       3745.21       3948.41        21.80 o                         
   3   4   0        395.40        476.31         3.22 o                         
   4   4   0        769.69        780.98         5.18 o                         
   5   4   0       1778.97       1807.73        11.51 o                         
   6   4   0        505.02        482.11         3.71 o                         
   7   4   0        450.63        460.27         3.98 o                         
   8   4   0         35.35         36.39         1.08 o                         
   9   4   0          6.49          7.43         0.83 o                         
  10   4   0         33.26         34.60         1.33 o                         
  11   4   0          0.25         -0.45         0.88 o                         
  12   4   0         29.58         27.28         2.31 o                         
   1   5   0        123.08        132.75         1.08 o                         
   2   5   0       2128.46       2213.41        13.95 o                         
   3   5   0        491.19        509.02         3.09 o                         
   4   5   0        244.15        235.03         1.80 o                         
   5   5   0         55.86         46.37         1.01 o                         
   6   5   0       2898.92       2797.92        18.23 o                         
   7   5   0         13.76         14.09         1.27 o                         
   8   5   0        759.24        710.62         6.71 o                         
   9   5   0          3.24          4.26         0.63 o                         
  10   5   0         26.88         31.39         1.16 o                         
  11   5   0          3.33          5.42         1.02 o                         
  12   5   0          0.14          1.06         1.95 o                         
   0   6   0       3363.17       3611.65        58.29 o                         
   1   6   0       2253.19       2421.41        17.02 o                         
   2   6   0       1837.58       1977.99        12.55 o                         
   3   6   0        425.71        381.73         2.80 o                         
   4   6   0         96.05         96.45         0.96 o                         
   5   6   0        719.42        713.35         4.72 o                         
   6   6   0          6.30          9.48         0.70 o                         
   7   6   0        116.90        100.39         2.30 o                         
   8   6   0         41.97         37.67         1.18 o                         
   9   6   0         40.19         41.52         1.57 o                         
  10   6   0         28.44         23.59         1.12 o                         
  11   6   0         31.63         34.00         1.69 o                         
  12   6   0         12.77         21.43         1.84 o                         
   1   7   0        323.74        300.09         2.89 o                         
   2   7   0        771.19        827.41         5.51 o                         
   3   7   0        194.55        182.27         1.71 o                         
   4   7   0       1351.23       1366.88         9.62 o                         
   5   7   0        231.58        213.25         1.78 o                         
   6   7   0         56.66         47.39         0.98 o                         
   7   7   0        801.47        762.01         6.05 o                         
   8   7   0          0.87          0.14         0.58 o                         
   9   7   0          8.37          7.55         0.72 o                         
  10   7   0          5.50          4.05         0.77 o                         
  11   7   0         11.86         12.66         1.39 o                         
  12   7   0          2.32          7.40         1.44 o                         
   0   8   0        358.46        375.98         4.39 o                         
   1   8   0        908.19        929.64         7.28 o                         
   2   8   0       1710.34       1946.03        13.64 o                         
   3   8   0       1755.42       1809.11        12.26 o                         
   4   8   0         26.03         27.61         0.85 o                         
   5   8   0        628.33        619.10         5.11 o                         
   6   8   0        212.69        201.60         2.29 o                         
   7   8   0        856.21        849.61         8.03 o                         
   8   8   0        108.67        111.16         2.02 o                         
   9   8   0        191.65        187.01         2.72 o                         
  10   8   0         29.40         28.57         1.55 o                         
  11   8   0          0.99          1.18         2.07 o                         
   1   9   0        281.64        287.51         2.62 o                         
   2   9   0        566.14        673.33         5.21 o                         
   3   9   0        776.42        845.63         5.95 o                         
   4   9   0         70.36         66.26         0.78 o                         
   5   9   0         53.92         45.80         0.96 o                         
   6   9   0        595.48        553.72         5.09 o                         
   7   9   0         50.14         46.06         1.48 o                         
   8   9   0        120.71        107.72         2.13 o                         
   9   9   0         10.90          9.21         1.02 o                         
  10   9   0         27.74         31.30         2.12 o                         
  11   9   0          0.44         -1.33         2.14 o                         
   0  10   0        851.44        767.46         9.53 o                         
   1  10   0        119.63        136.47         2.03 o                         
   2  10   0       1170.99       1258.17        10.18 o                         
   3  10   0        899.80        972.43         6.82 o                         
   4  10   0          5.01          8.34         0.34 o                         
   5  10   0        227.32        224.57         2.54 o                         
   6  10   0        738.43        700.52         7.05 o                         
   7  10   0         44.36         39.28         1.18 o                         
   8  10   0          1.92          2.17         0.71 o                         
   9  10   0          0.92          1.67         0.97 o                         
  10  10   0         12.66         14.74         2.04 o                         
  11  10   0         15.03         19.01         2.20 o                         
   1  11   0        754.91        847.92         7.44 o                         
   2  11   0        382.18        406.08         3.55 o                         
   3  11   0        308.11        322.33         2.62 o                         
   4  11   0         75.26         75.22         1.66 o                         
   5  11   0          0.23          0.01         0.47 o                         
   6  11   0        327.03        314.44         4.86 o                         
   7  11   0          0.07         -0.21         0.82 o                         
   8  11   0          0.70         -0.31         0.85 o                         
   9  11   0         11.53         13.72         1.32 o                         
  10  11   0          4.16          7.19         2.39 o                         
  11  11   0          8.57         10.72         2.19 o                         
   0  12   0        270.92        250.75         5.00 o                         
   1  12   0          0.47          2.06         0.32 o                         
   2  12   0          0.21          1.29         0.30 o                         
   3  12   0        467.15        450.66         5.14 o                         
   4  12   0         18.73         14.85         0.65 o                         
   5  12   0        601.75        583.72         6.60 o                         
   6  12   0         23.72         22.99         1.00 o                         
   7  12   0          3.33          3.29         0.75 o                         
   8  12   0         20.97         25.05         1.51 o                         
   9  12   0         38.63         46.97         3.79 o                         
  10  12   0          3.11          4.56         1.94 o                         
  11  12   0         37.98         45.31         3.43 o                         
   1  13   0        503.19        460.87         4.58 o                         
   2  13   0          1.60          2.94         0.52 o                         
   3  13   0          6.46          4.48         0.59 o                         
   4  13   0        154.33        148.87         5.15 o                         
   5  13   0         17.42         22.43         0.87 o                         
   6  13   0         36.24         39.16         1.60 o                         
   7  13   0         16.19         14.56         0.92 o                         
   8  13   0          3.23          3.36         0.95 o                         
   9  13   0         44.75         48.17         2.66 o                         
  10  13   0          0.45          0.63         1.79 o                         
   0  14   0        113.39         96.65         2.94 o                         
   1  14   0        109.03        115.37         2.09 o                         
   2  14   0         26.75         28.57         1.25 o                         
   3  14   0         98.43         91.55         2.14 o                         
   4  14   0         13.71         16.83         1.14 o                         
   5  14   0         39.89         38.18         1.31 o                         
   6  14   0         20.94         18.93         1.11 o                         
   7  14   0         33.56         32.94         1.58 o                         
   8  14   0         10.22         16.97         1.44 o                         
   9  14   0         42.05         52.80         3.31 o                         
  10  14   0          0.35          0.97         2.12 o                         
   1  15   0         11.06         11.71         0.90 o                         
   2  15   0          9.81         12.66         1.01 o                         
   3  15   0         53.62         46.10         1.57 o                         
   4  15   0          7.72          5.95         0.89 o                         
   5  15   0         60.34         58.58         2.73 o                         
   6  15   0         10.56         14.11         1.67 o                         
   7  15   0         10.65         11.80         1.28 o                         
   8  15   0         21.40         25.48         2.19 o                         
   9  15   0         20.21         22.60         1.86 o                         
  10  15   0          0.07          1.64         2.23 o                         
   0  16   0        941.84        955.87        16.15 o                         
   1  16   0         25.14         24.52         1.23 o                         
   2  16   0         14.71         18.96         1.24 o                         
   3  16   0        109.97        109.59         2.59 o                         
   4  16   0         12.28         11.92         1.26 o                         
   5  16   0         76.58         81.71         2.48 o                         
   6  16   0          6.44          8.73         1.34 o                         
   7  16   0         55.01         52.44         3.30 o                         
   8  16   0         28.19         40.06         2.27 o                         
   9  16   0          5.89          9.43         1.57 o                         
   1  17   0        226.75        221.83         4.08 o                         
   2  17   0          7.67          8.40         0.97 o                         
   3  17   0         47.10         48.48         1.82 o                         
   4  17   0        185.57        160.50         3.88 o                         
   5  17   0          7.76          9.42         1.26 o                         
   6  17   0         16.61         14.59         1.59 o                         
   7  17   0         22.65         28.35         2.05 o                         
   8  17   0          2.20          5.29         1.79 o                         
   9  17   0         20.77         23.53         2.35 o                         
   0  18   0        202.11        219.72         4.91 o                         
   1  18   0          0.01          2.07         0.77 o                         
   2  18   0         15.96         18.76         1.21 o                         
   3  18   0          0.78          0.04         0.93 o                         
   4  18   0          0.37          1.95         1.00 o                         
   5  18   0          1.39          3.19         0.96 o                         
   6  18   0         18.96         15.88         1.67 o                         
   7  18   0          4.94          7.05         1.54 o                         
   8  18   0          3.79          6.61         2.12 o                         
   1  19   0          6.10          4.68         0.80 o                         
   2  19   0          6.69          5.67         1.08 o                         
   3  19   0         24.10         27.31         1.83 o                         
   4  19   0          0.98          1.48         1.10 o                         
   5  19   0          1.29          1.40         1.03 o                         
   6  19   0          5.71          0.69         1.34 o                         
   7  19   0          0.00          1.63         2.03 o                         
   8  19   0          0.86          2.33         1.79 o                         
   0  20   0          0.68          1.97         1.23 o                         
   1  20   0          2.73          3.11         0.87 o                         
   2  20   0         81.85         81.45         2.81 o                         
   3  20   0         21.24         17.19         1.63 o                         
   4  20   0          1.67          1.60         1.34 o                         
   5  20   0         16.02         14.87         1.58 o                         
   6  20   0          0.14          1.58         1.34 o                         
   7  20   0         29.71         32.83         3.74 o                         
   1  21   0         24.46         24.73         1.92 o                         
   2  21   0          1.55          0.75         1.11 o                         
   3  21   0          5.21          4.74         1.18 o                         
   4  21   0          0.43          0.80         1.09 o                         
   5  21   0          0.56          0.33         1.25 o                         
   6  21   0          2.07          0.85         1.34 o                         
   0  22   0         11.81          8.97         2.39 o                         
   1  22   0          5.93          6.75         2.19 o                         
   2  22   0         66.48         65.09         2.94 o                         
   3  22   0          2.97          3.77         1.22 o                         
   4  22   0          0.23          1.06         1.12 o                         
   5  22   0          5.41          7.71         1.44 o                         
   1  23   0          1.42          1.54         1.63 o                         
   2  23   0         33.43         37.63         2.24 o                         
   3  23   0         14.11         16.68         1.53 o                         
   4  23   0          4.56          3.37         1.53 o                         
   0  24   0         27.15         30.73         6.35 o                         
   1  24   0          0.58         -0.40         1.39 o                         
   2  24   0          7.38          5.74         1.50 o                         
   3  24   0          6.48          5.03         1.49 o                         
 -11   0   1          1.65          2.62         1.92 o                         
  -9   0   1          1.07          5.14         0.88 o                         
  -7   0   1        558.26        482.12         4.98 o                         
  -5   0   1        853.47       1006.42         9.09 o                         
  -3   0   1       3433.38       3762.43        29.80 o                         
  -1   0   1       3824.91       4220.79        44.86 o                         
   1   0   1        140.98        126.24         1.28 o                         
   3   0   1       1952.57       1909.77        16.07 o                         
   5   0   1        820.50        819.05         7.66 o                         
   7   0   1        377.27        319.39         3.95 o                         
   9   0   1        416.48        398.31         6.11 o                         
  11   0   1          3.56          4.69         1.40 o                         
 -12   1   1         10.17          8.91         1.49 o                         
 -11   1   1         57.03         50.15         2.27 o                         
 -10   1   1          7.53          2.43         0.66 o                         
  -9   1   1         55.15         40.57         1.13 o                         
  -8   1   1        123.86        114.18         1.64 o                         
  -7   1   1          4.81          3.15         0.39 o                         
  -6   1   1        169.51        149.33         1.38 o                         
  -5   1   1        365.63        411.37         2.92 o                         
  -4   1   1        853.32        845.11         8.93 o                         
  -3   1   1        279.21        260.77         4.30 o                         
  -2   1   1       1620.53       1695.00         9.88 o                         
  -1   1   1       3485.62       3563.63        23.02 o                         
   0   1   1        639.02        655.30         8.17 o                         
   1   1   1        154.00        124.80         0.91 o                         
   2   1   1          9.30          4.98         0.24 o                         
   3   1   1         10.74         10.44         0.68 o                         
   4   1   1        825.71        972.25         6.83 o                         
   5   1   1       1241.00       1215.48         8.06 o                         
   6   1   1        358.99        315.39         2.51 o                         
   7   1   1          0.12         -0.31         0.35 o                         
   8   1   1        268.50        245.24         2.67 o                         
   9   1   1         53.08         38.76         2.68 o                         
  10   1   1          7.88         10.78         1.00 o                         
  11   1   1          1.98          0.45         0.99 o                         
  12   1   1          4.53          3.42         1.44 o                         
 -12   2   1          4.11          3.97         1.39 o                         
 -11   2   1         13.21         17.24         1.25 o                         
 -10   2   1          2.79          1.10         0.67 o                         
  -9   2   1        374.80        337.36         3.39 o                         
  -8   2   1         73.81         68.12         1.43 o                         
  -7   2   1       1191.68       1086.46         7.32 o                         
  -6   2   1         67.01         60.51         0.89 o                         
  -5   2   1        571.13        499.56         3.44 o                         
  -4   2   1        617.64        668.30         4.41 o                         
  -3   2   1        490.44        496.46         3.02 o                         
  -2   2   1       4181.76       4263.63        27.06 o                         
  -1   2   1       1909.15       1814.71        12.63 o                         
   0   2   1        557.04        562.79         4.64 o                         
   1   2   1       4009.46       4092.89        23.61 o                         
   2   2   1       1767.13       1806.92        11.58 o                         
   3   2   1        754.60        751.32         4.44 o                         
   4   2   1        142.37        156.05         1.93 o                         
   5   2   1         35.96         62.04         0.98 o                         
   6   2   1          0.01         -0.16         0.30 o                         
   7   2   1        671.80        624.04         4.93 o                         
   8   2   1         72.92         56.47         1.41 o                         
   9   2   1         47.02         47.13         1.70 o                         
  10   2   1         31.67         28.06         1.21 o                         
  11   2   1         11.08         11.12         1.36 o                         
  12   2   1          1.37          0.78         1.51 o                         
 -12   3   1          3.80          1.36         1.66 o                         
 -11   3   1          0.22         -1.23         0.90 o                         
 -10   3   1         28.27         26.62         1.14 o                         
  -9   3   1          5.56          3.46         0.72 o                         
  -8   3   1          0.02          0.34         0.50 o                         
  -7   3   1         30.84         25.02         0.76 o                         
  -6   3   1        713.42        635.64         4.35 o                         
  -5   3   1         19.26         20.14         0.81 o                         
  -4   3   1          7.61         19.59         0.44 o                         
  -3   3   1        357.60        352.58         2.25 o                         
  -2   3   1       2415.35       2428.18        14.75 o                         
   0   3   1       1145.81       1225.82         8.06 o                         
   1   3   1       3071.03       3437.44        19.63 o                         
   2   3   1       1063.24       1050.12         6.74 o                         
   3   3   1        232.73        252.48         1.89 o                         
   4   3   1        658.21        674.57         4.38 o                         
   5   3   1        797.06        803.71         5.35 o                         
   6   3   1         41.45         44.24         0.75 o                         
   7   3   1        135.17        125.46         1.61 o                         
   8   3   1        403.22        340.77         3.35 o                         
   9   3   1         37.90         30.55         1.14 o                         
  10   3   1         10.26         12.49         0.97 o                         
  11   3   1          0.03         -1.12         1.34 o                         
  12   3   1         19.89         27.05         2.57 o                         
 -12   4   1         21.55         22.29         2.27 o                         
 -11   4   1          1.60          2.48         0.79 o                         
 -10   4   1        130.78        129.32         2.46 o                         
  -9   4   1          3.19          3.08         0.71 o                         
  -8   4   1          3.13          3.87         0.56 o                         
  -7   4   1        145.22        130.24         2.37 o                         
  -6   4   1         37.93         41.20         0.99 o                         
  -5   4   1         97.50         88.27         0.84 o                         
  -4   4   1        513.89        537.24         3.41 o                         
  -3   4   1       3654.19       3727.00        22.57 o                         
  -2   4   1       4743.12       4632.96        29.51 o                         
  -1   4   1          5.27          4.34         0.19 o                         
   0   4   1        270.23        235.30         1.90 o                         
   1   4   1        508.98        534.10         3.30 o                         
   2   4   1        192.06        195.86         1.39 o                         
   3   4   1        201.74        173.26         1.29 o                         
   4   4   1        872.34        885.32         5.81 o                         
   5   4   1        597.39        548.05         3.89 o                         
   6   4   1         14.79         19.97         0.66 o                         
   7   4   1       1310.43       1196.93         8.94 o                         
   8   4   1         12.19          9.23         1.06 o                         
   9   4   1         93.86         91.29         1.74 o                         
  10   4   1          0.17         -0.07         0.76 o                         
  11   4   1         28.69         34.67         2.20 o                         
  12   4   1         54.23         60.84         3.16 o                         
 -12   5   1         29.59         29.48         1.83 o                         
 -11   5   1          0.21         -0.71         0.86 o                         
 -10   5   1         12.73         10.14         0.77 o                         
  -9   5   1        138.59        131.38         1.88 o                         
  -8   5   1        436.86        384.84         3.58 o                         
  -7   5   1          0.83          1.10         0.93 o                         
  -6   5   1         36.43         27.44         0.91 o                         
  -5   5   1         52.83         49.32         0.64 o                         
  -4   5   1          2.24          2.55         0.31 o                         
  -3   5   1        264.75        270.49         2.02 o                         
  -2   5   1         48.77         59.92         0.70 o                         
  -1   5   1       1764.44       1994.72        13.97 o                         
   0   5   1         33.13         31.87         0.40 o                         
   1   5   1         22.65         47.77         0.41 o                         
   2   5   1       1681.06       1619.15         9.78 o                         
   3   5   1       1447.13       1542.42        10.70 o                         
   4   5   1         33.19         30.62         0.71 o                         
   5   5   1         27.28         32.15         0.89 o                         
   6   5   1        495.01        443.06         3.69 o                         
   7   5   1        372.16        339.29         5.67 o                         
   8   5   1         65.39         60.19         1.28 o                         
   9   5   1         18.43         15.89         0.84 o                         
  10   5   1          0.11         -0.11         0.72 o                         
  11   5   1         71.51         75.22         3.24 o                         
  12   5   1          0.17          2.44         1.79 o                         
 -12   6   1         98.25        114.01         3.68 o                         
 -11   6   1          0.05         -0.07         0.91 o                         
 -10   6   1          6.52          7.09         0.80 o                         
  -9   6   1        124.46        117.82         1.89 o                         
  -8   6   1        114.12        103.06         1.75 o                         
  -7   6   1       2713.29       2550.13        18.67 o                         
  -6   6   1          0.56         -0.69         0.34 o                         
  -5   6   1        172.28        153.65         1.50 o                         
  -4   6   1       1179.76       1228.62         8.43 o                         
  -3   6   1         17.12         14.66         0.48 o                         
  -2   6   1          3.29          5.02         0.24 o                         
  -1   6   1         77.88         69.71         0.81 o                         
   0   6   1       1667.74       1747.68        11.90 o                         
   1   6   1       1936.54       2031.40        13.29 o                         
   2   6   1       2314.79       2363.79        13.86 o                         
   3   6   1        632.18        595.00         4.25 o                         
   4   6   1        656.46        661.86         4.80 o                         
   5   6   1          0.17          0.76         0.25 o                         
   6   6   1          6.79          8.16         0.51 o                         
   7   6   1         60.66         51.48         1.89 o                         
   8   6   1        120.96        111.65         1.59 o                         
   9   6   1         62.23         59.36         1.57 o                         
  10   6   1         20.57         21.28         1.14 o                         
  11   6   1          5.88          8.10         1.40 o                         
  12   6   1          3.19          2.63         1.58 o                         
 -12   7   1          0.46          0.89         2.07 o                         
 -11   7   1        104.17        112.04         4.26 o                         
 -10   7   1          3.76          5.10         1.13 o                         
  -9   7   1          1.60          2.95         0.77 o                         
  -8   7   1         17.56         11.30         1.11 o                         
  -7   7   1         44.77         51.31         2.55 o                         
  -6   7   1          0.01         -0.02         0.36 o                         
  -5   7   1          7.55          9.82         0.43 o                         
  -4   7   1         41.22         39.47         0.64 o                         
  -3   7   1       1640.87       1830.91        11.71 o                         
  -2   7   1        753.03        758.82         5.84 o                         
  -1   7   1        220.49        196.14         1.78 o                         
   0   7   1        162.48        182.64         1.38 o                         
   1   7   1         60.97         76.81         0.68 o                         
   2   7   1       1338.37       1568.49        11.68 o                         
   3   7   1          1.20          0.73         0.24 o                         
   4   7   1         79.34         77.27         0.86 o                         
   5   7   1         95.04         94.01         1.06 o                         
   6   7   1         18.43         14.82         0.67 o                         
   7   7   1        663.97        599.19         4.87 o                         
   8   7   1         40.93         34.65         0.94 o                         
   9   7   1         11.74          9.93         0.76 o                         
  10   7   1          3.10          3.62         0.74 o                         
  11   7   1          3.86          3.55         1.25 o                         
 -12   8   1         16.08         20.21         2.61 o                         
 -11   8   1          4.67          5.95         1.78 o                         
 -10   8   1         52.76         51.28         2.10 o                         
  -9   8   1         33.36         32.90         1.45 o                         
  -8   8   1        191.28        170.50         2.53 o                         
  -7   8   1        105.11        111.25         2.29 o                         
  -6   8   1        103.97         96.41         1.41 o                         
  -5   8   1        124.79        127.19         1.41 o                         
  -4   8   1        345.69        345.53         2.63 o                         
  -3   8   1        192.25        185.84         1.61 o                         
  -2   8   1          8.62          9.92         0.46 o                         
  -1   8   1       1253.97       1327.44        10.42 o                         
   0   8   1        536.48        536.45         4.34 o                         
   1   8   1         16.18         22.15         0.56 o                         
   2   8   1       2387.50       2481.76        18.59 o                         
   3   8   1         27.09         25.99         0.48 o                         
   4   8   1        332.08        323.21         2.83 o                         
   5   8   1        213.11        189.55         1.78 o                         
   6   8   1        281.49        273.67         2.69 o                         
   7   8   1       1863.87       1771.76        13.68 o                         
   8   8   1         94.01         87.18         1.45 o                         
   9   8   1          8.17          4.66         0.64 o                         
  10   8   1         52.84         55.54         2.21 o                         
  11   8   1        140.42        177.02         3.85 o                         
 -11   9   1          4.77          3.42         1.65 o                         
 -10   9   1         21.99         22.87         1.59 o                         
  -9   9   1        101.77        100.70         2.56 o                         
  -8   9   1        120.44        113.62         2.09 o                         
  -7   9   1        201.11        192.34         2.66 o                         
  -6   9   1        121.79        107.12         1.70 o                         
  -5   9   1        388.18        386.62         3.70 o                         
  -4   9   1        137.55        130.38         1.40 o                         
  -3   9   1         61.58        102.45         1.87 o                         
  -2   9   1        562.75        549.90         4.05 o                         
  -1   9   1        594.70        581.89         5.00 o                         
   0   9   1         83.00         81.56         1.15 o                         
   1   9   1         14.23         11.53         0.47 o                         
   2   9   1        240.42        304.73         2.72 o                         
   3   9   1       2115.85       2311.43        17.56 o                         
   4   9   1        152.05        149.58         1.54 o                         
   5   9   1        115.67        109.27         1.46 o                         
   6   9   1        675.15        676.41         6.32 o                         
   7   9   1        649.59        621.44         6.43 o                         
   8   9   1          1.28          2.45         0.63 o                         
   9   9   1         19.55         18.22         2.24 o                         
  10   9   1         12.13         14.82         1.40 o                         
  11   9   1         84.47        105.76         4.38 o                         
 -11  10   1          4.29          0.74         2.06 o                         
 -10  10   1         33.64         35.75         1.99 o                         
  -9  10   1         55.07         52.32         1.72 o                         
  -8  10   1        125.22        120.01         2.13 o                         
  -7  10   1        606.15        535.92         5.44 o                         
  -6  10   1          3.63          3.46         0.57 o                         
  -5  10   1         10.40         12.89         0.51 o                         
  -4  10   1        346.59        374.55         2.67 o                         
  -3  10   1        148.63        143.36         1.51 o                         
  -2  10   1       4541.40       4719.09        31.79 o                         
  -1  10   1        507.42        466.29         3.92 o                         
   0  10   1        651.56        672.97         6.78 o                         
   1  10   1         92.44        126.50         1.39 o                         
   2  10   1         72.97         62.24         1.26 o                         
   3  10   1          4.42          8.67         1.11 o                         
   4  10   1         83.59         83.95         1.08 o                         
   5  10   1         20.57         18.65         0.90 o                         
   6  10   1         85.48         84.24         1.79 o                         
   7  10   1         22.92         17.13         1.54 o                         
   8  10   1         11.44          9.44         1.04 o                         
   9  10   1         10.93          9.74         1.49 o                         
  10  10   1          0.69          1.69         1.79 o                         
  11  10   1          1.44          6.43         2.23 o                         
 -11  11   1         62.21         78.46         3.56 o                         
 -10  11   1         57.00         57.77         2.86 o                         
  -9  11   1         64.76         63.37         2.03 o                         
  -8  11   1          0.01          1.32         0.71 o                         
  -7  11   1        593.08        598.06         5.82 o                         
  -6  11   1        624.18        601.03         6.38 o                         
  -5  11   1         18.33         13.36         0.65 o                         
  -3  11   1         27.91         38.08         0.71 o                         
  -1  11   1        125.98        132.62         1.64 o                         
   0  11   1        180.91        172.48         3.19 o                         
   1  11   1        962.10        927.49         8.34 o                         
   2  11   1        733.97        700.56         5.88 o                         
   3  11   1         22.04         39.07         3.13 o                         
   4  11   1         45.06         42.66         0.93 o                         
   5  11   1        118.80        127.98         2.08 o                         
   6  11   1         33.39         26.95         1.40 o                         
   7  11   1         19.10         19.61         1.09 o                         
   8  11   1          0.30          2.47         0.95 o                         
   9  11   1          0.38          0.17         1.14 o                         
  10  11   1          3.03          2.12         2.75 o                         
  11  11   1         11.80         15.41         3.37 o                         
 -11  12   1          1.67          8.37         4.07 o                         
 -10  12   1          5.89          6.52         2.14 o                         
  -9  12   1        137.25        149.68         4.54 o                         
  -8  12   1         25.90         26.03         1.61 o                         
  -7  12   1         28.19         31.99         1.41 o                         
  -6  12   1          0.40          0.90         0.74 o                         
  -5  12   1          1.94          2.36         0.67 o                         
  -4  12   1         69.49         79.87         1.19 o                         
  -3  12   1        145.65        148.91         1.38 o                         
  -2  12   1        123.30        130.54         1.69 o                         
  -1  12   1          2.00          4.55         1.08 o                         
   0  12   1        184.74        194.48         2.74 o                         
   1  12   1         94.20         86.74         1.32 o                         
   2  12   1        457.07        455.17         4.22 o                         
   3  12   1          0.19          1.96         0.37 o                         
   4  12   1        731.28        700.36         9.05 o                         
   5  12   1        365.75        363.11         6.87 o                         
   6  12   1        169.52        152.11         3.30 o                         
   7  12   1          0.59          1.37         1.19 o                         
   8  12   1         12.96         15.99         1.87 o                         
   9  12   1          0.69          1.41         1.22 o                         
  10  12   1         47.84         53.81         3.89 o                         
 -10  13   1          3.39          4.31         1.96 o                         
  -9  13   1         21.06         26.19         3.18 o                         
  -7  13   1         37.35         38.95         1.38 o                         
  -6  13   1         26.28         30.30         1.27 o                         
  -5  13   1          2.11          7.92         2.16 o                         
  -4  13   1         17.52         16.92         1.00 o                         
  -3  13   1          1.00          2.35         0.39 o                         
  -2  13   1        238.67        224.47         2.70 o                         
  -1  13   1          3.60          4.68         0.52 o                         
   0  13   1       1493.34       1479.26        14.57 o                         
   1  13   1        113.74        143.58         4.76 o                         
   2  13   1         53.55         51.76         1.49 o                         
   3  13   1         88.60         93.12         2.84 o                         
   4  13   1        104.73        102.91         2.42 o                         
   5  13   1        242.27        217.99         3.78 o                         
   6  13   1         54.12         65.23         1.79 o                         
   7  13   1         19.37         30.00         2.10 o                         
   8  13   1          1.58          1.96         1.40 o                         
   9  13   1         15.71         21.62         1.88 o                         
  10  13   1         14.30         19.56         4.87 o                         
 -10  14   1         24.04         23.53         2.13 o                         
  -9  14   1          4.31          4.47         1.76 o                         
  -7  14   1          9.58         11.65         1.14 o                         
  -6  14   1          6.13          7.51         0.86 o                         
  -5  14   1         47.87         55.99         1.50 o                         
  -4  14   1        100.52         92.40         1.65 o                         
  -3  14   1         64.41         68.76         1.59 o                         
  -2  14   1        160.94        157.26         2.25 o                         
  -1  14   1          5.83          6.70         0.77 o                         
   0  14   1          1.07          2.79         0.59 o                         
   1  14   1          5.38          6.70         0.85 o                         
   2  14   1        114.37        113.97         2.07 o                         
   3  14   1         12.77         10.28         0.83 o                         
   4  14   1         37.50         40.42         4.38 o                         
   5  14   1        240.48        239.12         4.16 o                         
   6  14   1         32.85         30.56         1.60 o                         
   7  14   1         38.76         49.20         2.25 o                         
   8  14   1         79.23         83.71         3.60 o                         
   9  14   1         28.36         34.54         4.85 o                         
  10  14   1         18.48         24.68         2.96 o                         
 -10  15   1         32.04         34.49         5.08 o                         
  -9  15   1          3.26          5.44         2.02 o                         
  -8  15   1         48.66         57.85         2.08 o                         
  -7  15   1         35.47         29.41         1.35 o                         
  -6  15   1         53.81         67.43         4.49 o                         
  -5  15   1         85.81         79.18         2.65 o                         
  -4  15   1          4.59          5.82         0.82 o                         
  -3  15   1          0.13         -0.26         0.86 o                         
  -2  15   1          1.15          2.08         0.62 o                         
  -1  15   1        137.88        133.97         2.37 o                         
   0  15   1        355.77        324.01         4.58 o                         
   1  15   1         81.51         85.45         2.43 o                         
   2  15   1         48.17         52.48         1.58 o                         
   3  15   1        101.78         89.19         1.77 o                         
   4  15   1          6.76         10.24         0.99 o                         
   5  15   1        124.30        116.47         3.83 o                         
   6  15   1         89.56         94.62         3.06 o                         
   7  15   1          1.20         -0.42         1.27 o                         
   8  15   1          0.00          0.75         1.12 o                         
   9  15   1         26.49         38.61         5.01 o                         
  -9  16   1          1.97          0.18         2.34 o                         
  -8  16   1          0.75          1.14         1.20 o                         
  -7  16   1         68.17         58.66         1.89 o                         
  -6  16   1          6.97          5.13         1.21 o                         
  -5  16   1        526.04        496.55         7.12 o                         
  -4  16   1         15.87         17.17         1.49 o                         
  -3  16   1         13.99         11.83         0.97 o                         
  -2  16   1          8.08          6.66         1.53 o                         
  -1  16   1       1928.51       1937.89        22.31 o                         
   0  16   1         24.24         31.56         2.21 o                         
   1  16   1         79.16         71.97         2.39 o                         
   2  16   1         13.27         12.71         0.99 o                         
   3  16   1         12.14         12.37         1.11 o                         
   4  16   1        193.25        168.18         3.11 o                         
   5  16   1          6.12          3.80         0.90 o                         
   6  16   1          2.77          0.69         1.08 o                         
   7  16   1          8.91         13.47         2.75 o                         
   8  16   1          4.73          3.33         2.23 o                         
   9  16   1         25.45         43.55         5.88 o                         
  -9  17   1          8.88          6.95         1.94 o                         
  -8  17   1          1.03          2.31         1.20 o                         
  -7  17   1         20.71         19.09         1.71 o                         
  -6  17   1          1.61          0.92         1.28 o                         
  -5  17   1        122.71        111.79         3.56 o                         
  -4  17   1         11.52         14.22         1.03 o                         
  -3  17   1         55.52         47.90         1.83 o                         
  -2  17   1         67.66         78.38         2.13 o                         
  -1  17   1        751.84        785.31         9.94 o                         
   0  17   1          1.04          1.25         1.39 o                         
   1  17   1         47.13         44.59         1.52 o                         
   2  17   1          0.13         -0.20         0.74 o                         
   3  17   1         88.12         84.30         2.18 o                         
   4  17   1         12.88         12.42         1.14 o                         
   5  17   1          0.57          2.11         1.20 o                         
   6  17   1         37.51         39.90         2.68 o                         
   7  17   1          2.58          2.20         3.66 o                         
   8  17   1         10.68          5.08         2.96 o                         
   9  17   1         11.71         16.51         2.39 o                         
  -8  18   1         20.52         24.31         2.65 o                         
  -7  18   1         12.38         14.23         2.19 o                         
  -6  18   1         23.08         27.09         2.79 o                         
  -5  18   1         14.67         19.69         1.57 o                         
  -4  18   1          9.30         11.88         1.21 o                         
  -3  18   1         31.25         28.80         1.51 o                         
  -2  18   1         30.66         33.30         1.60 o                         
  -1  18   1          9.54         12.84         1.19 o                         
   0  18   1          4.60          4.09         0.93 o                         
   1  18   1         26.80         28.66         1.25 o                         
   2  18   1          0.04         -1.51         0.76 o                         
   3  18   1          6.85          5.14         0.94 o                         
   4  18   1         58.19         48.14         2.11 o                         
   5  18   1        170.85        166.44         3.91 o                         
   6  18   1         13.14         18.68         4.02 o                         
   7  18   1         25.54         24.97         2.88 o                         
   8  18   1         46.83         62.39         5.71 o                         
  -8  19   1         15.30         15.50         1.96 o                         
  -7  19   1          2.80          4.23         1.74 o                         
  -6  19   1         19.04         14.70         1.67 o                         
  -5  19   1          5.72          6.65         1.27 o                         
  -4  19   1          9.81          7.70         1.09 o                         
  -3  19   1          8.29         11.31         1.29 o                         
  -2  19   1          3.69          1.65         0.97 o                         
  -1  19   1         46.80         48.26         1.85 o                         
   0  19   1         88.87         78.60         2.44 o                         
   1  19   1        249.96        248.53         4.76 o                         
   2  19   1          8.56          5.82         1.16 o                         
   3  19   1          0.11         -1.62         1.02 o                         
   4  19   1          2.38          4.81         1.27 o                         
   5  19   1          4.13          7.12         1.46 o                         
   6  19   1         10.97          6.64         1.93 o                         
   7  19   1          0.16          1.87         2.56 o                         
  -7  20   1          0.11         -0.24         1.65 o                         
  -6  20   1          0.88          0.76         1.34 o                         
  -5  20   1         25.82         23.35         1.83 o                         
  -4  20   1         25.67         21.83         1.94 o                         
  -3  20   1          4.30          5.20         1.17 o                         
  -2  20   1         11.82         11.28         1.53 o                         
  -1  20   1        101.42         95.61         4.10 o                         
   0  20   1         11.65         12.06         1.10 o                         
   1  20   1         85.76         98.21         2.76 o                         
   2  20   1          3.40          3.55         1.30 o                         
   3  20   1          0.74         -0.85         0.96 o                         
   4  20   1          0.75          1.07         0.96 o                         
   5  20   1          4.45          7.15         1.30 o                         
   6  20   1          8.44         12.15         2.09 o                         
   7  20   1         20.74         23.45         3.81 o                         
  -6  21   1          1.45          0.71         1.63 o                         
  -5  21   1          3.90          4.53         1.82 o                         
  -4  21   1          3.36          4.31         1.14 o                         
  -3  21   1          6.45          6.13         1.60 o                         
  -2  21   1         43.12         46.71         2.13 o                         
  -1  21   1         10.32         10.12         1.28 o                         
   0  21   1          4.74          4.88         0.94 o                         
   1  21   1         65.90         70.50         2.80 o                         
   2  21   1          1.01         -1.06         1.17 o                         
   3  21   1          8.98          9.78         1.24 o                         
   4  21   1          2.03          2.44         1.26 o                         
   5  21   1          1.45          5.04         1.46 o                         
   6  21   1          8.54         19.11         2.33 o                         
  -5  22   1          7.92          8.25         1.42 o                         
  -4  22   1         10.50         10.32         1.34 o                         
  -3  22   1         26.78         32.12         2.25 o                         
  -2  22   1         52.19         59.13         3.27 o                         
  -1  22   1          1.22          0.00         1.27 o                         
   0  22   1          0.02         -1.55         1.36 o                         
   1  22   1         32.38         30.68         2.56 o                         
   2  22   1          0.92          0.61         1.27 o                         
   3  22   1          0.05          0.43         1.22 o                         
   4  22   1          0.66          1.18         1.22 o                         
   5  22   1          1.62          1.67         1.69 o                         
  -4  23   1          0.63         -2.56         1.29 o                         
  -3  23   1          2.92          2.27         1.22 o                         
  -2  23   1          0.05         -0.05         1.18 o                         
  -1  23   1         23.42         24.00         1.83 o                         
   0  23   1         12.06         14.26         2.20 o                         
   1  23   1         26.84         28.22         2.04 o                         
   2  23   1          0.02          2.53         1.24 o                         
   3  23   1         17.20         22.45         1.92 o                         
   4  23   1          0.05          1.69         1.69 o                         
  -3  24   1          0.91          0.96         1.28 o                         
  -2  24   1          0.00          0.56         1.43 o                         
  -1  24   1          3.85          4.77         1.40 o                         
   0  24   1          0.13          0.57         1.53 o                         
   1  24   1          3.96          5.81         1.79 o                         
   2  24   1         18.94         19.56         1.87 o                         
   3  24   1          0.95          1.79         1.29 o                         
 -12   0   2          0.65          4.77         2.23 o                         
 -10   0   2          2.84          1.91         1.16 o                         
  -8   0   2          7.76         10.68         1.66 o                         
  -6   0   2       2750.41       2875.50        23.68 o                         
  -4   0   2        380.49        364.46         8.59 o                         
  -2   0   2       2755.27       2920.92        26.99 o                         
   0   0   2       1222.22       1331.93        13.73 o                         
   2   0   2       1144.79       1211.97         9.91 o                         
   4   0   2         56.45         50.02         2.82 o                         
   6   0   2         57.04         47.18         1.11 o                         
   8   0   2         18.48         12.53         1.02 o                         
  10   0   2          0.03          0.72         1.33 o                         
  12   0   2         35.10         51.65         3.59 o                         
 -12   1   2          2.18          6.00         1.42 o                         
 -11   1   2         43.48         35.49         1.84 o                         
 -10   1   2          0.66          2.68         0.64 o                         
  -9   1   2        439.97        401.00         4.11 o                         
  -8   1   2         15.97         16.62         0.68 o                         
  -7   1   2        654.65        595.88         4.71 o                         
  -6   1   2          3.99          4.76         0.44 o                         
  -5   1   2        482.88        462.56         3.24 o                         
  -4   1   2        291.99        330.91         2.40 o                         
  -3   1   2       1149.46       1290.65         8.63 o                         
  -2   1   2       3801.98       4020.18        24.84 o                         
  -1   1   2      10214.01      11022.85        80.43 o                         
   0   1   2       1130.91       1250.59        13.04 o                         
   1   1   2       2174.71       2382.90        16.62 o                         
   2   1   2       1885.69       1931.99        11.06 o                         
   3   1   2        133.11        124.46         1.51 o                         
   4   1   2       4107.78       4675.20        31.23 o                         
   5   1   2       1472.01       1429.69         9.97 o                         
   6   1   2        178.03        195.57         1.75 o                         
   7   1   2        369.78        367.84         3.27 o                         
   8   1   2         90.13         73.35         1.48 o                         
   9   1   2          4.60          4.21         0.72 o                         
  10   1   2         40.98         38.14         1.80 o                         
  11   1   2          1.45          0.88         1.36 o                         
  12   1   2          1.42          4.71         2.24 o                         
 -12   2   2          5.44          4.65         1.38 o                         
 -11   2   2          0.11          0.31         0.77 o                         
 -10   2   2        209.25        208.31         2.80 o                         
  -9   2   2          7.12          5.60         0.82 o                         
  -8   2   2        192.33        170.22         2.02 o                         
  -7   2   2          0.99          1.58         0.38 o                         
  -6   2   2        299.46        288.90         2.21 o                         
  -5   2   2         59.66         59.19         1.71 o                         
  -4   2   2         42.33         56.34         3.62 o                         
  -3   2   2        303.11        367.49         2.52 o                         
  -2   2   2       4096.84       4456.99        25.43 o                         
  -1   2   2       5712.43       6269.60        57.20 o                         
   0   2   2      34878.45      37183.16       562.64 o                         
   1   2   2        255.21        295.36         1.92 o                         
   2   2   2        472.59        514.94         4.61 o                         
   3   2   2        836.38        893.92         5.45 o                         
   4   2   2       3767.39       4240.31        27.97 o                         
   5   2   2       1705.68       1809.30        11.96 o                         
   6   2   2        361.29        385.01         3.03 o                         
   7   2   2         35.46         28.92         0.91 o                         
   8   2   2         11.93         11.14         0.75 o                         
   9   2   2          0.56          1.75         0.61 o                         
  10   2   2         40.90         39.26         1.45 o                         
  11   2   2          4.42          6.01         1.81 o                         
  12   2   2          0.09          0.71         1.86 o                         
 -12   3   2          9.73         11.88         1.45 o                         
 -11   3   2          0.15          0.11         0.78 o                         
 -10   3   2          1.18          0.94         0.63 o                         
  -9   3   2         45.94         42.56         1.23 o                         
  -8   3   2         60.83         59.64         2.19 o                         
  -7   3   2         22.06         23.30         0.90 o                         
  -6   3   2        560.83        580.95         4.20 o                         
  -5   3   2       1788.09       1923.46        12.24 o                         
  -4   3   2       1073.81       1155.13         6.95 o                         
  -3   3   2        958.56       1018.45         7.53 o                         
  -2   3   2       4836.71       5313.66        31.92 o                         
  -1   3   2        240.69        295.62         2.25 o                         
   0   3   2      28039.53      29622.52       216.69 o                         
   1   3   2        109.81        158.66         1.06 o                         
   2   3   2         18.51         11.73         0.37 o                         
   3   3   2       3496.28       3579.59        21.08 o                         
   4   3   2        326.78        339.89         2.64 o                         
   6   3   2        203.37        192.86         1.91 o                         
   7   3   2         24.09         25.84         1.24 o                         
   8   3   2         57.78         61.72         1.42 o                         
   9   3   2         95.11         84.86         1.74 o                         
  10   3   2          0.10          0.93         1.07 o                         
  11   3   2          1.00          0.31         1.62 o                         
  12   3   2         23.80         40.84         2.91 o                         
 -12   4   2          1.80          2.16         1.18 o                         
 -11   4   2         14.47         15.79         1.21 o                         
 -10   4   2         72.28         61.50         1.57 o                         
  -9   4   2         87.97         75.41         1.76 o                         
  -8   4   2         34.91         29.79         0.99 o                         
  -7   4   2        108.89        114.47         2.49 o                         
  -6   4   2          6.42          5.24         0.37 o                         
  -5   4   2          0.38          0.46         0.28 o                         
  -4   4   2         42.66         38.66         0.70 o                         
  -3   4   2          0.58          0.86         0.18 o                         
  -2   4   2       2130.60       2164.65        13.38 o                         
  -1   4   2       4747.39       5040.02        33.38 o                         
   0   4   2       9024.77       9777.59        71.12 o                         
   1   4   2        792.40        757.79         4.85 o                         
   2   4   2        347.78        371.51         2.40 o                         
   4   4   2         65.92         62.30         0.87 o                         
   5   4   2         88.81         69.19         0.95 o                         
   6   4   2         37.13         38.20         0.76 o                         
   7   4   2          5.05          6.14         0.61 o                         
   8   4   2          5.16          9.30         1.09 o                         
   9   4   2         18.45         21.28         1.03 o                         
  10   4   2          0.38          1.12         1.04 o                         
  11   4   2         16.61         18.66         2.11 o                         
  12   4   2         29.09         38.11         2.66 o                         
 -12   5   2         61.03         83.83         4.82 o                         
 -11   5   2         59.47         61.28         2.37 o                         
 -10   5   2          0.02         -1.35         0.68 o                         
  -9   5   2         28.28         33.34         1.07 o                         
  -8   5   2        239.93        220.07         2.68 o                         
  -7   5   2       1216.26       1132.10         8.45 o                         
  -6   5   2          0.41          0.33         0.31 o                         
  -5   5   2        353.54        338.01         2.69 o                         
  -4   5   2       1106.79       1120.56         7.39 o                         
  -3   5   2         53.43         96.15         0.94 o                         
  -2   5   2        522.02        535.51         3.94 o                         
  -1   5   2        706.94        717.83         4.93 o                         
   0   5   2       2461.09       2478.11        16.92 o                         
   1   5   2       1013.73       1028.35         6.91 o                         
   2   5   2        149.48        144.64         1.10 o                         
   3   5   2         12.77         17.23         0.74 o                         
   4   5   2         66.40         70.33         0.83 o                         
   5   5   2        225.23        229.94         1.85 o                         
   6   5   2          5.15          7.69         0.50 o                         
   7   5   2         10.69         13.88         3.61 o                         
   8   5   2          1.66          2.17         0.58 o                         
   9   5   2          8.07          6.91         0.89 o                         
  10   5   2         37.44         42.46         1.93 o                         
  11   5   2          0.10          3.47         2.37 o                         
 -12   6   2          5.01          3.13         1.91 o                         
 -11   6   2          0.22          1.49         1.30 o                         
 -10   6   2          0.06         -0.66         0.86 o                         
  -9   6   2         70.27         65.44         1.89 o                         
  -8   6   2        139.14        131.65         2.23 o                         
  -7   6   2        935.55        882.35         7.28 o                         
  -6   6   2         11.96          9.11         0.44 o                         
  -5   6   2        265.88        262.99         2.22 o                         
  -4   6   2       1153.88       1207.34         7.87 o                         
  -3   6   2       5433.88       6261.79        40.50 o                         
  -2   6   2       1437.19       1590.42        10.87 o                         
  -1   6   2        735.72        781.73         5.64 o                         
   0   6   2       2090.86       2220.38        16.83 o                         
   1   6   2         14.35         24.61         0.40 o                         
   2   6   2        125.29        123.06         1.13 o                         
   3   6   2        420.80        416.38         3.28 o                         
   4   6   2         64.97         58.42         0.76 o                         
   5   6   2        311.36        314.52         3.23 o                         
   6   6   2          0.59          1.09         0.45 o                         
   7   6   2        101.35        119.40         4.89 o                         
   8   6   2          3.21          1.83         0.70 o                         
   9   6   2         56.80         59.72         1.78 o                         
  10   6   2         26.92         31.77         1.36 o                         
  11   6   2          0.67          1.92         2.19 o                         
 -12   7   2          4.14          4.69         1.65 o                         
 -11   7   2          2.47         -1.11         1.54 o                         
 -10   7   2          2.72          1.49         1.17 o                         
  -9   7   2         31.87         31.20         1.16 o                         
  -8   7   2         67.12         54.81         1.79 o                         
  -7   7   2         11.32         13.17         0.74 o                         
  -6   7   2        323.57        316.83         2.96 o                         
  -5   7   2        229.52        212.64         1.84 o                         
  -4   7   2        795.35        736.72         5.10 o                         
  -3   7   2       3677.45       3963.43        25.72 o                         
  -2   7   2       2651.78       2667.56        18.34 o                         
  -1   7   2          9.63          7.86         0.34 o                         
   0   7   2       1619.62       1664.72        13.64 o                         
   1   7   2       1623.06       1749.74        11.96 o                         
   2   7   2       2073.21       2310.83        16.50 o                         
   3   7   2         89.90         95.12         0.96 o                         
   4   7   2        124.07        111.85         1.09 o                         
   5   7   2        247.17        222.12         2.31 o                         
   6   7   2        209.23        210.10         2.41 o                         
   7   7   2         73.40         65.39         1.63 o                         
   8   7   2         31.61         33.06         1.06 o                         
   9   7   2          4.33          2.55         0.74 o                         
  10   7   2         86.45         96.36         2.76 o                         
  11   7   2         60.01         82.29         3.67 o                         
 -12   8   2          0.18          2.20         1.83 o                         
 -11   8   2          2.48          1.62         1.50 o                         
 -10   8   2          0.00         -0.91         1.00 o                         
  -9   8   2          8.60          8.34         0.83 o                         
  -8   8   2         27.34         26.74         1.09 o                         
  -7   8   2          2.74          1.10         0.52 o                         
  -6   8   2         65.04         56.52         1.19 o                         
  -5   8   2        494.25        487.48         3.54 o                         
  -4   8   2         78.41         67.08         0.84 o                         
  -3   8   2         93.12         87.20         0.94 o                         
  -2   8   2        241.15        267.72         2.23 o                         
  -1   8   2        308.85        349.63         4.53 o                         
   0   8   2          3.13          5.99         0.66 o                         
   1   8   2         75.70         56.37         0.78 o                         
   2   8   2        338.45        382.77         3.08 o                         
   3   8   2        255.57        233.53         2.04 o                         
   4   8   2         55.81         61.02         0.76 o                         
   5   8   2        373.03        343.25         3.42 o                         
   6   8   2       3638.42       3568.81        30.00 o                         
   7   8   2          3.74          2.41         0.66 o                         
   8   8   2         81.63         78.52         1.78 o                         
   9   8   2         65.62         65.70         2.38 o                         
  10   8   2          0.79          3.53         1.77 o                         
  11   8   2         45.18         49.95         3.70 o                         
 -11   9   2          0.26         -2.66         2.06 o                         
 -10   9   2          0.02          0.89         0.98 o                         
  -9   9   2          3.08          3.02         0.82 o                         
  -8   9   2         46.68         44.73         1.62 o                         
  -7   9   2         25.18         22.66         0.88 o                         
  -6   9   2         73.44         59.32         1.36 o                         
  -5   9   2          2.74          1.06         0.32 o                         
  -4   9   2        804.73        815.85         5.23 o                         
  -3   9   2          5.62          5.58         0.28 o                         
  -2   9   2        533.61        539.93         4.35 o                         
  -1   9   2         64.84         35.28         0.70 o                         
   0   9   2       1088.45       1093.94         9.11 o                         
   1   9   2        387.48        462.70         3.82 o                         
   2   9   2        737.42        836.58         6.12 o                         
   3   9   2         29.65         25.11         0.52 o                         
   4   9   2        111.22         91.11         1.18 o                         
   5   9   2          1.08          3.97         0.49 o                         
   6   9   2         47.19         50.11         1.30 o                         
   7   9   2          1.12          1.64         0.85 o                         
   8   9   2         85.05         81.13         1.83 o                         
   9   9   2          7.37          6.05         0.80 o                         
  10   9   2          9.04         14.10         1.25 o                         
  11   9   2          0.00          3.95         1.53 o                         
 -11  10   2         19.75         15.56         2.04 o                         
 -10  10   2          0.55          1.28         1.26 o                         
  -9  10   2          3.85          3.54         0.93 o                         
  -8  10   2         92.00         86.45         1.70 o                         
  -7  10   2         36.78         34.61         1.24 o                         
  -6  10   2         26.21         26.30         0.90 o                         
  -5  10   2        314.41        300.45         2.68 o                         
  -4  10   2          4.10          2.88         0.28 o                         
  -3  10   2        207.22        182.36         1.78 o                         
  -2  10   2         75.55         91.40         1.10 o                         
  -1  10   2        119.18        109.36         1.33 o                         
   0  10   2        601.29        669.44         5.22 o                         
   1  10   2         20.11         20.52         0.92 o                         
   2  10   2         98.69         95.28         0.96 o                         
   3  10   2        229.06        243.61         2.43 o                         
   4  10   2          8.20          6.75         0.39 o                         
   5  10   2        576.72        546.60         4.93 o                         
   6  10   2        171.77        151.99         2.25 o                         
   7  10   2        164.71        178.06         3.88 o                         
   8  10   2          0.02         -0.41         0.77 o                         
   9  10   2         20.06         17.40         1.32 o                         
  10  10   2          9.63         15.34         1.67 o                         
  11  10   2         16.49         25.30         4.44 o                         
 -11  11   2          2.62         -0.12         1.93 o                         
 -10  11   2          6.63          4.85         1.48 o                         
  -9  11   2        155.31        161.99         3.87 o                         
  -8  11   2          7.45          6.82         0.78 o                         
  -7  11   2        269.12        253.86         3.49 o                         
  -6  11   2        162.41        154.53         2.20 o                         
  -5  11   2         99.74         90.99         1.21 o                         
  -4  11   2        382.47        398.28         3.16 o                         
  -3  11   2         56.33         53.22         0.71 o                         
  -2  11   2        162.18        162.42         1.72 o                         
  -1  11   2        374.80        359.31         3.13 o                         
   0  11   2         64.03         54.34         1.82 o                         
   1  11   2         51.52         47.83         0.85 o                         
   2  11   2        322.94        330.23         2.95 o                         
   3  11   2        118.03        114.63         1.40 o                         
   4  11   2        276.84        267.26         3.11 o                         
   5  11   2         13.65         17.36         0.85 o                         
   6  11   2          0.16          1.08         0.67 o                         
   7  11   2        104.47        105.48         2.01 o                         
   8  11   2          0.02         -0.22         0.76 o                         
   9  11   2          0.00         -0.24         1.17 o                         
  10  11   2         57.41         59.08         4.99 o                         
 -11  12   2         11.62         12.65         1.91 o                         
 -10  12   2          5.39          5.81         1.51 o                         
  -9  12   2         33.56         35.51         1.96 o                         
  -8  12   2          7.38          6.53         0.86 o                         
  -7  12   2         51.48         57.22         1.74 o                         
  -6  12   2         31.58         27.14         1.06 o                         
  -5  12   2        152.40        131.27         1.92 o                         
  -4  12   2          3.64          2.65         0.36 o                         
  -3  12   2        629.81        636.55         5.26 o                         
  -2  12   2        139.94        141.97         1.45 o                         
  -1  12   2          3.68          3.90         0.28 o                         
   0  12   2         21.49         20.80         0.50 o                         
   1  12   2         32.53         38.58         0.90 o                         
   2  12   2         76.95         66.28         1.23 o                         
   3  12   2         90.23         98.27         1.99 o                         
   4  12   2         59.61         58.29         3.21 o                         
   5  12   2         47.00         43.17         1.54 o                         
   6  12   2        356.08        345.77         4.67 o                         
   7  12   2         72.05         71.12         2.02 o                         
   8  12   2         27.62         27.92         4.09 o                         
   9  12   2         23.34         24.19         2.01 o                         
  10  12   2          1.87          2.86         1.72 o                         
 -10  13   2          0.26          0.19         1.62 o                         
  -9  13   2          0.16          1.20         1.40 o                         
  -8  13   2         55.75         55.80         2.33 o                         
  -7  13   2         11.19         14.65         0.96 o                         
  -6  13   2         56.75         60.55         1.85 o                         
  -5  13   2         26.62         18.13         0.86 o                         
  -4  13   2         71.08         67.46         0.99 o                         
  -3  13   2         60.92         60.04         1.20 o                         
  -2  13   2          0.05         -0.20         0.29 o                         
  -1  13   2          4.04          6.16         1.12 o                         
   0  13   2        277.73        268.97         3.02 o                         
   1  13   2         85.97         77.96         1.41 o                         
   2  13   2         30.69         28.58         1.10 o                         
   3  13   2         36.05         40.12         2.02 o                         
   4  13   2          4.55          2.22         4.54 o                         
   5  13   2          3.65          4.37         1.18 o                         
   6  13   2         12.26         10.77         1.32 o                         
   7  13   2          1.25          1.14         0.92 o                         
   8  13   2          9.14         13.85         1.97 o                         
   9  13   2          2.72          3.44         1.42 o                         
  10  13   2          0.99          3.57         4.87 o                         
 -10  14   2          6.96         10.38         1.93 o                         
  -9  14   2          1.93          5.15         2.81 o                         
  -8  14   2         20.47         26.59         1.63 o                         
  -7  14   2          1.04          3.93         0.92 o                         
  -6  14   2         77.40         81.53         1.88 o                         
  -5  14   2         87.80        110.48         4.23 o                         
  -4  14   2         16.50         11.75         0.67 o                         
  -3  14   2          0.07         -0.01         0.46 o                         
  -2  14   2          5.27          6.08         0.73 o                         
  -1  14   2        540.29        538.84         6.11 o                         
   0  14   2         18.23         20.89         2.04 o                         
   1  14   2         38.94         35.85         1.01 o                         
   2  14   2        125.27        120.72         2.21 o                         
   3  14   2        320.68        340.31         5.04 o                         
   4  14   2        122.10        109.81         6.23 o                         
   5  14   2         75.22         73.14         2.01 o                         
   6  14   2         21.77         20.58         1.47 o                         
   7  14   2         47.87         41.92         2.96 o                         
   8  14   2         27.39         26.32         1.87 o                         
   9  14   2          7.52          6.83         1.37 o                         
 -10  15   2         28.71         38.38         2.98 o                         
  -9  15   2         39.52         45.03         3.24 o                         
  -8  15   2          0.31         -0.10         1.41 o                         
  -7  15   2          0.08          2.05         0.71 o                         
  -6  15   2          0.02          0.29         0.74 o                         
  -5  15   2         37.85         28.91         1.93 o                         
  -4  15   2         90.55         81.35         1.81 o                         
  -3  15   2          7.46          9.55         1.08 o                         
  -2  15   2         90.30         87.83         2.41 o                         
  -1  15   2         15.10         15.69         1.52 o                         
   0  15   2        517.24        510.30         6.10 o                         
   1  15   2         13.86         13.02         1.04 o                         
   2  15   2          3.34          3.90         0.79 o                         
   3  15   2        168.35        166.68         3.41 o                         
   4  15   2         45.08         39.64         1.55 o                         
   5  15   2         28.78         31.43         1.60 o                         
   6  15   2          3.15          4.49         1.86 o                         
   7  15   2          2.70          5.47         2.33 o                         
   8  15   2         10.51         13.11         2.23 o                         
   9  15   2          2.91          2.71         2.23 o                         
  -9  16   2          8.28         14.19         2.19 o                         
  -8  16   2          0.37         -0.27         1.83 o                         
  -7  16   2         20.66         22.65         1.48 o                         
  -6  16   2        192.37        176.36         3.26 o                         
  -5  16   2          4.82          2.38         0.84 o                         
  -4  16   2          3.54          2.12         0.66 o                         
  -3  16   2          0.47          0.01         0.89 o                         
  -2  16   2        246.36        256.87         3.68 o                         
  -1  16   2         51.46         44.72         2.57 o                         
   0  16   2        316.45        314.52         5.39 o                         
   1  16   2          2.51          2.15         0.70 o                         
   2  16   2        119.78        120.45         2.93 o                         
   3  16   2         13.59         12.85         1.35 o                         
   4  16   2         85.24         77.41         2.21 o                         
   5  16   2          0.23         -0.46         1.24 o                         
   6  16   2          4.70          5.06         1.39 o                         
   7  16   2          0.43         -1.43         2.50 o                         
   8  16   2          0.75          2.64         1.93 o                         
   9  16   2          6.51          7.62         2.09 o                         
  -9  17   2          3.26          1.61         1.79 o                         
  -8  17   2          2.82          3.33         1.73 o                         
  -7  17   2          0.03         -0.80         0.82 o                         
  -6  17   2         15.06         15.05         1.59 o                         
  -5  17   2          5.37         10.03         1.19 o                         
  -4  17   2          5.73          5.18         0.85 o                         
  -3  17   2         40.39         40.91         1.77 o                         
  -2  17   2        161.92        169.31         2.68 o                         
  -1  17   2         38.76         35.98         1.61 o                         
   0  17   2          5.92          6.80         0.87 o                         
   1  17   2         25.47         28.07         1.60 o                         
   2  17   2         63.56         61.07         1.72 o                         
   3  17   2          0.69          0.36         0.95 o                         
   4  17   2          2.06          2.96         1.08 o                         
   5  17   2          5.59         11.75         1.65 o                         
   6  17   2          6.85         10.15         2.07 o                         
   7  17   2          3.17          0.55         1.95 o                         
   8  17   2          0.06          0.96         1.63 o                         
  -8  18   2         14.06         17.36         1.48 o                         
  -7  18   2          4.00          4.30         1.11 o                         
  -6  18   2          0.40         -0.56         1.28 o                         
  -5  18   2          0.24         -1.10         1.11 o                         
  -4  18   2          3.18          1.68         0.97 o                         
  -3  18   2         46.32         43.51         1.92 o                         
  -2  18   2         58.60         58.95         1.86 o                         
  -1  18   2          5.13          3.60         0.81 o                         
   0  18   2         57.53         64.04         1.82 o                         
   1  18   2          5.13          5.44         1.07 o                         
   2  18   2          6.58          7.02         1.17 o                         
   3  18   2         87.78         71.60         2.55 o                         
   4  18   2         17.97         14.97         1.28 o                         
   5  18   2         37.29         35.17         2.38 o                         
   6  18   2          0.68         -0.06         1.48 o                         
   7  18   2          6.41          2.40         2.33 o                         
   8  18   2         27.15         33.86         3.81 o                         
  -8  19   2          4.90          4.95         1.75 o                         
  -7  19   2         52.03         68.00         4.16 o                         
  -6  19   2          1.00          1.66         1.23 o                         
  -5  19   2          0.59         -2.05         1.23 o                         
  -4  19   2         24.00         19.37         1.51 o                         
  -3  19   2         11.92         12.83         1.56 o                         
  -2  19   2         53.70         49.95         1.85 o                         
  -1  19   2         41.99         42.13         1.56 o                         
   0  19   2        368.55        378.31         6.16 o                         
   1  19   2        148.10        149.21         3.06 o                         
   2  19   2         36.94         30.28         3.72 o                         
   3  19   2          0.64         -0.34         1.27 o                         
   4  19   2          0.00          1.38         1.46 o                         
   5  19   2         34.77         34.91         2.36 o                         
   6  19   2          1.68          3.14         1.97 o                         
   7  19   2         26.02         35.38         3.82 o                         
  -7  20   2          0.78         -0.98         1.21 o                         
  -6  20   2          1.87         -1.67         1.21 o                         
  -5  20   2         27.48         27.26         2.42 o                         
  -4  20   2         45.76         50.17         2.08 o                         
  -3  20   2         54.53         59.65         2.75 o                         
  -2  20   2         49.38         50.30         2.29 o                         
  -1  20   2          1.97          2.13         0.83 o                         
   0  20   2          4.31          4.94         1.01 o                         
   1  20   2          5.00          5.26         1.11 o                         
   2  20   2          8.61          5.90         1.06 o                         
   3  20   2         15.67         14.50         1.40 o                         
   4  20   2         18.77         17.97         1.59 o                         
   5  20   2          4.71          4.04         1.59 o                         
   6  20   2          4.28          5.64         1.84 o                         
  -6  21   2         20.89         25.95         1.93 o                         
  -5  21   2         19.77         21.48         2.30 o                         
  -4  21   2          6.43          6.87         1.21 o                         
  -3  21   2          5.47          8.16         1.61 o                         
  -2  21   2         10.55          9.55         1.61 o                         
  -1  21   2          4.78          5.18         1.15 o                         
   0  21   2          7.19          6.79         1.10 o                         
   1  21   2          0.34          2.94         1.16 o                         
   2  21   2          0.17         -0.50         1.16 o                         
   3  21   2          1.31          0.86         1.21 o                         
   4  21   2          0.06          0.20         1.53 o                         
   5  21   2          2.33          4.82         1.54 o                         
   6  21   2          0.16          2.35         4.44 o                         
  -5  22   2          3.55          2.82         1.67 o                         
  -4  22   2          6.61          8.45         1.22 o                         
  -3  22   2         61.91         61.09         2.66 o                         
  -2  22   2          3.75          3.25         1.71 o                         
  -1  22   2          1.65          3.74         1.29 o                         
   0  22   2          4.08          3.27         1.24 o                         
   1  22   2          0.01          1.15         1.30 o                         
   2  22   2          5.22          5.12         1.81 o                         
   3  22   2          8.07          6.82         1.58 o                         
   4  22   2          0.01          0.95         1.42 o                         
   5  22   2          1.46         -0.38         1.48 o                         
  -4  23   2          3.28          4.77         1.52 o                         
  -3  23   2          1.62          0.74         1.36 o                         
  -2  23   2          0.11         -0.70         1.27 o                         
  -1  23   2          0.08          2.27         1.46 o                         
   0  23   2          8.53          9.34         1.40 o                         
   1  23   2          0.02          0.75         1.64 o                         
   2  23   2          8.50         12.02         1.83 o                         
   3  23   2          0.09          0.95         1.63 o                         
   4  23   2          5.42          6.13         1.79 o                         
  -2  24   2          6.87          4.65         1.46 o                         
  -1  24   2         12.73         14.57         1.86 o                         
   0  24   2          3.48          2.37         1.93 o                         
   1  24   2          4.62         10.93         1.93 o                         
   2  24   2         15.64         15.50         2.23 o                         
 -11   0   3          0.13         -0.65         1.34 o                         
  -9   0   3         54.81         51.52         2.67 o                         
  -7   0   3       1097.84        996.28        10.90 o                         
  -5   0   3         17.71         20.25         1.23 o                         
  -3   0   3       2470.40       2527.94        25.45 o                         
  -1   0   3       4376.16       4736.17        72.68 o                         
   1   0   3         83.36        105.64         1.17 o                         
   3   0   3        122.79        130.06         1.58 o                         
   5   0   3        513.58        486.42         5.35 o                         
   7   0   3        244.49        233.33         4.49 o                         
   9   0   3         26.38         21.64         1.83 o                         
  11   0   3          5.12          6.49         2.23 o                         
 -12   1   3         47.36         52.04         2.71 o                         
 -11   1   3          0.16         -0.58         0.91 o                         
 -10   1   3         45.72         46.27         1.46 o                         
  -9   1   3          0.04          1.60         1.28 o                         
  -8   1   3         53.60         46.92         1.11 o                         
  -7   1   3         73.01         76.53         2.48 o                         
  -6   1   3         97.52         83.17         1.74 o                         
  -5   1   3        261.79        257.60         2.53 o                         
  -4   1   3        879.09        860.57         5.71 o                         
  -3   1   3        131.01        140.14         1.62 o                         
  -2   1   3       1271.91       1189.09         7.91 o                         
  -1   1   3        147.09        189.73         4.96 o                         
   0   1   3        144.24        163.23         1.34 o                         
   1   1   3        142.07        132.76         1.41 o                         
   2   1   3       1114.63       1135.26         6.75 o                         
   3   1   3          3.78          7.31         0.38 o                         
   4   1   3        539.13        557.19         3.82 o                         
   5   1   3        493.92        485.44         3.85 o                         
   6   1   3         37.49         27.10         0.68 o                         
   7   1   3          0.39          0.15         0.54 o                         
   8   1   3        391.20        345.74         4.52 o                         
   9   1   3         34.92         32.73         1.84 o                         
  10   1   3         29.59         29.30         1.36 o                         
  11   1   3          1.37          2.43         1.48 o                         
 -12   2   3         28.35         34.51         1.90 o                         
 -11   2   3         13.88          9.47         1.02 o                         
 -10   2   3         37.87         36.34         1.21 o                         
  -9   2   3         27.60         24.38         0.88 o                         
  -8   2   3         21.76         19.47         0.73 o                         
  -7   2   3        396.39        355.58         3.40 o                         
  -6   2   3        227.01        211.26         1.98 o                         
  -5   2   3        158.15        154.38         7.10 o                         
  -4   2   3         64.44         69.44         2.08 o                         
  -3   2   3         62.21         48.47         0.60 o                         
  -2   2   3        332.94        402.20         2.83 o                         
  -1   2   3       8319.68      10066.04       200.55 o                         
   0   2   3        116.83         94.57         1.27 o                         
   1   2   3        158.91        177.28         1.31 o                         
   2   2   3       1553.50       1584.87        11.30 o                         
   3   2   3         31.34         27.10         0.57 o                         
   4   2   3        115.59        111.50         1.19 o                         
   5   2   3          4.11          7.39         0.39 o                         
   6   2   3          9.60         10.84         0.59 o                         
   7   2   3        532.10        484.69         4.45 o                         
   8   2   3         36.45         33.85         1.50 o                         
   9   2   3         54.70         64.20         2.73 o                         
  10   2   3         10.72         10.65         1.07 o                         
  11   2   3         33.27         43.22         2.31 o                         
 -12   3   3         73.39         77.44         3.94 o                         
 -11   3   3         18.26         20.90         1.70 o                         
 -10   3   3         64.22         47.51         1.69 o                         
  -9   3   3          1.54          3.48         0.61 o                         
  -8   3   3          5.48          3.98         0.66 o                         
  -7   3   3        213.27        204.96         3.01 o                         
  -6   3   3        232.52        216.76         1.94 o                         
  -5   3   3        327.08        353.55         2.46 o                         
  -4   3   3       2000.31       1995.06        12.64 o                         
  -3   3   3         48.84         48.35         0.66 o                         
  -2   3   3        390.03        383.88         2.77 o                         
  -1   3   3       3393.24       3636.98        23.29 o                         
   0   3   3       8554.96       9135.79        59.70 o                         
   1   3   3       1058.90       1018.44         6.25 o                         
   2   3   3       1479.40       1614.17        18.69 o                         
   3   3   3        679.23        704.42         4.93 o                         
   4   3   3       1030.06       1076.85         6.98 o                         
   5   3   3        250.67        247.11         2.10 o                         
   6   3   3        129.63        106.55         1.40 o                         
   7   3   3          0.57         -1.14         0.57 o                         
   8   3   3        261.11        243.36         3.32 o                         
   9   3   3         17.01         16.16         1.01 o                         
  10   3   3         13.13         15.43         1.20 o                         
  11   3   3         13.15         18.67         2.06 o                         
 -12   4   3          0.03          4.68         1.49 o                         
 -11   4   3          2.23          3.25         0.91 o                         
 -10   4   3          0.80         -0.53         0.57 o                         
  -9   4   3         73.17         74.22         1.74 o                         
  -8   4   3        124.91        120.04         1.73 o                         
  -7   4   3        211.40        196.00         2.34 o                         
  -6   4   3         12.38         14.17         0.48 o                         
  -5   4   3        212.74        232.25         2.03 o                         
  -4   4   3        100.88        107.08         1.06 o                         
  -3   4   3        525.63        538.35         3.73 o                         
  -2   4   3         28.65         33.09         0.48 o                         
  -1   4   3         69.82         66.77         0.69 o                         
   0   4   3          0.84          0.68         0.22 o                         
   1   4   3          0.49          0.37         0.16 o                         
   2   4   3        737.86        830.04         7.46 o                         
   3   4   3          9.28         12.90         0.45 o                         
   4   4   3         99.03         95.73         1.02 o                         
   5   4   3          0.16         -0.53         0.27 o                         
   6   4   3         38.01         36.68         1.03 o                         
   7   4   3        309.00        274.84         3.38 o                         
   8   4   3          3.23          3.59         0.85 o                         
   9   4   3         11.43          9.70         1.21 o                         
  10   4   3         18.14         17.89         1.31 o                         
  11   4   3          0.74          1.91         2.94 o                         
 -12   5   3          1.86          2.02         1.56 o                         
 -11   5   3         48.17         57.90         2.90 o                         
 -10   5   3         55.51         50.12         1.71 o                         
  -9   5   3        301.00        287.62         3.55 o                         
  -8   5   3        104.25        102.06         1.81 o                         
  -7   5   3        539.36        495.58         4.91 o                         
  -6   5   3          7.05          5.00         0.43 o                         
  -5   5   3          0.28          0.60         0.32 o                         
  -4   5   3         28.75         25.25         0.68 o                         
  -3   5   3        136.69        130.45         1.38 o                         
  -2   5   3       2696.03       2706.71        17.25 o                         
  -1   5   3        578.88        563.28         4.23 o                         
   0   5   3         26.09         29.00         0.53 o                         
   1   5   3         16.09          8.05         0.25 o                         
   2   5   3       1081.75       1215.24         7.73 o                         
   3   5   3        430.87        423.56         3.23 o                         
   4   5   3        197.84        184.97         1.56 o                         
   5   5   3         31.40         28.83         0.60 o                         
   6   5   3        197.62        197.52         3.71 o                         
   7   5   3         49.90         46.29         1.24 o                         
   8   5   3          0.89         -0.12         0.61 o                         
   9   5   3         56.84         58.16         1.98 o                         
  10   5   3         15.28         17.83         1.53 o                         
  11   5   3         20.31         30.89         2.42 o                         
 -12   6   3         16.70         16.53         1.95 o                         
 -11   6   3         21.35         18.97         1.58 o                         
 -10   6   3         37.73         41.49         1.75 o                         
  -9   6   3        107.52        103.15         2.02 o                         
  -8   6   3        185.49        171.43         2.46 o                         
  -7   6   3         24.35         22.48         0.90 o                         
  -6   6   3        134.38        116.30         1.47 o                         
  -5   6   3         85.01         80.58         1.17 o                         
  -4   6   3        432.70        513.16         3.99 o                         
  -3   6   3        182.05        165.18         1.41 o                         
  -2   6   3          0.00         -0.56         0.36 o                         
  -1   6   3         51.26         57.63         0.83 o                         
   0   6   3        251.48        260.85         2.03 o                         
   1   6   3         62.06         67.83         1.05 o                         
   2   6   3       1340.21       1356.38         9.17 o                         
   3   6   3        176.69        200.10         1.61 o                         
   4   6   3          8.93         13.06         0.37 o                         
   5   6   3          0.02          0.68         0.47 o                         
   6   6   3        141.91        211.70        52.08 o                         
   7   6   3         46.40         43.59         1.19 o                         
   8   6   3         20.15         19.08         0.96 o                         
   9   6   3          2.32          0.08         0.72 o                         
  10   6   3          0.53          2.55         1.24 o                         
  11   6   3        122.19        154.07         5.28 o                         
 -12   7   3         24.50         18.68         2.07 o                         
 -11   7   3         17.75         18.83         1.65 o                         
 -10   7   3         14.37         11.59         1.13 o                         
  -9   7   3         36.78         38.76         1.41 o                         
  -8   7   3         11.30          9.66         1.03 o                         
  -7   7   3         58.28         60.23         1.53 o                         
  -6   7   3         27.83         23.17         0.88 o                         
  -5   7   3        303.14        304.01         2.49 o                         
  -4   7   3          4.12         14.43         0.47 o                         
  -3   7   3        501.16        580.48         4.28 o                         
  -2   7   3         63.15         70.74         0.97 o                         
  -1   7   3         68.71         74.03         1.06 o                         
   0   7   3        352.27        363.39         2.77 o                         
   1   7   3       1510.22       1462.83        10.05 o                         
   2   7   3        111.03         97.29         1.16 o                         
   3   7   3        974.41        978.52         6.67 o                         
   4   7   3         75.55         73.99         0.87 o                         
   5   7   3         21.47         22.71         0.76 o                         
   6   7   3         29.28         25.85         0.92 o                         
   7   7   3        428.49        397.89         4.54 o                         
   8   7   3         12.12         10.70         0.89 o                         
   9   7   3          1.28          0.52         0.92 o                         
  10   7   3          0.13         -1.62         1.63 o                         
  11   7   3          7.53         15.96         2.02 o                         
 -11   8   3          2.97          5.38         1.50 o                         
 -10   8   3         36.56         37.11         1.68 o                         
  -9   8   3          1.89          2.11         0.81 o                         
  -8   8   3        131.58        121.10         2.06 o                         
  -7   8   3          9.06          8.97         0.68 o                         
  -6   8   3        131.49        117.68         1.68 o                         
  -5   8   3         58.35         54.81         0.84 o                         
  -4   8   3        170.04        194.06         1.67 o                         
  -3   8   3          0.13          0.36         0.25 o                         
  -2   8   3        300.08        300.35         2.69 o                         
  -1   8   3          9.99          6.46         0.34 o                         
   0   8   3         21.79         24.57         1.03 o                         
   1   8   3       2257.99       2431.10        16.12 o                         
   2   8   3        224.44        235.52         1.96 o                         
   3   8   3         50.73         57.81         0.85 o                         
   4   8   3        220.79        216.06         1.93 o                         
   5   8   3       1213.52       1155.73         9.57 o                         
   6   8   3         67.27         66.65         1.79 o                         
   7   8   3          0.60          1.03         0.81 o                         
   8   8   3         57.43         57.39         2.04 o                         
   9   8   3          7.14          9.93         1.04 o                         
  10   8   3          0.37          1.69         1.79 o                         
  11   8   3         24.12         37.97         2.83 o                         
 -11   9   3         33.04         28.91         2.48 o                         
 -10   9   3         25.81         27.41         1.53 o                         
  -9   9   3        190.60        191.77         2.98 o                         
  -8   9   3         20.85         20.07         1.01 o                         
  -7   9   3        667.00        621.74         5.69 o                         
  -6   9   3          1.09          0.43         0.47 o                         
  -5   9   3          6.76          4.60         0.41 o                         
  -4   9   3        124.74        143.79         1.43 o                         
  -3   9   3         98.63        114.62         1.36 o                         
  -2   9   3        251.90        256.89         2.52 o                         
  -1   9   3          0.56         -0.14         0.26 o                         
   0   9   3          1.68          3.05         0.34 o                         
   1   9   3        454.89        466.38         3.71 o                         
   2   9   3        107.05        101.46         1.05 o                         
   3   9   3        163.62        163.90         1.50 o                         
   4   9   3         32.62         29.66         0.69 o                         
   5   9   3        593.55        554.65         5.18 o                         
   6   9   3         17.66         21.03         1.52 o                         
   7   9   3          1.11          2.21         0.78 o                         
   8   9   3          0.01          1.76         1.21 o                         
   9   9   3         52.01         50.39         2.07 o                         
  10   9   3         21.57         27.53         2.35 o                         
  11   9   3          8.49         16.08         2.23 o                         
 -11  10   3         11.03          9.51         1.69 o                         
 -10  10   3          8.46          5.98         1.15 o                         
  -9  10   3        128.15        124.76         2.69 o                         
  -8  10   3        213.34        209.38         2.88 o                         
  -7  10   3        337.85        312.07         3.39 o                         
  -6  10   3         43.72         40.77         1.05 o                         
  -5  10   3        259.01        239.58         2.21 o                         
  -4  10   3          3.82          2.39         0.38 o                         
  -3  10   3        348.14        356.38         3.55 o                         
  -2  10   3         73.21         69.32         1.05 o                         
  -1  10   3        106.66         88.62         1.23 o                         
   0  10   3         55.98         51.39         1.12 o                         
   1  10   3         39.81         39.72         0.73 o                         
   2  10   3         72.86         70.79         0.92 o                         
   3  10   3         12.91         18.25         1.07 o                         
   4  10   3        273.26        255.92         3.31 o                         
   5  10   3         65.87         63.55         1.64 o                         
   6  10   3         56.13         53.87         1.64 o                         
   7  10   3          3.58          3.81         0.65 o                         
   8  10   3          6.58          6.59         0.80 o                         
   9  10   3          2.88          5.85         0.88 o                         
  10  10   3         54.53         67.60         4.91 o                         
 -11  11   3          5.58          6.24         1.96 o                         
 -10  11   3          6.33          3.42         1.26 o                         
  -9  11   3         12.10         14.37         1.25 o                         
  -8  11   3         36.98         40.74         2.32 o                         
  -7  11   3         57.17         58.34         1.42 o                         
  -6  11   3         25.30         21.52         0.78 o                         
  -5  11   3        317.97        315.68         2.81 o                         
  -4  11   3        247.88        242.27         2.31 o                         
  -3  11   3        147.61        146.19         1.86 o                         
  -2  11   3         56.20         61.98         1.05 o                         
  -1  11   3         96.56         96.00         1.20 o                         
   0  11   3        105.19         99.01         1.12 o                         
   1  11   3        142.68        149.87         1.49 o                         
   2  11   3        180.22        188.63         1.87 o                         
   3  11   3        374.43        353.74         3.61 o                         
   4  11   3         21.28         20.79         1.10 o                         
   5  11   3        551.56        511.74         8.26 o                         
   6  11   3        113.21        123.05         2.32 o                         
   7  11   3        538.59        521.40         5.80 o                         
   8  11   3         39.09         50.46         2.73 o                         
   9  11   3         38.12         39.83         1.93 o                         
  10  11   3          4.81          7.02         2.55 o                         
 -10  12   3         29.31         28.83         1.78 o                         
  -9  12   3         21.99         25.50         1.37 o                         
  -8  12   3          5.86          5.85         1.08 o                         
  -7  12   3          7.02          6.70         0.73 o                         
  -6  12   3        127.41        112.33         1.77 o                         
  -5  12   3         13.62         10.44         0.55 o                         
  -4  12   3        247.87        247.75         2.51 o                         
  -3  12   3         11.76         18.02         0.81 o                         
  -2  12   3          1.17          2.83         0.42 o                         
  -1  12   3        145.31        136.22         1.55 o                         
   0  12   3          7.07          8.50         0.42 o                         
   1  12   3          1.34          0.99         0.30 o                         
   2  12   3          5.80         12.80         0.84 o                         
   3  12   3         53.20         57.75         1.28 o                         
   4  12   3         30.69         31.69         2.09 o                         
   5  12   3         36.62         36.41         1.80 o                         
   6  12   3          0.48          1.65         0.92 o                         
   7  12   3         54.13         48.38         1.90 o                         
   8  12   3         30.93         35.37         1.87 o                         
   9  12   3          2.73          3.32         1.18 o                         
  10  12   3          0.06          4.04         5.08 o                         
 -10  13   3         29.33         33.08         2.77 o                         
  -9  13   3         65.21         65.60         2.58 o                         
  -8  13   3         65.19         66.99         2.14 o                         
  -7  13   3        589.64        566.68         6.00 o                         
  -5  13   3        301.05        266.26         3.02 o                         
  -4  13   3          0.74          2.34         0.69 o                         
  -3  13   3         68.71         72.28         1.47 o                         
  -2  13   3        579.40        576.01         5.30 o                         
  -1  13   3        577.04        529.10         5.11 o                         
   0  13   3         20.71         19.28         0.76 o                         
   1  13   3         17.98         16.62         0.70 o                         
   2  13   3          0.09         -1.04         0.52 o                         
   3  13   3         89.71         91.94         1.50 o                         
   4  13   3         71.63         67.76         1.66 o                         
   5  13   3         48.13         44.84         1.53 o                         
   6  13   3         11.70         17.45         1.52 o                         
   7  13   3        104.30         92.13         7.94 o                         
   8  13   3          3.18          4.73         1.11 o                         
   9  13   3          0.10         -0.47         1.29 o                         
 -10  14   3          1.07          2.10         1.75 o                         
  -9  14   3          8.61          6.30         2.81 o                         
  -8  14   3         12.70         16.01         1.35 o                         
  -7  14   3          0.27          0.64         0.91 o                         
  -6  14   3         97.22         77.87         1.89 o                         
  -5  14   3         27.89         30.78         1.37 o                         
  -4  14   3         12.51         15.90         0.82 o                         
  -3  14   3        237.65        221.97         2.61 o                         
  -2  14   3        116.33        133.05         5.69 o                         
  -1  14   3       1210.62       1163.35        12.70 o                         
   0  14   3          0.29         -0.90         0.90 o                         
   1  14   3          0.04         -0.67         0.34 o                         
   2  14   3          0.32          0.23         0.62 o                         
   3  14   3          4.09          2.53         0.79 o                         
   4  14   3        529.89        463.11         6.80 o                         
   5  14   3         39.44         39.74         2.25 o                         
   6  14   3         11.51          8.39         2.19 o                         
   7  14   3          3.00          1.78         1.41 o                         
   8  14   3          0.07         -2.08         1.63 o                         
   9  14   3          5.98          6.13         2.09 o                         
  -9  15   3          2.90          2.10         2.93 o                         
  -8  15   3          8.90          9.71         1.64 o                         
  -7  15   3         49.81         47.51         1.62 o                         
  -6  15   3         39.21         39.28         1.72 o                         
  -5  15   3          2.83          3.69         0.77 o                         
  -4  15   3         37.58         39.92         1.15 o                         
  -3  15   3         98.70         89.72         1.71 o                         
  -2  15   3         59.50         70.40         2.62 o                         
  -1  15   3        318.39        317.37         3.70 o                         
   0  15   3        181.70        170.28         2.71 o                         
   1  15   3         21.08         18.70         1.57 o                         
   2  15   3          2.99          3.11         0.75 o                         
   3  15   3         14.71         12.07         1.09 o                         
   4  15   3         12.25         13.34         1.54 o                         
   5  15   3         39.14         38.59         2.83 o                         
   6  15   3          4.24          4.10         1.35 o                         
   7  15   3         78.16         73.18         3.83 o                         
   8  15   3          0.02         -0.81         1.63 o                         
   9  15   3         36.60         43.15         4.26 o                         
  -9  16   3          0.56          2.23         2.00 o                         
  -8  16   3          1.61          1.07         1.60 o                         
  -7  16   3         10.24          8.48         1.09 o                         
  -6  16   3          2.01          3.65         0.97 o                         
  -5  16   3         10.67         15.20         0.77 o                         
  -4  16   3          5.51          5.92         0.81 o                         
  -3  16   3          3.37          6.61         0.67 o                         
  -2  16   3          3.41          2.84         0.78 o                         
  -1  16   3          3.00          3.40         0.95 o                         
   0  16   3          1.82          1.12         0.88 o                         
   1  16   3         62.44         59.32         1.91 o                         
   2  16   3         22.10         23.32         1.34 o                         
   3  16   3         46.04         39.40         1.84 o                         
   4  16   3          7.39          7.96         1.15 o                         
   5  16   3          0.42          0.17         1.14 o                         
   6  16   3          5.13          6.84         1.49 o                         
   7  16   3         12.85         19.69         2.74 o                         
   8  16   3          3.18          0.00         3.60 o                         
  -9  17   3          0.57         -0.98         1.77 o                         
  -8  17   3          0.00         -0.44         1.51 o                         
  -7  17   3          7.53         11.12         1.34 o                         
  -6  17   3         11.63         13.15         0.96 o                         
  -5  17   3         47.32         47.31         1.57 o                         
  -4  17   3          4.69          4.27         0.85 o                         
  -3  17   3          9.76          9.44         1.48 o                         
  -2  17   3        144.87        129.86         2.33 o                         
  -1  17   3          2.29          1.45         0.66 o                         
   0  17   3         73.23         70.14         2.00 o                         
   1  17   3         20.95         23.70         1.34 o                         
   2  17   3         10.07          6.78         1.11 o                         
   3  17   3         93.76         82.28         2.67 o                         
   4  17   3         10.35         13.31         1.74 o                         
   5  17   3          0.37         -0.35         1.49 o                         
   6  17   3          2.74          4.48         1.42 o                         
   7  17   3          2.78         -0.17         3.52 o                         
   8  17   3          5.21          4.95         1.93 o                         
  -8  18   3          9.99         14.24         1.92 o                         
  -7  18   3          6.91          5.61         1.28 o                         
  -6  18   3          0.73         -0.25         1.46 o                         
  -5  18   3         20.67         22.39         1.43 o                         
  -4  18   3          7.31          7.11         0.90 o                         
  -3  18   3         51.73         51.13         2.29 o                         
  -2  18   3        168.59        167.77         3.09 o                         
  -1  18   3        507.13        506.58         6.63 o                         
   0  18   3         73.27         75.80         2.33 o                         
   1  18   3          3.01          2.91         1.24 o                         
   2  18   3          9.93         10.89         2.23 o                         
   3  18   3          9.74          9.65         2.17 o                         
   4  18   3         22.89         33.80         2.51 o                         
   5  18   3          5.21          3.98         2.13 o                         
   6  18   3          6.44          7.70         1.78 o                         
   7  18   3          2.31          1.18         1.85 o                         
  -7  19   3         24.55         30.64         2.10 o                         
  -6  19   3          0.08         -2.19         1.19 o                         
  -5  19   3         31.39         28.94         2.85 o                         
  -4  19   3          0.04         -0.11         1.27 o                         
  -3  19   3          0.01         -0.68         1.17 o                         
  -2  19   3        115.49        115.46         2.67 o                         
  -1  19   3         19.78         20.12         1.15 o                         
   0  19   3         76.61         75.41         2.14 o                         
   1  19   3          0.76          2.09         0.99 o                         
   2  19   3         19.33         14.93         1.41 o                         
   3  19   3         13.75         13.39         2.58 o                         
   4  19   3          9.67          7.98         1.54 o                         
   5  19   3         13.56         13.16         2.19 o                         
   6  19   3          3.10          2.51         1.91 o                         
   7  19   3          4.13          2.83         1.93 o                         
  -7  20   3         10.16         12.17         1.65 o                         
  -6  20   3          4.64          3.09         1.86 o                         
  -5  20   3         24.32         22.72         1.65 o                         
  -4  20   3          0.08          0.20         1.12 o                         
  -3  20   3         50.79         53.30         2.93 o                         
  -2  20   3          5.49          4.79         1.03 o                         
  -1  20   3          0.01          0.78         0.90 o                         
   0  20   3          3.69          4.76         0.91 o                         
   1  20   3         31.42         28.71         1.95 o                         
   2  20   3         11.14         11.76         1.97 o                         
   3  20   3          1.26          0.88         1.29 o                         
   4  20   3         12.44          9.28         2.90 o                         
   5  20   3          0.42          1.43         1.46 o                         
   6  20   3          1.55          2.70         1.46 o                         
  -6  21   3          3.00          0.03         1.30 o                         
  -5  21   3         11.22         13.64         1.57 o                         
  -4  21   3          5.60          4.40         1.30 o                         
  -3  21   3          1.33          2.23         1.40 o                         
  -2  21   3          9.25          7.73         1.28 o                         
  -1  21   3         29.58         29.07         2.32 o                         
   0  21   3         13.54         11.34         1.32 o                         
   1  21   3         11.41         16.34         1.55 o                         
   2  21   3          2.36          3.41         4.29 o                         
   3  21   3          2.02          4.60         1.86 o                         
   4  21   3         14.08         10.36         2.17 o                         
   5  21   3         10.04         12.47         2.05 o                         
  -5  22   3         10.29         14.40         1.84 o                         
  -4  22   3         20.62         20.30         1.65 o                         
  -3  22   3          5.09          3.98         1.46 o                         
  -2  22   3          5.36          5.74         1.64 o                         
  -1  22   3          0.07          0.45         1.23 o                         
   0  22   3          0.30         -0.37         1.36 o                         
   1  22   3         14.06         11.88         1.93 o                         
   2  22   3         14.02         18.66         1.88 o                         
   3  22   3          0.20         -1.34         1.34 o                         
   4  22   3          1.94          2.78         1.46 o                         
  -4  23   3          6.50          9.44         1.47 o                         
  -3  23   3          2.81          1.23         2.20 o                         
  -2  23   3          2.15          2.12         1.20 o                         
  -1  23   3          2.74          1.94         1.39 o                         
   0  23   3          1.20          2.26         1.16 o                         
   1  23   3          1.69          1.88         1.54 o                         
   2  23   3         17.68         17.04         1.97 o                         
   3  23   3          0.01         -0.89         1.48 o                         
  -1  24   3          0.40         -0.16         1.53 o                         
   0  24   3          9.55          7.57         2.12 o                         
   1  24   3         43.11         40.19         4.23 o                         
 -12   0   4         17.78         22.55         2.39 o                         
 -10   0   4         40.07         44.87         2.65 o                         
  -8   0   4         26.72         23.83         1.13 o                         
  -6   0   4        319.06        305.44         3.82 o                         
  -4   0   4        292.16        302.84         3.53 o                         
  -2   0   4       2605.79       2821.35        39.35 o                         
   0   0   4       1857.39       1905.43        21.48 o                         
   2   0   4         11.29          9.56         0.40 o                         
   4   0   4        540.68        548.69         5.58 o                         
   6   0   4        137.71        123.65         2.38 o                         
   8   0   4         26.86         21.04         1.79 o                         
  10   0   4          2.65          2.77         1.65 o                         
 -12   1   4          9.81         12.37         1.45 o                         
 -11   1   4         28.87         29.77         1.37 o                         
 -10   1   4         19.80         20.07         1.08 o                         
  -9   1   4         91.23         90.37         2.53 o                         
  -8   1   4          0.32          0.37         0.71 o                         
  -7   1   4        290.46        300.08         4.61 o                         
  -6   1   4          6.66          9.82         0.97 o                         
  -5   1   4        929.72        943.98         7.21 o                         
  -4   1   4         72.38         79.15         2.09 o                         
  -3   1   4        369.86        427.20         3.41 o                         
  -2   1   4         79.78         68.80         1.65 o                         
  -1   1   4        129.88        128.11         3.34 o                         
   0   1   4         44.32         52.99         0.73 o                         
   1   1   4        114.38        105.53         0.93 o                         
   2   1   4         40.23         32.19         0.55 o                         
   3   1   4       1456.05       1380.70         8.53 o                         
   4   1   4          0.00          1.44         0.32 o                         
   5   1   4        885.35        868.90         6.68 o                         
   6   1   4          1.74          1.18         0.45 o                         
   7   1   4          0.03          1.07         0.72 o                         
   8   1   4         96.06         76.55         1.96 o                         
   9   1   4          8.56          9.79         1.06 o                         
  10   1   4          0.47          1.69         1.09 o                         
  11   1   4          2.85          3.70         1.48 o                         
 -12   2   4         45.11         57.60         2.71 o                         
 -11   2   4          4.79          7.14         1.21 o                         
 -10   2   4         18.97         15.63         0.92 o                         
  -9   2   4         76.19         68.21         1.56 o                         
  -8   2   4          0.43         -0.54         0.64 o                         
  -7   2   4        260.40        261.44         2.55 o                         
  -6   2   4        284.47        287.77         4.23 o                         
  -5   2   4         17.37         25.40         1.02 o                         
  -4   2   4        489.06        499.96         3.59 o                         
  -3   2   4          1.87          1.69         0.85 o                         
  -2   2   4       1116.31       1187.92        11.40 o                         
  -1   2   4       4266.26       5470.38       190.61 o                         
   0   2   4        657.70        719.69         5.20 o                         
   1   2   4         71.56         74.18         0.79 o                         
   2   2   4        224.29        233.35         1.85 o                         
   3   2   4        453.22        483.76         9.51 o                         
   4   2   4         10.29         14.15         0.45 o                         
   5   2   4         14.15         21.03         0.62 o                         
   6   2   4          0.03         -0.94         0.47 o                         
   7   2   4          8.85          6.71         0.71 o                         
   8   2   4         18.68         23.55         1.72 o                         
   9   2   4          2.20          1.66         1.01 o                         
  10   2   4         13.96         17.49         1.42 o                         
  11   2   4          0.09          3.77         1.53 o                         
 -12   3   4          9.81         15.25         2.04 o                         
 -11   3   4         17.00         17.28         1.78 o                         
 -10   3   4         11.79         11.32         1.24 o                         
  -9   3   4        160.40        159.97         2.12 o                         
  -8   3   4        245.77        241.31         3.42 o                         
  -7   3   4       1039.32        981.33         8.25 o                         
  -6   3   4        424.93        460.04         4.90 o                         
  -5   3   4         38.14         41.80         1.93 o                         
  -4   3   4        202.52        176.72         1.60 o                         
  -3   3   4       3666.83       4063.71        27.49 o                         
  -2   3   4        220.25        263.74         2.91 o                         
  -1   3   4       1139.77       1249.77        14.55 o                         
   0   3   4         99.39        127.58         1.27 o                         
   1   3   4        291.57        293.37         2.25 o                         
   2   3   4        264.09        286.49         6.05 o                         
   3   3   4         49.29         42.23         2.51 o                         
   4   3   4         35.00         33.26         0.62 o                         
   5   3   4        435.24        426.37         3.54 o                         
   6   3   4          9.67          9.72         0.65 o                         
   7   3   4         32.66         24.52         1.33 o                         
   8   3   4         36.39         32.04         1.82 o                         
   9   3   4         55.74         54.37         2.15 o                         
  10   3   4          5.05         10.70         1.39 o                         
  11   3   4          8.31         10.67         1.69 o                         
 -12   4   4          5.50          4.99         1.74 o                         
 -11   4   4         10.29         10.57         1.85 o                         
 -10   4   4         10.34          6.97         1.07 o                         
  -9   4   4          1.60          4.19         0.80 o                         
  -8   4   4        274.62        252.78         3.19 o                         
  -7   4   4         61.26         66.16         1.39 o                         
  -6   4   4        311.76        327.60         3.16 o                         
  -5   4   4        223.36        227.02         3.55 o                         
  -4   4   4        197.98        186.69         1.72 o                         
  -3   4   4       1493.51       1580.47        10.44 o                         
  -2   4   4         14.30         22.03         0.64 o                         
  -1   4   4          0.04          0.70         0.34 o                         
   0   4   4         24.20         25.29         0.67 o                         
   1   4   4         89.37         80.55         1.06 o                         
   2   4   4         67.77         75.92         2.04 o                         
   3   4   4        581.50        612.21         4.57 o                         
   4   4   4       1162.94       1186.80         7.72 o                         
   5   4   4         21.13         19.86         0.71 o                         
   6   4   4          0.94         -0.21         0.91 o                         
   7   4   4          7.11          4.90         0.88 o                         
   8   4   4          2.71          2.70         0.78 o                         
   9   4   4          0.02         -0.94         0.99 o                         
  10   4   4          0.05          2.72         1.20 o                         
  11   4   4         15.53         29.58         2.12 o                         
 -12   5   4          0.27         -2.78         1.76 o                         
 -11   5   4          8.95         11.06         2.00 o                         
 -10   5   4         60.00         59.96         1.98 o                         
  -9   5   4         59.16         65.74         1.81 o                         
  -8   5   4         73.41         70.51         1.68 o                         
  -7   5   4         14.73         16.19         0.81 o                         
  -6   5   4          2.47          1.11         0.47 o                         
  -5   5   4        939.99        902.69         6.70 o                         
  -4   5   4        125.90        114.52         1.19 o                         
  -3   5   4        331.53        355.27         2.95 o                         
  -2   5   4       1363.17       1449.28        10.53 o                         
  -1   5   4        177.51        169.23         1.67 o                         
   0   5   4       6013.98       6398.24        45.32 o                         
   1   5   4       1236.10       1404.58         9.48 o                         
   2   5   4        485.07        535.86         4.18 o                         
   3   5   4        453.10        408.86         3.06 o                         
   4   5   4        253.83        248.24         2.06 o                         
   5   5   4        224.20        205.62         2.19 o                         
   6   5   4       1051.99        990.06         9.15 o                         
   7   5   4        120.21        121.53         2.21 o                         
   8   5   4          1.41          0.34         0.76 o                         
   9   5   4          9.39          7.06         0.97 o                         
  10   5   4         15.75         15.27         1.74 o                         
  11   5   4         17.92         25.27         2.44 o                         
 -12   6   4          0.06          0.28         1.99 o                         
 -11   6   4          8.74         10.67         1.50 o                         
 -10   6   4         18.26         19.65         1.33 o                         
  -9   6   4        100.56         97.94         2.04 o                         
  -8   6   4         86.69         79.42         1.75 o                         
  -7   6   4          1.79          2.65         0.63 o                         
  -6   6   4         66.47         62.01         2.04 o                         
  -5   6   4         21.24         25.76         0.64 o                         
  -4   6   4         56.86         63.48         0.96 o                         
  -3   6   4          6.64          5.19         0.32 o                         
  -2   6   4        132.19        125.02         1.35 o                         
  -1   6   4        144.33        125.65         1.30 o                         
   0   6   4       1049.26       1122.25         8.09 o                         
   1   6   4          0.25          0.78         0.29 o                         
   2   6   4         17.94         22.88         0.52 o                         
   3   6   4        209.50        204.77         1.73 o                         
   4   6   4         57.23         62.46         0.83 o                         
   5   6   4        569.95        590.99        14.70 o                         
   6   6   4        376.76        364.05         3.92 o                         
   7   6   4         20.04         19.28         1.01 o                         
   8   6   4          4.61          2.72         0.79 o                         
   9   6   4         15.90         18.85         1.53 o                         
  10   6   4          1.05          4.02         2.61 o                         
  11   6   4         17.36         22.79         2.83 o                         
 -11   7   4          6.28          7.19         1.52 o                         
 -10   7   4          7.86          7.74         1.14 o                         
  -9   7   4        119.11        105.75         2.16 o                         
  -8   7   4         22.09         20.30         1.08 o                         
  -7   7   4          2.32          1.16         0.63 o                         
  -6   7   4         43.95         33.56         0.91 o                         
  -5   7   4        216.23        184.30         1.92 o                         
  -4   7   4        477.56        487.72         3.96 o                         
  -3   7   4        130.38        126.15         1.37 o                         
  -2   7   4        276.41        245.31         2.31 o                         
  -1   7   4        435.60        443.12         3.57 o                         
   0   7   4        897.13        846.69         6.53 o                         
   1   7   4          5.90         10.54         0.58 o                         
   2   7   4         26.83         16.49         0.42 o                         
   3   7   4        149.88        157.10         1.51 o                         
   4   7   4         32.20         25.89         0.55 o                         
   5   7   4         17.68         38.87         8.81 o                         
   6   7   4         90.84         75.09         1.57 o                         
   7   7   4          0.66         -0.59         0.63 o                         
   8   7   4         18.34         18.15         1.11 o                         
   9   7   4         23.12         22.83         2.61 o                         
  10   7   4          4.12          4.83         2.68 o                         
 -11   8   4          0.80         -0.70         1.54 o                         
 -10   8   4         16.13         14.50         1.21 o                         
  -9   8   4        139.99        134.76         2.40 o                         
  -8   8   4         25.20         23.84         1.10 o                         
  -7   8   4          5.51          5.48         0.77 o                         
  -6   8   4          0.89         -0.24         0.51 o                         
  -5   8   4         17.12         11.54         0.58 o                         
  -4   8   4        197.55        191.37         1.88 o                         
  -3   8   4         32.55         31.69         0.67 o                         
  -2   8   4        312.67        273.39         2.87 o                         
  -1   8   4        366.86        341.64         3.06 o                         
   0   8   4       1738.13       1827.60        12.90 o                         
   1   8   4        310.87        291.92         2.38 o                         
   2   8   4        130.91        107.89         1.08 o                         
   3   8   4          3.54          6.46         0.70 o                         
   4   8   4        197.71        189.92         2.80 o                         
   5   8   4         29.21         36.33         1.73 o                         
   6   8   4        121.27        111.33         2.15 o                         
   7   8   4          5.58          6.11         0.97 o                         
   8   8   4          2.51          0.69         0.87 o                         
   9   8   4          0.11          0.21         1.50 o                         
  10   8   4          1.58          4.02         1.79 o                         
 -11   9   4          0.38         -0.41         1.48 o                         
 -10   9   4          1.73          3.16         1.16 o                         
  -9   9   4         56.48         52.91         1.76 o                         
  -8   9   4        121.90        109.01         2.01 o                         
  -7   9   4         86.49         82.07         2.27 o                         
  -6   9   4          0.04         -0.42         0.52 o                         
  -5   9   4        151.76        133.78         1.61 o                         
  -4   9   4        716.69        674.28         5.55 o                         
  -3   9   4         20.99         21.29         0.91 o                         
  -2   9   4        406.47        403.90         3.73 o                         
  -1   9   4          6.40          9.86         0.44 o                         
   0   9   4       1210.30       1178.56         8.07 o                         
   1   9   4         31.54         36.33         0.70 o                         
   2   9   4        668.18        648.83         5.14 o                         
   3   9   4          4.51          3.90         0.44 o                         
   4   9   4         80.95         74.22         1.39 o                         
   5   9   4         67.14         68.95         1.80 o                         
   6   9   4         40.43         35.12         1.31 o                         
   7   9   4          0.63          1.88         1.13 o                         
   8   9   4         40.84         49.13         2.03 o                         
   9   9   4         12.58         10.15         1.54 o                         
  10   9   4         81.07        100.43         5.06 o                         
 -11  10   4         16.89         16.29         1.86 o                         
 -10  10   4          3.22          6.05         1.52 o                         
  -9  10   4          4.57          1.76         0.94 o                         
  -8  10   4          8.86          8.67         0.91 o                         
  -7  10   4         37.77         38.70         1.43 o                         
  -6  10   4         16.34         14.96         0.76 o                         
  -5  10   4         38.54         26.50         0.77 o                         
  -4  10   4         63.17         54.88         0.93 o                         
  -3  10   4        204.11        192.74         3.00 o                         
  -2  10   4         24.87         28.36         0.83 o                         
  -1  10   4        208.57        202.08         2.40 o                         
   0  10   4        123.95        124.84         1.43 o                         
   1  10   4        368.20        353.95         3.25 o                         
   2  10   4         16.06         12.25         0.58 o                         
   3  10   4         45.82         41.04         0.98 o                         
   4  10   4         13.39         19.64         0.81 o                         
   5  10   4         37.25         43.45         1.52 o                         
   6  10   4        416.19        428.52         4.99 o                         
   7  10   4         27.89         31.87         1.46 o                         
   8  10   4          1.22          2.16         0.81 o                         
   9  10   4          7.61          9.39         1.65 o                         
  10  10   4          8.49         18.00         2.09 o                         
 -11  11   4          0.85         -0.27         1.35 o                         
 -10  11   4         18.81         19.03         1.90 o                         
  -9  11   4          1.32         -0.22         0.90 o                         
  -8  11   4         21.48         23.94         1.16 o                         
  -7  11   4        110.81        111.72         1.99 o                         
  -6  11   4         74.86         66.64         1.96 o                         
  -5  11   4          6.49          4.19         0.57 o                         
  -4  11   4        129.16        119.27         1.87 o                         
  -3  11   4         29.89         30.02         0.96 o                         
  -2  11   4         19.99         18.41         0.68 o                         
  -1  11   4        752.02        693.84         6.59 o                         
   0  11   4        136.80        121.01         3.49 o                         
   1  11   4         12.24         17.66         0.59 o                         
   2  11   4         47.52         39.16         1.19 o                         
   3  11   4          1.56          1.58         2.82 o                         
   4  11   4         11.03          9.69         0.80 o                         
   5  11   4          1.88          0.81         0.93 o                         
   6  11   4        294.06        296.55         5.15 o                         
   7  11   4         57.22         49.65         1.60 o                         
   8  11   4          4.14          3.26         0.90 o                         
   9  11   4          6.67         11.11         1.58 o                         
  10  11   4          0.01          0.42         1.79 o                         
 -10  12   4         93.12         94.67         4.15 o                         
  -9  12   4         66.72         62.82         2.44 o                         
  -8  12   4         76.66         85.78         2.81 o                         
  -7  12   4         53.18         48.32         1.38 o                         
  -6  12   4         36.22         30.86         1.25 o                         
  -5  12   4         27.78         20.34         0.77 o                         
  -4  12   4          5.36          6.29         0.54 o                         
  -3  12   4         20.83         26.92         1.06 o                         
  -2  12   4         20.13         22.17         1.97 o                         
  -1  12   4         14.41         20.05         0.86 o                         
   0  12   4         39.33         32.19         0.79 o                         
   1  12   4        179.61        166.02         2.37 o                         
   2  12   4        261.85        277.19         3.25 o                         
   3  12   4        109.72         94.52         1.60 o                         
   4  12   4         69.22         51.49         1.44 o                         
   5  12   4         46.66         42.03         1.59 o                         
   6  12   4         46.90         54.52         2.57 o                         
   7  12   4          1.38          2.72         1.05 o                         
   8  12   4          5.28          8.47         1.01 o                         
   9  12   4          1.69          3.10         1.20 o                         
 -10  13   4         34.08         39.66         2.07 o                         
  -9  13   4         14.44         17.02         1.73 o                         
  -8  13   4         50.72         45.93         1.74 o                         
  -7  13   4          9.79         11.95         1.08 o                         
  -6  13   4        222.15        205.81         2.63 o                         
  -5  13   4         43.02         42.87         1.32 o                         
  -4  13   4        105.05         97.69         1.33 o                         
  -3  13   4          1.09          3.31         0.73 o                         
  -2  13   4        997.04       1019.23        11.40 o                         
  -1  13   4        425.00        421.11         8.53 o                         
   0  13   4        948.64        930.13         8.20 o                         
   1  13   4          4.23          3.00         0.44 o                         
   2  13   4         16.14         13.31         0.74 o                         
   3  13   4         35.24         43.93         4.09 o                         
   4  13   4          5.85          4.73         1.07 o                         
   5  13   4         66.82         69.03         2.19 o                         
   6  13   4          0.04         -0.37         0.64 o                         
   7  13   4         13.75         12.98         1.44 o                         
   8  13   4          3.99          1.07         1.43 o                         
   9  13   4          1.30          1.03         1.24 o                         
 -10  14   4          5.83          9.33         1.92 o                         
  -9  14   4          9.10         13.84         2.14 o                         
  -8  14   4         13.39         16.25         1.79 o                         
  -7  14   4        212.04        218.13         4.03 o                         
  -6  14   4         38.01         38.93         1.57 o                         
  -5  14   4          2.02          0.93         0.57 o                         
  -4  14   4          5.23          3.82         0.61 o                         
  -3  14   4          5.19          7.62         0.77 o                         
  -2  14   4        451.30        458.26         5.21 o                         
  -1  14   4        139.25        137.66         2.20 o                         
   0  14   4         37.26         35.42         1.30 o                         
   1  14   4        110.72        110.18         1.71 o                         
   2  14   4        226.89        216.06         2.77 o                         
   3  14   4        144.63        114.24         2.94 o                         
   4  14   4        143.08        136.71         2.37 o                         
   5  14   4          3.05          4.94         0.97 o                         
   6  14   4         26.23         30.91         1.95 o                         
   7  14   4          1.01         -0.27         1.09 o                         
   8  14   4          0.03         -0.69         2.93 o                         
   9  14   4          3.29          4.84         3.17 o                         
  -9  15   4         48.62         58.14         2.68 o                         
  -8  15   4         37.88         42.52         3.06 o                         
  -7  15   4         13.52         18.48         1.34 o                         
  -6  15   4         12.64         15.63         1.09 o                         
  -5  15   4          5.72          4.77         0.85 o                         
  -4  15   4         18.14         17.35         0.90 o                         
  -3  15   4         41.74         45.92         1.61 o                         
  -2  15   4        118.85        141.62         4.44 o                         
  -1  15   4        274.21        264.59         4.06 o                         
   1  15   4         91.71         93.47         1.66 o                         
   2  15   4         43.55         33.02         1.63 o                         
   3  15   4          4.74          1.23         0.78 o                         
   4  15   4          4.04          4.59         0.79 o                         
   5  15   4          0.40          0.00         1.92 o                         
   6  15   4          0.39         -0.17         1.57 o                         
   7  15   4         43.42         54.84         4.50 o                         
   8  15   4          2.01          4.30         1.93 o                         
  -9  16   4         23.70         42.58         7.19 o                         
  -8  16   4         24.64         25.90         2.15 o                         
  -7  16   4         18.33         24.43         2.34 o                         
  -5  16   4         41.03         36.98         1.43 o                         
  -4  16   4         16.68         16.18         0.79 o                         
  -3  16   4          2.54          2.03         0.66 o                         
  -2  16   4          1.60          3.65         0.69 o                         
  -1  16   4         38.33         36.63         1.38 o                         
   0  16   4         26.34         25.15         1.21 o                         
   1  16   4         12.94         10.30         0.85 o                         
   2  16   4          8.13          5.71         1.04 o                         
   3  16   4         16.17         14.83         1.46 o                         
   4  16   4          3.90          1.86         1.31 o                         
   5  16   4         13.96         16.89         2.55 o                         
   6  16   4          8.41          6.08         1.84 o                         
   7  16   4          8.59         13.84         2.81 o                         
   8  16   4          6.01          4.72         1.93 o                         
  -8  17   4         16.74         19.33         2.92 o                         
  -7  17   4          3.08          2.46         1.66 o                         
  -5  17   4         51.90         49.90         1.66 o                         
  -4  17   4          0.21          0.48         1.11 o                         
  -3  17   4          3.95          3.31         1.03 o                         
  -2  17   4         15.70         17.14         1.20 o                         
  -1  17   4          7.14          6.09         0.90 o                         
   0  17   4        141.49        135.92         3.03 o                         
   1  17   4         11.22         10.48         1.03 o                         
   2  17   4          8.34          9.65         1.50 o                         
   3  17   4         35.15         32.74         2.02 o                         
   4  17   4          2.16          0.24         1.52 o                         
   5  17   4         44.92         48.16         3.50 o                         
   6  17   4          3.78          4.58         1.53 o                         
   7  17   4         38.70         43.37         4.87 o                         
  -8  18   4         38.39         56.46         5.31 o                         
  -7  18   4          1.42          2.56         1.61 o                         
  -6  18   4          1.68          3.03         1.00 o                         
  -5  18   4         42.82         44.59         1.74 o                         
  -4  18   4         14.44         14.25         1.04 o                         
  -3  18   4          3.97          4.90         0.98 o                         
  -2  18   4         68.74         67.69         1.67 o                         
  -1  18   4         16.13         17.43         1.29 o                         
   0  18   4         55.07         47.90         1.74 o                         
   1  18   4          0.57         -1.12         1.11 o                         
   2  18   4         56.13         58.45         3.79 o                         
   3  18   4          3.13          2.00         1.61 o                         
   4  18   4         47.29         50.72         2.76 o                         
   5  18   4          2.61          1.97         1.63 o                         
   6  18   4         26.60         29.34         2.30 o                         
   7  18   4          1.94          1.22         1.97 o                         
  -7  19   4          0.09         -2.60         1.30 o                         
  -6  19   4         90.11         86.01         6.99 o                         
  -5  19   4         82.79         85.82         5.07 o                         
  -4  19   4         10.74         14.09         0.93 o                         
  -3  19   4         17.19         16.24         1.57 o                         
  -2  19   4          1.03          2.38         0.86 o                         
  -1  19   4         89.66         86.78         2.57 o                         
   0  19   4         13.87         13.32         1.33 o                         
   1  19   4          3.30          5.95         1.70 o                         
   2  19   4          3.74          4.33         1.14 o                         
   3  19   4          8.49          7.05         2.13 o                         
   4  19   4          0.17          2.38         1.27 o                         
   5  19   4          0.08         -1.19         1.52 o                         
   6  19   4         15.84         20.78         2.17 o                         
  -6  20   4         10.54         13.24         2.22 o                         
  -5  20   4          0.56          0.31         1.08 o                         
  -4  20   4         15.59         21.33         1.75 o                         
  -3  20   4         14.58         13.02         2.67 o                         
  -2  20   4          7.70          8.94         1.34 o                         
  -1  20   4         12.15         15.57         1.29 o                         
   0  20   4          1.89         -0.01         1.50 o                         
   1  20   4          0.51          0.15         1.49 o                         
   2  20   4          0.11          0.45         1.74 o                         
   3  20   4         39.45         45.51         4.25 o                         
   4  20   4          0.55         -1.73         1.67 o                         
   5  20   4          4.29          5.05         3.38 o                         
  -5  21   4         11.91          7.95         1.37 o                         
  -4  21   4          6.74          8.90         1.15 o                         
  -3  21   4         24.28         26.46         2.95 o                         
  -2  21   4         18.87         21.50         2.01 o                         
  -1  21   4          5.25          3.33         1.05 o                         
   0  21   4         69.61         73.56         3.90 o                         
   1  21   4          0.15          2.33         1.92 o                         
   2  21   4          4.87          4.52         1.47 o                         
   3  21   4          3.90          2.89         2.07 o                         
   4  21   4          8.84          7.97         2.09 o                         
  -4  22   4         16.48         16.14         1.71 o                         
  -3  22   4         24.61         33.09         2.42 o                         
  -2  22   4          0.01         -1.56         1.27 o                         
  -1  22   4         13.35         11.44         1.52 o                         
   0  22   4         22.78         26.50         2.04 o                         
   1  22   4         18.33         18.06         2.10 o                         
   2  22   4          2.45          5.60         3.13 o                         
   3  22   4          0.13         -0.45         1.34 o                         
  -3  23   4          0.36          1.11         2.12 o                         
  -2  23   4         11.45         11.84         2.82 o                         
  -1  23   4         10.63          7.76         1.43 o                         
   0  23   4          0.13          1.02         1.47 o                         
   1  23   4          6.29          5.66         1.64 o                         
   2  23   4          3.45          2.12         1.93 o                         
 -11   0   5          4.43         -2.56         4.09 o                         
  -9   0   5         14.26         13.89         1.25 o                         
  -7   0   5        158.81        155.77         2.62 o                         
  -5   0   5          2.50          1.13         0.46 o                         
  -3   0   5        320.79        324.98         4.03 o                         
  -1   0   5       1565.23       1836.93        36.23 o                         
   1   0   5         65.06         60.40         1.10 o                         
   3   0   5        591.65        576.39         5.69 o                         
   5   0   5         49.22         44.96         1.47 o                         
   7   0   5        276.49        256.13         4.86 o                         
   9   0   5          7.22          5.30         1.64 o                         
  11   0   5         77.94        114.71         6.30 o                         
 -12   1   5         41.94         48.36         2.30 o                         
 -11   1   5          0.10          3.59         1.22 o                         
 -10   1   5        109.99        118.83         2.21 o                         
  -9   1   5          4.44          6.15         1.01 o                         
  -8   1   5         17.42         15.70         1.47 o                         
  -7   1   5          8.35          8.53         0.94 o                         
  -6   1   5         14.40         11.24         0.74 o                         
  -5   1   5          0.37          0.78         0.33 o                         
  -4   1   5        155.35        153.81         1.48 o                         
  -3   1   5          1.25          3.39         0.64 o                         
  -2   1   5        749.13        702.51        10.68 o                         
  -1   1   5        424.98        479.15         5.46 o                         
   0   1   5       1207.00       1234.06         9.24 o                         
   1   1   5          2.76          3.42         0.45 o                         
   2   1   5        807.54        830.71         6.21 o                         
   3   1   5        319.18        326.44         2.60 o                         
   4   1   5        333.63        322.70         2.82 o                         
   5   1   5         19.70         16.14         0.66 o                         
   6   1   5         11.21         11.20         0.66 o                         
   7   1   5         71.91         67.12         2.39 o                         
   8   1   5         28.24         27.53         1.36 o                         
   9   1   5         25.43         26.80         1.41 o                         
  10   1   5         11.45         14.10         1.93 o                         
  11   1   5          1.15          9.85         2.82 o                         
 -12   2   5          2.91          3.40         2.05 o                         
 -11   2   5        124.04        128.48         3.87 o                         
 -10   2   5          1.48          4.39         1.27 o                         
  -9   2   5         71.41         79.86         2.93 o                         
  -8   2   5         27.38         28.01         1.00 o                         
  -7   2   5          4.84         13.94         1.33 o                         
  -6   2   5        104.45         94.20         1.86 o                         
  -5   2   5         27.28         42.45         7.24 o                         
  -4   2   5         36.08         46.65         3.74 o                         
  -3   2   5       1698.29       1742.04        12.32 o                         
  -2   2   5       1643.46       2002.06        61.32 o                         
  -1   2   5       2756.54       3348.39        91.59 o                         
   0   2   5        336.08        338.06         2.67 o                         
   1   2   5        829.87        825.62         5.75 o                         
   2   2   5        252.49        294.21         9.02 o                         
   3   2   5        365.21        369.15         4.64 o                         
   4   2   5         94.41         93.57         1.24 o                         
   5   2   5         32.60         34.21         0.89 o                         
   6   2   5         77.69         75.42         1.65 o                         
   7   2   5         56.78         52.68         1.69 o                         
   8   2   5         23.99         28.02         1.43 o                         
   9   2   5          1.59          0.21         0.86 o                         
  10   2   5          1.75          1.37         1.69 o                         
 -12   3   5          3.40          5.28         2.07 o                         
 -11   3   5         27.23         34.12         2.25 o                         
 -10   3   5          1.85          3.93         1.05 o                         
  -9   3   5        337.94        329.61         4.50 o                         
  -8   3   5        246.76        231.20         3.16 o                         
  -7   3   5       1031.74        981.42         9.88 o                         
  -6   3   5        103.49        106.42         1.59 o                         
  -5   3   5        233.34        252.86         7.57 o                         
  -4   3   5        707.70        690.07         5.17 o                         
  -3   3   5        525.77        545.43         4.17 o                         
  -2   3   5        225.79        292.90         6.75 o                         
  -1   3   5        307.71        323.50         7.79 o                         
   0   3   5         16.56         13.33         0.43 o                         
   1   3   5        474.63        490.08         6.43 o                         
   2   3   5       1432.43       1448.79        14.04 o                         
   3   3   5        328.14        334.47         3.41 o                         
   4   3   5          6.44          6.61         0.46 o                         
   5   3   5        224.85        195.85         2.11 o                         
   6   3   5         12.79         10.29         0.79 o                         
   7   3   5         45.07         40.55         2.16 o                         
   8   3   5         17.84         20.63         1.39 o                         
   9   3   5          3.61          3.41         1.08 o                         
  10   3   5          0.97          2.08         1.49 o                         
 -12   4   5          1.81          2.17         2.32 o                         
 -11   4   5         45.90         48.18         3.00 o                         
 -10   4   5         10.90         10.58         1.73 o                         
  -9   4   5        121.36        125.56         2.42 o                         
  -8   4   5          0.21          0.74         0.73 o                         
  -7   4   5         14.57         13.79         0.80 o                         
  -6   4   5          1.42          2.63         0.58 o                         
  -5   4   5        247.36        250.50         2.55 o                         
  -4   4   5         25.05         45.12         0.98 o                         
  -3   4   5        518.59        580.23         4.66 o                         
  -2   4   5        715.52        722.71         9.86 o                         
  -1   4   5        295.51        339.57         2.87 o                         
   0   4   5        231.10        244.02         2.36 o                         
   1   4   5        106.79        110.53         1.60 o                         
   2   4   5        164.15        196.44         8.30 o                         
   3   4   5         80.21         87.76         1.55 o                         
   4   4   5          6.59          8.24         0.44 o                         
   5   4   5        318.11        281.16         2.80 o                         
   6   4   5          7.83          8.98         0.81 o                         
   7   4   5         13.02         11.40         0.90 o                         
   8   4   5         92.25         89.23         2.90 o                         
   9   4   5          2.96          2.13         1.32 o                         
  10   4   5         16.35         16.86         1.98 o                         
 -11   5   5          3.83          6.75         1.73 o                         
 -10   5   5         61.92         66.90         3.10 o                         
  -9   5   5         30.19         39.06         2.09 o                         
  -8   5   5         65.27         65.15         1.60 o                         
  -7   5   5         65.14         61.80         1.47 o                         
  -6   5   5         49.81         56.32         1.30 o                         
  -5   5   5         64.25         60.25         1.12 o                         
  -4   5   5        230.62        260.45         2.23 o                         
  -3   5   5        192.33        179.73         1.87 o                         
  -2   5   5       1570.10       1626.52        12.94 o                         
  -1   5   5       1137.82       1173.38         9.15 o                         
   0   5   5        155.57        171.75         1.71 o                         
   1   5   5        646.92        629.49         5.09 o                         
   2   5   5          7.42         10.84         0.51 o                         
   3   5   5        153.01        157.89         1.63 o                         
   4   5   5        657.38        636.94         5.14 o                         
   5   5   5        362.96        372.94         3.71 o                         
   6   5   5         82.87         68.15         2.66 o                         
   7   5   5         50.70         59.25         2.42 o                         
   8   5   5         27.59         27.14         1.28 o                         
   9   5   5         19.42         23.78         2.19 o                         
  10   5   5         28.66         37.85         2.82 o                         
 -11   6   5          1.09          1.04         1.30 o                         
 -10   6   5         26.68         27.72         1.74 o                         
  -9   6   5         42.10         48.02         1.88 o                         
  -8   6   5        175.59        160.16         2.79 o                         
  -7   6   5        231.62        228.43         2.99 o                         
  -6   6   5        439.73        420.25         3.95 o                         
  -5   6   5         75.41         75.47         1.25 o                         
  -4   6   5        491.07        464.08         3.66 o                         
  -3   6   5        144.09        149.56         1.69 o                         
  -2   6   5          7.79          8.28         0.55 o                         
  -1   6   5        695.95        712.84         5.81 o                         
   0   6   5        827.55        893.32         6.79 o                         
   1   6   5          8.92          9.29         0.44 o                         
   2   6   5        218.89        214.28         2.06 o                         
   3   6   5         73.05         60.84         1.00 o                         
   4   6   5         30.02         24.57         1.18 o                         
   5   6   5        486.47        451.17         4.42 o                         
   6   6   5         97.44         87.64         2.07 o                         
   7   6   5          0.07          0.63         0.81 o                         
   8   6   5        130.80        133.45         2.94 o                         
   9   6   5          7.47          9.15         1.89 o                         
  10   6   5         28.37         35.24         2.58 o                         
 -11   7   5         39.91         41.16         2.40 o                         
 -10   7   5         42.45         39.29         2.03 o                         
  -9   7   5        250.60        254.67         3.56 o                         
  -8   7   5         43.93         40.85         1.33 o                         
  -7   7   5        520.86        496.69         5.28 o                         
  -6   7   5          2.79          3.20         0.62 o                         
  -5   7   5         47.14         35.20         1.33 o                         
  -4   7   5          7.25          4.78         0.40 o                         
  -3   7   5        188.06        173.80         1.88 o                         
  -2   7   5          5.93          5.31         0.39 o                         
  -1   7   5         20.99         12.89         0.54 o                         
   0   7   5          3.84          7.06         0.46 o                         
   1   7   5          0.51          0.91         0.41 o                         
   2   7   5         17.11         14.53         0.52 o                         
   3   7   5        226.49        211.69         2.63 o                         
   4   7   5        130.60        109.86         1.63 o                         
   5   7   5        461.65        431.98         4.47 o                         
   6   7   5        118.31        109.63         1.87 o                         
   7   7   5        202.65        201.87         2.90 o                         
   8   7   5          1.82          0.96         0.83 o                         
   9   7   5         46.79         45.93         2.72 o                         
  10   7   5          1.31          4.44         2.09 o                         
 -11   8   5         13.27         13.28         1.92 o                         
 -10   8   5          6.39          6.69         1.37 o                         
  -9   8   5          0.04          1.71         0.97 o                         
  -8   8   5          6.59          5.80         0.83 o                         
  -7   8   5         69.28         68.01         1.57 o                         
  -6   8   5         74.65         73.61         1.41 o                         
  -5   8   5        446.94        422.71         3.93 o                         
  -4   8   5         11.50         15.07         0.56 o                         
  -3   8   5        257.33        244.58         2.73 o                         
  -2   8   5          0.21         -0.48         0.31 o                         
  -1   8   5       1058.30        992.65         7.69 o                         
   0   8   5        216.73        190.61         2.28 o                         
   1   8   5          7.69          8.89         0.41 o                         
   2   8   5          1.19          0.78         0.41 o                         
   3   8   5          0.93          0.91         0.54 o                         
   4   8   5          5.72          6.72         0.73 o                         
   5   8   5          8.67         12.26         0.82 o                         
   6   8   5          7.98          6.96         1.01 o                         
   7   8   5         27.41         31.38         1.37 o                         
   8   8   5         10.85         11.89         1.50 o                         
   9   8   5          3.89          3.17         1.90 o                         
  10   8   5          2.73          2.33         2.09 o                         
 -11   9   5          0.26         -2.61         1.31 o                         
 -10   9   5         12.18         13.18         1.71 o                         
  -9   9   5         13.99         13.98         1.33 o                         
  -8   9   5         69.95         72.05         1.88 o                         
  -7   9   5         59.35         58.57         1.53 o                         
  -6   9   5         29.54         29.63         1.13 o                         
  -5   9   5         21.44         20.59         0.71 o                         
  -4   9   5         19.82         19.36         0.83 o                         
  -3   9   5        417.76        404.03         3.64 o                         
  -2   9   5         11.06         10.30         0.49 o                         
  -1   9   5         68.33         65.70         1.03 o                         
   0   9   5          2.24          2.61         0.42 o                         
   1   9   5        133.35        128.18         1.59 o                         
   2   9   5          8.20          9.17         0.59 o                         
   3   9   5          2.57          1.56         0.56 o                         
   4   9   5          1.07         -1.16         0.59 o                         
   5   9   5         20.83         24.24         1.43 o                         
   6   9   5          2.03          3.10         0.74 o                         
   7   9   5         48.12         50.23         2.03 o                         
   8   9   5          1.93          2.60         1.14 o                         
   9   9   5          4.33          5.89         1.69 o                         
  10   9   5          2.91          4.44         2.33 o                         
 -11  10   5          0.35         -0.40         1.66 o                         
 -10  10   5         22.60         29.46         1.86 o                         
  -9  10   5          5.14          7.10         1.13 o                         
  -8  10   5         41.99         40.27         1.60 o                         
  -7  10   5          1.31          0.48         0.75 o                         
  -6  10   5         12.06         12.00         0.80 o                         
  -5  10   5        160.52        146.20         1.88 o                         
  -4  10   5          5.75          3.83         0.45 o                         
  -3  10   5         20.69         21.24         0.85 o                         
  -2  10   5        631.71        610.78         6.17 o                         
  -1  10   5        138.93        128.94         1.65 o                         
   0  10   5          2.78          1.31         0.63 o                         
   1  10   5         29.47         27.20         0.80 o                         
   2  10   5         15.34         14.87         1.94 o                         
   3  10   5          5.72          7.22         1.17 o                         
   4  10   5        184.94        177.80         2.53 o                         
   5  10   5        533.98        493.82         5.79 o                         
   6  10   5        152.24        155.77         3.20 o                         
   7  10   5          1.94          3.95         0.80 o                         
   8  10   5         26.44         28.63         2.16 o                         
   9  10   5          2.16          4.76         1.86 o                         
 -10  11   5          3.04          3.98         1.60 o                         
  -9  11   5         10.29         10.00         1.27 o                         
  -8  11   5          0.37         -1.29         0.90 o                         
  -7  11   5        187.67        171.01         2.70 o                         
  -6  11   5         46.20         35.25         1.21 o                         
  -5  11   5         35.74         32.99         1.02 o                         
  -4  11   5         64.32         56.80         1.54 o                         
  -3  11   5          1.00          2.16         0.65 o                         
  -2  11   5         62.14         52.94         1.22 o                         
  -1  11   5        726.23        668.60         5.53 o                         
   0  11   5        166.32        152.42         4.22 o                         
   1  11   5        243.31        230.95         2.85 o                         
   2  11   5         96.41         93.54         3.33 o                         
   3  11   5         65.40         74.29         1.72 o                         
   4  11   5        131.83        102.41         3.06 o                         
   5  11   5         17.50         16.74         0.97 o                         
   6  11   5         85.00         92.70         3.11 o                         
   7  11   5          3.87          3.85         1.62 o                         
   8  11   5          3.61          4.79         2.65 o                         
   9  11   5          6.88          5.50         1.43 o                         
 -10  12   5          1.81          5.67         1.66 o                         
  -9  12   5         11.94         13.06         2.11 o                         
  -8  12   5         33.48         39.54         1.52 o                         
  -7  12   5         23.27         25.04         1.48 o                         
  -6  12   5         19.89         20.15         0.97 o                         
  -5  12   5         81.55         78.80         1.71 o                         
  -4  12   5        103.18        113.45         1.63 o                         
  -3  12   5        480.16        466.03         6.92 o                         
  -2  12   5          9.93         15.46         1.55 o                         
  -1  12   5        717.32        704.63         7.16 o                         
   0  12   5        126.97        114.39         2.46 o                         
   1  12   5        126.31        119.69         2.01 o                         
   2  12   5          0.68          2.33         1.02 o                         
   3  12   5         57.63         47.50         1.54 o                         
   4  12   5         24.69         24.99         1.13 o                         
   5  12   5          0.06         -0.45         0.81 o                         
   6  12   5          0.98          2.38         0.99 o                         
   7  12   5         26.44         31.38         2.45 o                         
   8  12   5          4.29          1.28         2.57 o                         
   9  12   5          3.70          4.30         3.73 o                         
 -10  13   5          0.31          2.58         1.63 o                         
  -9  13   5          6.70          9.04         1.62 o                         
  -8  13   5        103.41        105.48         3.27 o                         
  -7  13   5         54.61         48.87         1.85 o                         
  -6  13   5         40.23         35.00         1.32 o                         
  -5  13   5          0.17          0.24         0.58 o                         
  -4  13   5          4.29          6.28         0.49 o                         
  -3  13   5          1.48          4.35         1.50 o                         
  -2  13   5          5.28          8.00         0.72 o                         
  -1  13   5          1.50          2.23         0.93 o                         
   0  13   5          0.84          0.90         0.60 o                         
   1  13   5         66.61         52.93         1.60 o                         
   2  13   5          4.16          2.73         0.69 o                         
   3  13   5          0.74          0.74         0.83 o                         
   4  13   5         16.63         14.29         0.87 o                         
   5  13   5         47.56         44.89         1.77 o                         
   6  13   5         15.26         15.88         1.43 o                         
   7  13   5         79.49         77.30         4.47 o                         
   8  13   5          0.22         -1.92         1.84 o                         
  -9  14   5          3.30          4.24         1.44 o                         
  -8  14   5         22.98         22.21         1.65 o                         
  -7  14   5          3.06          0.77         0.94 o                         
  -6  14   5         40.04         39.69         1.79 o                         
  -5  14   5          0.53          0.59         0.66 o                         
  -4  14   5         25.19         26.16         0.84 o                         
  -3  14   5         39.15         48.45         4.82 o                         
  -2  14   5        659.33        617.80         6.71 o                         
  -1  14   5         17.67         18.01         1.12 o                         
   0  14   5         85.77         74.84         1.42 o                         
   1  14   5          0.23          0.57         0.81 o                         
   2  14   5        119.48        106.77         1.91 o                         
   3  14   5         11.82         15.80         0.95 o                         
   4  14   5          4.53          6.29         0.98 o                         
   5  14   5         13.66         11.71         1.50 o                         
   6  14   5          7.52          6.97         1.09 o                         
   7  14   5         15.97         14.60         1.97 o                         
   8  14   5          1.71         -0.62         1.41 o                         
  -9  15   5         38.36         43.71         2.48 o                         
  -8  15   5          0.00          3.58         1.64 o                         
  -7  15   5         10.74         13.72         1.63 o                         
  -6  15   5         11.13          5.98         1.38 o                         
  -5  15   5         10.98         11.52         0.92 o                         
  -4  15   5         61.03         60.80         1.69 o                         
  -3  15   5         32.66         40.20         3.25 o                         
  -2  15   5        372.07        352.51         5.77 o                         
  -1  15   5         68.26         69.72         1.73 o                         
   0  15   5         80.57         74.05         1.76 o                         
   1  15   5          5.05          6.34         0.70 o                         
   2  15   5         20.79         14.60         0.81 o                         
   3  15   5         16.46         14.61         0.93 o                         
   4  15   5          1.28          0.49         0.75 o                         
   5  15   5          2.08          0.56         0.86 o                         
   6  15   5          0.13         -1.48         1.22 o                         
   7  15   5          7.48          3.92         1.32 o                         
   8  15   5          3.13          0.94         2.71 o                         
  -8  16   5          5.67          5.99         1.54 o                         
  -7  16   5         82.27         84.79         3.66 o                         
  -6  16   5          2.96          1.43         1.39 o                         
  -5  16   5          3.06          7.04         0.93 o                         
  -4  16   5          2.92          2.15         0.96 o                         
  -3  16   5          1.79          2.62         0.86 o                         
  -2  16   5          5.63          6.08         0.89 o                         
  -1  16   5         16.10         17.90         0.81 o                         
   0  16   5          9.25         11.58         1.10 o                         
   1  16   5          0.21          0.24         0.60 o                         
   2  16   5         85.14         85.25         1.89 o                         
   3  16   5          4.52          8.78         3.05 o                         
   4  16   5         29.09         33.88         1.83 o                         
   5  16   5          9.97         11.83         1.71 o                         
   6  16   5          0.59          1.45         1.94 o                         
   7  16   5         27.60         28.35         4.16 o                         
  -8  17   5          1.16          0.61         2.10 o                         
  -7  17   5          1.12         -0.08         1.32 o                         
  -6  17   5          3.77          4.94         1.65 o                         
  -5  17   5          2.60          3.86         0.95 o                         
  -4  17   5          1.14          2.65         1.19 o                         
  -3  17   5         34.73         41.26         1.57 o                         
  -2  17   5         53.96         52.11         1.95 o                         
  -1  17   5          1.16          0.00         0.62 o                         
   0  17   5          0.13          0.20         1.00 o                         
   1  17   5         64.57         62.32         1.61 o                         
   2  17   5         19.57         18.30         1.45 o                         
   3  17   5          8.70         10.70         0.90 o                         
   4  17   5         37.49         34.16         2.65 o                         
   5  17   5          0.13         -1.23         2.10 o                         
   6  17   5          0.03          0.55         1.88 o                         
   7  17   5         48.15         46.12        12.21 o                         
  -7  18   5         10.48          9.10         1.70 o                         
  -6  18   5          0.89          0.20         1.08 o                         
  -5  18   5         13.38         13.08         1.09 o                         
  -4  18   5          6.63         10.17         1.16 o                         
  -3  18   5         15.99         19.18         1.31 o                         
  -2  18   5          1.13          1.19         0.84 o                         
  -1  18   5          1.48          1.50         0.88 o                         
   0  18   5          1.23          2.44         0.66 o                         
   1  18   5          0.30          1.81         0.66 o                         
   2  18   5         25.52         22.91         2.93 o                         
   3  18   5         19.18         17.58         2.15 o                         
   4  18   5          2.14          1.38         1.52 o                         
   5  18   5          8.49          6.88         2.70 o                         
   6  18   5         17.98         22.28         3.56 o                         
  -7  19   5         21.65         27.08         2.27 o                         
  -6  19   5         17.36         17.68         2.68 o                         
  -5  19   5          0.86          3.19         1.28 o                         
  -4  19   5          1.59          3.94         1.10 o                         
  -3  19   5          2.66          1.44         1.24 o                         
  -2  19   5         54.72         53.51         2.26 o                         
  -1  19   5         10.12         12.62         1.04 o                         
   0  19   5         43.92         41.37         2.68 o                         
   1  19   5          1.26          1.34         1.42 o                         
   2  19   5          0.11          0.46         2.04 o                         
   3  19   5          2.13          1.02         1.72 o                         
   4  19   5          8.13          5.98         2.10 o                         
   5  19   5          1.27          1.76         2.74 o                         
  -6  20   5          7.05          7.36         2.11 o                         
  -5  20   5          0.22          0.71         0.90 o                         
  -4  20   5         50.52         58.02         2.41 o                         
  -3  20   5         16.32         16.68         2.08 o                         
  -2  20   5         29.83         32.07         3.13 o                         
  -1  20   5          5.09          6.14         1.69 o                         
   0  20   5          4.59          7.50         1.13 o                         
   1  20   5          0.07          0.38         1.81 o                         
   2  20   5         74.31         78.37         3.97 o                         
   3  20   5         23.00         17.43         2.02 o                         
   4  20   5         18.05         20.69         2.58 o                         
   5  20   5          0.06          1.86         1.84 o                         
  -5  21   5          1.53          2.16         1.21 o                         
  -4  21   5         18.49         27.68         3.60 o                         
  -3  21   5          1.79         -0.87         2.23 o                         
  -2  21   5          4.00          3.88         1.91 o                         
  -1  21   5         64.91         55.31         2.88 o                         
   0  21   5          2.05          4.73         1.67 o                         
   1  21   5          2.93          5.72         1.83 o                         
   2  21   5         23.33         26.82         2.27 o                         
   3  21   5          0.25          0.73         1.47 o                         
  -3  22   5          5.09          3.81         5.08 o                         
  -2  22   5          0.29         -1.68         1.18 o                         
  -1  22   5          7.03          8.83         2.08 o                         
   0  22   5         64.97         69.74         5.30 o                         
   1  22   5         11.33         10.30         1.58 o                         
   2  22   5          1.63          1.33         2.03 o                         
 -10   0   6         87.42         93.11         2.84 o                         
  -8   0   6        517.38        498.21         7.66 o                         
  -6   0   6          6.93          3.71         0.77 o                         
  -4   0   6        839.93        787.32         9.52 o                         
  -2   0   6        332.60        374.01         6.35 o                         
   0   0   6         32.70         40.39         1.52 o                         
   2   0   6         81.66         79.74         1.84 o                         
   4   0   6        235.83        232.24         3.18 o                         
   6   0   6        124.11        103.86         2.49 o                         
   8   0   6          0.02         -0.12         1.86 o                         
  10   0   6          0.10          0.85         2.12 o                         
 -11   1   6          0.74          4.55         1.27 o                         
 -10   1   6          8.61         10.06         0.99 o                         
  -9   1   6          6.50          9.97         1.18 o                         
  -8   1   6         78.42         80.39         1.46 o                         
  -7   1   6        142.04        136.57         2.03 o                         
  -6   1   6         94.51         82.44         1.51 o                         
  -5   1   6         31.35         31.61         0.78 o                         
  -4   1   6        143.61        159.29         2.06 o                         
  -3   1   6       1358.09       1457.17        10.04 o                         
  -2   1   6          0.61          0.63         0.39 o                         
  -1   1   6         61.49         64.66         1.02 o                         
   0   1   6        180.81        180.02         1.91 o                         
   1   1   6        227.49        237.07         1.97 o                         
   2   1   6        399.23        377.09         3.06 o                         
   3   1   6         57.99         55.85         0.99 o                         
   4   1   6        422.76        370.79         3.38 o                         
   5   1   6          1.20          0.10         0.51 o                         
   6   1   6          0.47         -1.49         0.74 o                         
   7   1   6          2.92          1.79         0.83 o                         
   8   1   6          8.34          7.58         1.61 o                         
   9   1   6         10.76          9.63         1.53 o                         
  10   1   6          3.69          5.25         1.75 o                         
 -11   2   6          0.16          1.85         1.62 o                         
 -10   2   6         91.44         94.86         2.54 o                         
  -9   2   6          8.80         12.99         1.89 o                         
  -8   2   6         13.59         13.95         1.03 o                         
  -7   2   6        214.75        211.35         2.81 o                         
  -6   2   6         72.36         62.90         1.76 o                         
  -5   2   6         68.41         81.53         7.16 o                         
  -4   2   6        225.76        209.96         2.23 o                         
  -3   2   6         67.75         58.65         1.86 o                         
  -2   2   6       1411.02       1665.20        71.64 o                         
  -1   2   6         48.81         62.13         1.20 o                         
   0   2   6        617.41        626.77         4.91 o                         
   1   2   6        100.01        118.54         2.26 o                         
   2   2   6        193.32        194.79         3.61 o                         
   3   2   6         30.52         30.29         0.77 o                         
   4   2   6         17.30         19.51         0.76 o                         
   5   2   6          1.42          1.81         0.56 o                         
   6   2   6         70.39         67.52         1.55 o                         
   7   2   6         28.84         28.25         1.27 o                         
   8   2   6          5.63          9.28         1.68 o                         
   9   2   6         10.74         13.76         2.02 o                         
  10   2   6         17.99         21.35         2.04 o                         
 -11   3   6         29.03         32.27         2.25 o                         
 -10   3   6         21.48         24.69         2.03 o                         
  -9   3   6         66.72         67.63         2.14 o                         
  -8   3   6         43.05         42.55         1.57 o                         
  -7   3   6         18.52         16.90         1.01 o                         
  -6   3   6          1.31          2.37         0.59 o                         
  -5   3   6        346.08        321.42         3.99 o                         
  -4   3   6          0.18          2.47         0.59 o                         
  -3   3   6          0.40          1.21         0.47 o                         
  -2   3   6          2.16          2.90         0.41 o                         
  -1   3   6          4.63          6.32         0.40 o                         
   0   3   6         61.18         55.88         0.88 o                         
   1   3   6         68.68         81.60         2.09 o                         
   2   3   6        138.13        150.32         6.31 o                         
   3   3   6         79.23         81.45         1.17 o                         
   4   3   6        363.98        352.24         3.36 o                         
   5   3   6        831.85        806.25         6.82 o                         
   6   3   6        345.95        320.15         4.20 o                         
   7   3   6          7.58          8.18         0.92 o                         
   8   3   6          1.15          1.69         1.32 o                         
   9   3   6          0.22          2.26         1.71 o                         
  10   3   6          1.83          2.55         1.75 o                         
 -11   4   6          0.01         -0.17         1.72 o                         
 -10   4   6         44.88         45.82         2.62 o                         
  -9   4   6        325.20        311.79         4.11 o                         
  -8   4   6         71.55         65.19         1.75 o                         
  -7   4   6          0.06          1.93         0.77 o                         
  -6   4   6         22.87         20.33         0.94 o                         
  -5   4   6         37.53         43.05         1.17 o                         
  -4   4   6        141.52        164.26         2.60 o                         
  -3   4   6          0.21          1.87         0.43 o                         
  -2   4   6        877.87        954.84        19.47 o                         
  -1   4   6         51.19         52.20         1.01 o                         
   0   4   6         58.30         72.47         1.03 o                         
   1   4   6        265.50        264.94         2.56 o                         
   2   4   6         33.41         32.46         2.58 o                         
   3   4   6         28.63         27.31         0.74 o                         
   4   4   6         61.97         59.62         1.35 o                         
   6   4   6          5.11          4.89         0.80 o                         
   7   4   6          4.30          5.46         0.91 o                         
   8   4   6         20.98         22.33         2.11 o                         
   9   4   6         43.81         52.86         2.84 o                         
  10   4   6         15.24         20.97         2.27 o                         
 -11   5   6          0.85          2.20         1.74 o                         
 -10   5   6          3.29          4.58         2.15 o                         
  -9   5   6         36.20         35.78         1.66 o                         
  -8   5   6          2.53          4.36         0.87 o                         
  -7   5   6          4.18          3.61         0.74 o                         
  -6   5   6         59.87         69.04         1.71 o                         
  -5   5   6         44.97         36.87         1.04 o                         
  -4   5   6        666.10        621.30         5.58 o                         
  -3   5   6        172.38        184.29         2.26 o                         
  -2   5   6         15.60         28.75         0.77 o                         
  -1   5   6        223.86        230.82         2.22 o                         
   0   5   6        583.50        622.47         4.64 o                         
   1   5   6        141.66        133.47         1.78 o                         
   2   5   6         13.06         12.69         0.62 o                         
   3   5   6        193.97        189.88         1.95 o                         
   4   5   6        239.89        225.68         2.48 o                         
   5   5   6         68.57         89.68         6.88 o                         
   6   5   6        232.56        214.57         3.15 o                         
   7   5   6          1.00          0.92         0.94 o                         
   8   5   6          0.12          0.86         0.95 o                         
   9   5   6         20.13         23.78         2.17 o                         
  10   5   6          0.23          3.02         1.94 o                         
 -11   6   6         22.12         19.67         2.56 o                         
 -10   6   6         17.63         16.70         2.02 o                         
  -9   6   6         96.27         96.51         2.57 o                         
  -8   6   6        139.00        129.49         2.72 o                         
  -7   6   6         28.72         32.20         1.12 o                         
  -6   6   6        434.03        425.40         4.24 o                         
  -5   6   6          7.87          5.99         0.67 o                         
  -4   6   6        865.42        836.38         6.94 o                         
  -3   6   6        229.83        224.55         2.52 o                         
  -2   6   6        272.37        271.73         2.69 o                         
  -1   6   6        983.79        971.32         7.18 o                         
   0   6   6        195.55        174.75         1.81 o                         
   1   6   6         87.66         77.79         1.19 o                         
   2   6   6        135.71        127.16         1.72 o                         
   3   6   6         20.55         19.28         0.77 o                         
   4   6   6        361.07        342.76         3.48 o                         
   5   6   6        432.10        421.94         5.89 o                         
   6   6   6          8.56         10.03         0.86 o                         
   7   6   6         11.92         11.59         1.04 o                         
   8   6   6         14.56         14.79         1.41 o                         
   9   6   6          8.75         10.85         2.56 o                         
  10   6   6         51.00         71.08         6.77 o                         
 -11   7   6          2.13          2.91         2.56 o                         
 -10   7   6          2.43          0.93         1.51 o                         
  -9   7   6         11.39         10.68         1.05 o                         
  -8   7   6         52.67         55.37         1.80 o                         
  -7   7   6         63.41         62.13         1.72 o                         
  -6   7   6         26.42         30.76         1.13 o                         
  -5   7   6         39.43         39.51         1.24 o                         
  -4   7   6        108.63        116.12         1.76 o                         
  -3   7   6          6.63          9.11         0.68 o                         
  -2   7   6         73.76         64.50         1.19 o                         
  -1   7   6         29.04         28.01         0.87 o                         
   0   7   6        567.35        524.17         4.66 o                         
   1   7   6         36.55         45.56         0.99 o                         
   2   7   6        124.83        111.93         1.66 o                         
   3   7   6         32.74         32.85         1.00 o                         
   4   7   6         54.70         61.57         1.48 o                         
   5   7   6          0.07          2.13         0.71 o                         
   6   7   6        192.81        173.09         4.27 o                         
   7   7   6          5.56          5.63         0.86 o                         
   8   7   6          6.73          9.82         1.15 o                         
   9   7   6          1.01          3.04         1.49 o                         
 -11   8   6          1.60          2.11         1.70 o                         
 -10   8   6          2.32          3.82         1.39 o                         
  -9   8   6          3.86          2.55         1.22 o                         
  -8   8   6          3.83          2.29         0.86 o                         
  -7   8   6         69.45         69.19         1.67 o                         
  -6   8   6         51.38         47.57         1.45 o                         
  -5   8   6          0.17          1.07         0.55 o                         
  -4   8   6         58.82         53.64         1.27 o                         
  -3   8   6        292.18        282.71         2.87 o                         
  -2   8   6          1.90          1.89         0.81 o                         
  -1   8   6         77.41         75.74         1.32 o                         
   0   8   6         90.11         84.85         1.22 o                         
   1   8   6        107.92        112.11         1.72 o                         
   2   8   6        117.05        106.16         1.68 o                         
   3   8   6         28.32         26.66         0.99 o                         
   4   8   6          8.23          5.97         0.81 o                         
   5   8   6          9.08          8.94         1.10 o                         
   6   8   6          9.24          8.46         1.04 o                         
   7   8   6          9.10          8.48         0.95 o                         
   8   8   6          0.40          1.22         1.09 o                         
   9   8   6          5.85          6.03         1.53 o                         
 -10   9   6         96.24        106.60         3.07 o                         
  -9   9   6         26.69         23.57         1.52 o                         
  -8   9   6          3.73          3.97         0.94 o                         
  -7   9   6         48.88         46.66         1.45 o                         
  -6   9   6         17.18         14.29         0.93 o                         
  -5   9   6        120.81        128.93         2.10 o                         
  -4   9   6         65.69         64.45         1.61 o                         
  -3   9   6         90.31         82.76         1.41 o                         
  -2   9   6          8.20          9.88         0.64 o                         
  -1   9   6          6.65          6.35         0.56 o                         
   0   9   6        292.99        273.48         3.07 o                         
   1   9   6         84.14         73.42         1.45 o                         
   2   9   6         30.42         33.44         2.46 o                         
   3   9   6          0.62         -0.22         0.64 o                         
   4   9   6         25.52         22.99         0.96 o                         
   5   9   6          5.98          7.67         1.03 o                         
   6   9   6         14.37         21.43         3.37 o                         
   7   9   6          0.28          0.54         1.04 o                         
   8   9   6          0.75          1.27         1.40 o                         
   9   9   6          1.94          1.79         1.63 o                         
 -10  10   6         56.23         62.88         3.25 o                         
  -9  10   6        115.06        121.11         3.41 o                         
  -8  10   6         17.17         18.27         1.26 o                         
  -7  10   6        112.15        113.56         2.20 o                         
  -6  10   6         65.05         58.39         1.57 o                         
  -5  10   6        219.45        209.59         2.64 o                         
  -4  10   6         11.97         12.62         0.84 o                         
  -3  10   6        101.17         94.00         1.69 o                         
  -2  10   6        620.97        587.53         5.42 o                         
  -1  10   6         12.21         15.45         1.30 o                         
   0  10   6         19.46         19.90         0.84 o                         
   1  10   6        304.42        293.64         4.96 o                         
   2  10   6          3.39          3.14         1.69 o                         
   3  10   6        133.20        120.99         2.24 o                         
   4  10   6          3.10          1.49         0.82 o                         
   5  10   6         12.33         13.49         0.90 o                         
   6  10   6         12.33         13.70         1.16 o                         
   7  10   6         25.74         22.80         2.53 o                         
   8  10   6          5.32          4.65         4.76 o                         
   9  10   6          2.98          4.97         1.80 o                         
 -10  11   6          0.04          2.19         1.87 o                         
  -9  11   6         16.21         17.28         1.67 o                         
  -8  11   6          0.87          0.51         0.82 o                         
  -7  11   6         59.53         56.47         1.69 o                         
  -6  11   6         10.72         12.83         0.92 o                         
  -5  11   6         45.74         47.21         1.51 o                         
  -4  11   6          8.29          9.47         0.80 o                         
  -3  11   6        152.40        132.70         1.88 o                         
  -2  11   6        837.96        845.00         6.92 o                         
  -1  11   6        453.27        432.13         5.10 o                         
   0  11   6        958.57        899.05         8.35 o                         
   1  11   6         57.35         54.81         2.39 o                         
   2  11   6        201.25        181.19         2.51 o                         
   3  11   6         47.08         38.38         1.56 o                         
   4  11   6        155.87        147.79         2.21 o                         
   5  11   6        129.62        137.04         3.28 o                         
   6  11   6         35.96         35.87         1.96 o                         
   7  11   6         25.50         34.74         2.69 o                         
   8  11   6          0.02         -1.69         1.79 o                         
 -10  12   6         11.84         16.89         2.60 o                         
  -9  12   6          4.11          5.55         1.35 o                         
  -8  12   6          4.57          5.72         1.10 o                         
  -7  12   6         29.79         30.94         1.44 o                         
  -6  12   6         12.94         13.20         0.89 o                         
  -5  12   6          5.39          3.34         0.66 o                         
  -4  12   6          0.98          0.97         0.64 o                         
  -3  12   6         33.26         29.60         1.13 o                         
  -2  12   6         86.75         98.43         2.22 o                         
  -1  12   6        181.97        178.01         2.31 o                         
   0  12   6         77.61         66.39         1.47 o                         
   1  12   6         15.36         12.08         1.03 o                         
   2  12   6         53.95         48.92         1.42 o                         
   3  12   6        172.08        146.00         2.52 o                         
   4  12   6         10.02         11.10         1.08 o                         
   5  12   6          0.59          1.59         0.90 o                         
   6  12   6          1.94          4.70         1.84 o                         
   7  12   6         13.46         18.10         3.05 o                         
   8  12   6          2.44          2.28         2.11 o                         
  -9  13   6        113.00        119.79         5.87 o                         
  -8  13   6        159.89        167.40         3.40 o                         
  -7  13   6         17.43         19.88         1.25 o                         
  -6  13   6         11.74         14.05         1.00 o                         
  -5  13   6         43.16         40.64         1.38 o                         
  -4  13   6          0.00         -0.53         0.53 o                         
  -3  13   6          0.94          0.56         0.67 o                         
  -2  13   6          2.21          5.91         0.86 o                         
  -1  13   6        248.51        241.19         2.64 o                         
   0  13   6        110.16         94.71         1.81 o                         
   1  13   6          3.87          3.48         0.75 o                         
   2  13   6         11.06          8.97         1.44 o                         
   3  13   6         17.62         18.91         0.96 o                         
   4  13   6         15.20         13.96         1.24 o                         
   5  13   6          0.03         -1.20         0.95 o                         
   6  13   6         26.02         29.43         2.30 o                         
   7  13   6         18.94         28.68         3.47 o                         
   8  13   6          1.25          0.49         4.23 o                         
  -9  14   6         19.98         28.13         4.94 o                         
  -8  14   6         35.99         42.38         2.13 o                         
  -7  14   6          7.15         11.00         1.16 o                         
  -6  14   6          4.43          5.49         0.83 o                         
  -5  14   6        221.42        217.06         3.49 o                         
  -4  14   6        163.51        134.68         2.04 o                         
  -3  14   6         23.02         25.31         1.08 o                         
  -2  14   6         14.61         11.12         0.93 o                         
  -1  14   6          5.40          4.78         0.52 o                         
   0  14   6          0.46          1.69         0.82 o                         
   1  14   6        202.47        193.44         2.64 o                         
   2  14   6         18.69         21.92         1.03 o                         
   3  14   6        167.03        157.29         2.82 o                         
   4  14   6          0.68          2.17         0.84 o                         
   5  14   6         79.27         77.84         2.39 o                         
   6  14   6         69.25         75.28         3.66 o                         
   7  14   6         37.87         37.67         2.69 o                         
  -8  15   6          0.22          1.37         1.26 o                         
  -7  15   6         14.97         17.18         1.31 o                         
  -6  15   6          0.01          1.36         0.88 o                         
  -5  15   6         50.64         52.89         1.74 o                         
  -4  15   6          0.27          1.68         0.76 o                         
  -3  15   6          0.38         -1.66         0.87 o                         
  -2  15   6          2.18          2.93         0.86 o                         
  -1  15   6         84.07         86.87         2.34 o                         
   0  15   6         64.73         55.23         1.35 o                         
   1  15   6          6.20          6.69         0.71 o                         
   2  15   6          4.78          7.01         1.07 o                         
   3  15   6          2.05          3.46         0.79 o                         
   4  15   6          9.06          8.76         0.99 o                         
   5  15   6         45.14         45.60         3.11 o                         
   6  15   6          0.13          0.25         1.39 o                         
   7  15   6          6.14          4.51         2.02 o                         
  -8  16   6        131.53        152.75         7.81 o                         
  -7  16   6         44.89         42.51         2.45 o                         
  -6  16   6         64.68         68.81         3.34 o                         
  -5  16   6         30.40         33.18         2.02 o                         
  -4  16   6         39.51         44.36         2.13 o                         
  -3  16   6          1.30          1.28         0.99 o                         
  -2  16   6          1.09          0.55         0.80 o                         
  -1  16   6          0.85          1.07         0.68 o                         
   0  16   6          4.36          2.30         0.74 o                         
   1  16   6          0.06          0.90         0.62 o                         
   2  16   6          0.00          0.80         0.82 o                         
   3  16   6         19.55         21.11         1.10 o                         
   4  16   6         19.93         20.23         1.41 o                         
   5  16   6          5.02          7.58         2.49 o                         
   6  16   6         84.74        105.78         3.48 o                         
  -7  17   6          0.05          0.18         1.95 o                         
  -6  17   6          5.81          6.73         1.32 o                         
  -5  17   6         15.73         14.11         1.39 o                         
  -4  17   6         32.96         40.30         3.25 o                         
  -3  17   6          9.63         12.52         1.29 o                         
  -2  17   6          2.07          2.12         1.04 o                         
  -1  17   6          1.06          0.37         0.84 o                         
   0  17   6          2.11         -0.32         0.94 o                         
   1  17   6          0.66          2.38         1.00 o                         
   2  17   6          5.44          6.62         1.90 o                         
   3  17   6          7.07         10.12         1.09 o                         
   4  17   6          0.96          0.35         1.17 o                         
   5  17   6          3.85          4.38         1.56 o                         
   6  17   6          0.22          0.27         1.06 o                         
  -7  18   6         47.90         56.48         2.88 o                         
  -6  18   6          9.22         11.39         1.49 o                         
  -5  18   6         29.15         27.27         1.89 o                         
  -4  18   6         75.47         90.28         4.37 o                         
  -3  18   6         45.55         56.44         2.43 o                         
  -2  18   6         49.64         49.86         1.99 o                         
  -1  18   6         44.48         44.58         2.05 o                         
   0  18   6          5.55          3.99         0.76 o                         
   1  18   6          0.05          0.69         0.74 o                         
   2  18   6          4.83          7.59         1.05 o                         
   3  18   6          1.86          5.89         2.90 o                         
   4  18   6          0.16         -0.45         0.97 o                         
   5  18   6          7.73         14.77         2.98 o                         
  -6  19   6          0.69          1.10         1.41 o                         
  -5  19   6         47.12         55.67         4.25 o                         
  -4  19   6          0.03          3.47         2.54 o                         
  -3  19   6         70.49         83.26         3.35 o                         
  -2  19   6          0.68          0.00         1.50 o                         
  -1  19   6          0.62         -0.61         0.66 o                         
   0  19   6          0.05         -0.61         0.95 o                         
   1  19   6         13.06         17.23         1.25 o                         
   2  19   6         13.89         15.88         1.02 o                         
   3  19   6          4.63          3.98         2.01 o                         
   4  19   6          0.52         -1.84         1.75 o                         
  -5  20   6         34.04         46.96         4.23 o                         
  -4  20   6          0.11          2.36         3.81 o                         
  -3  20   6          3.39          5.08         2.39 o                         
  -2  20   6          0.20         -1.48         1.43 o                         
  -1  20   6          1.97          1.28         1.11 o                         
   0  20   6         19.83         22.15         2.71 o                         
   1  20   6          0.00         -0.32         1.83 o                         
   2  20   6          0.07         -0.04         2.09 o                         
   3  20   6          0.15          0.40         1.82 o                         
  -3  21   6          0.00          0.76         3.50 o                         
  -2  21   6         90.86         86.86         6.69 o                         
  -1  21   6         30.46         27.79         3.92 o                         
   0  21   6         60.29         62.01         4.44 o                         
   1  21   6          0.75          0.75         2.18 o                         
   2  21   6          8.99         11.34         2.91 o                         
 -11   0   7        228.25        246.78         7.99 o                         
  -9   0   7        415.20        397.85         7.01 o                         
  -7   0   7        347.27        330.27         5.23 o                         
  -5   0   7         49.54         60.16         2.12 o                         
  -3   0   7          9.99          9.71         0.89 o                         
  -1   0   7        410.23        399.08         6.21 o                         
   1   0   7        332.12        326.27         4.21 o                         
   3   0   7        433.65        439.63         7.24 o                         
   5   0   7        429.59        390.61         5.41 o                         
   7   0   7         10.22          8.88         1.54 o                         
   9   0   7          0.12         -0.21         2.09 o                         
 -11   1   7          0.08          3.33         0.98 o                         
 -10   1   7          0.01          1.35         1.11 o                         
  -9   1   7         87.47         90.44         2.37 o                         
  -8   1   7         57.17         50.81         1.57 o                         
  -7   1   7         89.81         84.79         1.94 o                         
  -6   1   7         18.66         20.81         1.27 o                         
  -5   1   7        210.70        201.88         3.27 o                         
  -4   1   7        125.20        113.29         1.97 o                         
  -3   1   7         84.38         78.97         1.33 o                         
  -2   1   7          8.55         11.77         0.63 o                         
  -1   1   7        124.93        141.52         2.10 o                         
   0   1   7          0.39         -0.39         0.51 o                         
   1   1   7         89.46         88.85         1.38 o                         
   2   1   7        152.66        143.15         2.02 o                         
   3   1   7        662.40        616.31         5.93 o                         
   4   1   7         29.15         30.72         1.48 o                         
   5   1   7         92.62         88.86         1.67 o                         
   6   1   7          7.85          8.41         0.91 o                         
   7   1   7          0.02         -2.53         1.26 o                         
   8   1   7          7.61          7.25         1.27 o                         
   9   1   7          0.21          3.52         1.56 o                         
 -11   2   7          0.03         -0.96         1.40 o                         
 -10   2   7          2.26          2.73         1.37 o                         
  -9   2   7         12.70         20.74         1.62 o                         
  -8   2   7         50.68         46.46         1.70 o                         
  -7   2   7         45.28         51.19         1.65 o                         
  -6   2   7         50.40         56.80         2.65 o                         
  -5   2   7        305.74        300.78         3.98 o                         
  -4   2   7         40.59         33.67         1.16 o                         
  -3   2   7         72.10         81.94         2.12 o                         
  -2   2   7        194.78        211.08         6.78 o                         
  -1   2   7         72.92         71.70         1.76 o                         
   0   2   7        111.34        108.22         1.38 o                         
   1   2   7        271.89        280.46         3.03 o                         
   2   2   7        419.23        410.36         4.92 o                         
   3   2   7          6.85          9.80         0.81 o                         
   4   2   7          3.30          1.58         0.70 o                         
   5   2   7        278.34        283.31         3.34 o                         
   6   2   7         17.20         15.35         1.26 o                         
   7   2   7         84.30         80.35         2.61 o                         
   8   2   7          7.31          8.99         1.36 o                         
   9   2   7         36.10         37.44         3.74 o                         
 -11   3   7          0.12         -1.53         1.46 o                         
 -10   3   7        123.87        131.88         3.05 o                         
  -9   3   7         52.00         56.63         2.16 o                         
  -8   3   7          6.35          6.43         1.10 o                         
  -7   3   7         18.40         19.65         1.17 o                         
  -6   3   7         52.91        102.63        16.84 o                         
  -5   3   7          7.04          7.47         0.71 o                         
  -4   3   7         33.56         31.51         1.28 o                         
  -3   3   7        136.93        144.31         5.05 o                         
  -2   3   7        473.69        568.33        23.83 o                         
  -1   3   7          8.01          6.69         0.66 o                         
   0   3   7        163.06        166.42         2.31 o                         
   1   3   7         77.45        117.95        18.45 o                         
   2   3   7          8.33         11.82         1.16 o                         
   3   3   7        116.82        115.66         2.04 o                         
   4   3   7         57.13         48.73         1.34 o                         
   5   3   7         91.64         98.35         2.47 o                         
   6   3   7         17.33         15.96         1.25 o                         
   7   3   7         75.34         74.95         4.40 o                         
   8   3   7          2.03          2.90         1.19 o                         
   9   3   7         13.39         21.27         2.24 o                         
 -11   4   7          6.81         11.82         2.57 o                         
 -10   4   7          0.57          1.54         1.40 o                         
  -9   4   7         32.53         34.10         1.90 o                         
  -8   4   7         29.84         26.45         1.46 o                         
  -7   4   7         47.82         55.89         3.26 o                         
  -6   4   7        319.92        299.70         4.17 o                         
  -5   4   7         43.53         47.46         3.32 o                         
  -4   4   7         24.57         24.59         1.02 o                         
  -3   4   7        255.22        290.06        11.47 o                         
  -2   4   7          6.62         14.67         0.99 o                         
  -1   4   7         24.11         26.98         1.15 o                         
   0   4   7         65.08         62.05         1.55 o                         
   1   4   7        180.65        167.83        12.33 o                         
   2   4   7        184.39        178.52         2.65 o                         
   3   4   7        466.49        451.61         5.19 o                         
   4   4   7          0.32         -0.40         0.75 o                         
   5   4   7        137.83        159.75         8.50 o                         
   6   4   7         27.58         31.35         1.67 o                         
   7   4   7         16.22         17.09         1.24 o                         
   8   4   7          4.04          4.49         2.53 o                         
   9   4   7          0.15         -1.43         1.67 o                         
 -11   5   7          0.91         -0.77         1.59 o                         
 -10   5   7          0.55          0.27         1.64 o                         
  -9   5   7         49.83         51.22         2.52 o                         
  -8   5   7          3.64          2.07         1.10 o                         
  -7   5   7        259.83        243.01         3.60 o                         
  -6   5   7         32.63         36.81         1.38 o                         
  -5   5   7        174.17        165.30         2.55 o                         
  -4   5   7         15.95         15.08         0.93 o                         
  -3   5   7       1245.60       1290.35        32.36 o                         
  -2   5   7       1173.03       1258.85        24.13 o                         
  -1   5   7        916.17        908.54         8.92 o                         
   0   5   7         16.02         16.72         0.96 o                         
   1   5   7          1.14          3.23         1.50 o                         
   2   5   7          1.57          2.69         0.89 o                         
   3   5   7         22.41         25.70         1.88 o                         
   4   5   7         20.07         16.77         0.90 o                         
   5   5   7         22.48         28.31         2.35 o                         
   6   5   7         15.27         14.56         1.19 o                         
   7   5   7         89.26         92.02         2.40 o                         
   8   5   7          0.40          3.24         1.86 o                         
   9   5   7          1.44          2.73         1.83 o                         
 -10   6   7          0.52          2.79         2.17 o                         
  -9   6   7          0.91          3.60         1.61 o                         
  -8   6   7          9.42          8.45         1.41 o                         
  -7   6   7         18.00         16.53         1.09 o                         
  -6   6   7         24.24         25.28         1.19 o                         
  -5   6   7        199.19        199.23         2.96 o                         
  -4   6   7          0.69          0.77         0.63 o                         
  -3   6   7        173.49        171.89         3.12 o                         
  -2   6   7          2.28          4.07         0.91 o                         
  -1   6   7         33.13         33.95         1.31 o                         
   0   6   7        121.81        108.25         1.84 o                         
   1   6   7         34.74         26.66         0.94 o                         
   2   6   7        299.58        267.83         3.33 o                         
   3   6   7          6.50          5.72         0.70 o                         
   4   6   7        103.48        105.54         2.32 o                         
   5   6   7         23.51         25.23         1.79 o                         
   6   6   7          0.06          1.08         0.73 o                         
   7   6   7          1.50          1.17         1.02 o                         
   8   6   7         43.75         51.24         2.41 o                         
   9   6   7         18.56         19.78         2.05 o                         
 -10   7   7          0.29          0.52         1.72 o                         
  -9   7   7          0.56          0.12         1.74 o                         
  -8   7   7          7.87          6.20         1.15 o                         
  -7   7   7         38.20         41.71         1.66 o                         
  -6   7   7          8.23          7.13         0.91 o                         
  -5   7   7          2.62          1.66         0.79 o                         
  -4   7   7        150.72        139.76         2.51 o                         
  -3   7   7        151.75        153.41         2.67 o                         
  -2   7   7          0.96          1.97         0.94 o                         
  -1   7   7         35.94         32.73         1.25 o                         
   0   7   7         39.29         39.37         1.09 o                         
   1   7   7         31.13         27.68         0.93 o                         
   2   7   7         56.93         51.17         1.46 o                         
   3   7   7          9.35         12.99         0.91 o                         
   4   7   7         21.63         22.07         1.35 o                         
   5   7   7          1.39          1.04         0.96 o                         
   6   7   7          4.72          3.50         0.85 o                         
   7   7   7          2.86          5.49         1.25 o                         
   8   7   7          6.98          8.07         1.58 o                         
   9   7   7          0.25          0.45         1.53 o                         
 -10   8   7          3.00          1.89         1.59 o                         
  -9   8   7         25.23         29.46         2.06 o                         
  -8   8   7         29.92         30.60         1.61 o                         
  -7   8   7          0.86          0.96         1.05 o                         
  -6   8   7         35.54         35.35         1.22 o                         
  -5   8   7         46.17         44.76         1.44 o                         
  -4   8   7        448.14        428.30         5.07 o                         
  -3   8   7          8.89          9.22         1.24 o                         
  -2   8   7        539.10        501.83         5.99 o                         
  -1   8   7        729.27        713.57         7.53 o                         
   0   8   7         19.14         19.96         2.03 o                         
   1   8   7          3.74          2.94         0.80 o                         
   2   8   7         15.09         14.05         0.90 o                         
   3   8   7          1.72          1.97         0.70 o                         
   4   8   7          0.00          1.73         0.72 o                         
   5   8   7         47.11         46.00         3.09 o                         
   6   8   7         34.64         37.11         2.26 o                         
   7   8   7          0.61          0.89         0.84 o                         
   8   8   7          9.13         13.81         2.03 o                         
 -10   9   7          3.45          1.81         1.77 o                         
  -9   9   7          5.76          6.68         1.70 o                         
  -8   9   7         19.34         14.78         1.47 o                         
  -7   9   7         35.47         39.33         1.67 o                         
  -6   9   7         10.50         14.25         0.99 o                         
  -5   9   7          5.64          7.26         0.91 o                         
  -4   9   7         81.37         86.60         2.14 o                         
  -3   9   7         87.13         94.24         2.03 o                         
  -2   9   7         27.19         29.57         1.15 o                         
  -1   9   7         53.96         54.81         2.32 o                         
   0   9   7         95.67         89.18         3.54 o                         
   1   9   7         21.75         20.31         1.34 o                         
   2   9   7         65.46         56.77         1.77 o                         
   3   9   7          0.96          1.51         0.76 o                         
   4   9   7         73.97         62.15         1.95 o                         
   5   9   7          2.94          5.17         1.32 o                         
   6   9   7          0.66          0.19         1.37 o                         
   7   9   7         31.28         33.24         2.42 o                         
   8   9   7          0.00          1.84         1.72 o                         
 -10  10   7         19.19         21.13         2.18 o                         
  -9  10   7          3.39          2.49         1.45 o                         
  -8  10   7          0.96         -0.62         1.12 o                         
  -7  10   7         39.25         38.70         2.16 o                         
  -6  10   7         64.73         67.45         2.19 o                         
  -5  10   7          3.51          3.76         0.73 o                         
  -4  10   7          6.03          5.45         0.83 o                         
  -3  10   7         72.28         82.37         6.04 o                         
  -2  10   7         77.44         76.50         2.05 o                         
  -1  10   7        212.62        194.51         2.83 o                         
   0  10   7        204.68        190.46         3.09 o                         
   1  10   7          1.37         -1.74         1.14 o                         
   2  10   7          6.38          3.95         0.76 o                         
   3  10   7         54.59         55.92         1.83 o                         
   4  10   7        244.71        217.35         3.78 o                         
   5  10   7         56.28         62.19         6.90 o                         
   6  10   7         10.01          6.43         2.01 o                         
   7  10   7          0.56          2.67         1.76 o                         
   8  10   7         16.15         12.91         2.43 o                         
  -9  11   7          3.77          6.44         1.61 o                         
  -8  11   7          0.84          0.22         1.22 o                         
  -7  11   7         69.24         65.35         2.20 o                         
  -6  11   7          0.05          0.74         1.11 o                         
  -5  11   7         12.82         13.86         1.01 o                         
  -4  11   7          0.07         -0.66         0.64 o                         
  -3  11   7          6.36          8.88         1.44 o                         
  -2  11   7        392.52        392.50         4.99 o                         
  -1  11   7        104.59        109.68         2.54 o                         
   0  11   7         35.07         35.82         1.19 o                         
   1  11   7         13.40         13.26         0.94 o                         
   2  11   7         26.67         24.52         1.04 o                         
   3  11   7         17.69         16.88         1.11 o                         
   4  11   7          0.74          1.26         1.03 o                         
   5  11   7          6.44          8.71         1.85 o                         
   6  11   7          9.09         13.95         6.35 o                         
   7  11   7          2.43          2.54         2.11 o                         
   8  11   7         16.69         14.17         2.69 o                         
  -9  12   7          8.99          9.70         1.82 o                         
  -8  12   7          0.32          1.43         1.52 o                         
  -7  12   7          8.89          8.55         1.16 o                         
  -6  12   7          3.41          4.20         1.12 o                         
  -5  12   7         38.83         45.38         2.05 o                         
  -4  12   7         16.52         16.43         0.98 o                         
  -3  12   7        121.62        110.48         2.45 o                         
  -2  12   7        234.14        223.40         3.35 o                         
  -1  12   7         49.30         48.82         1.74 o                         
   0  12   7         65.97         56.16         1.40 o                         
   1  12   7         17.20         20.79         1.02 o                         
   2  12   7         29.31         22.49         1.05 o                         
   3  12   7         23.00         24.12         1.61 o                         
   4  12   7         96.77        100.59         2.44 o                         
   5  12   7         24.50         29.53         2.64 o                         
   6  12   7          0.90          4.65         2.36 o                         
   7  12   7          7.67         10.26         2.34 o                         
  -9  13   7          8.58          9.43         2.23 o                         
  -8  13   7          0.82          1.81         1.56 o                         
  -7  13   7          8.04          8.90         1.54 o                         
  -6  13   7          3.27          2.15         1.10 o                         
  -5  13   7         10.10          9.47         1.10 o                         
  -4  13   7          6.21          4.42         0.73 o                         
  -3  13   7         13.55         15.47         1.19 o                         
  -2  13   7         40.10         35.45         1.33 o                         
  -1  13   7         49.30         54.27         1.46 o                         
   0  13   7        116.08        122.24         2.44 o                         
   1  13   7          0.39         -0.13         0.72 o                         
   2  13   7         51.45         47.35         1.48 o                         
   3  13   7          1.09          2.39         1.08 o                         
   4  13   7        103.77        108.96         2.96 o                         
   5  13   7        109.85        109.38         4.60 o                         
   6  13   7          1.58          1.06         2.96 o                         
   7  13   7          0.94          0.73         2.03 o                         
  -8  14   7          8.51          7.94         1.54 o                         
  -7  14   7         18.93         16.84         1.87 o                         
  -6  14   7          0.70         -0.78         1.01 o                         
  -5  14   7         32.77         38.74         2.34 o                         
  -4  14   7          0.42          1.79         0.65 o                         
  -3  14   7          5.81          4.35         0.75 o                         
  -2  14   7         11.25         13.59         1.00 o                         
  -1  14   7          3.37          5.38         0.75 o                         
   0  14   7          0.14         -0.68         0.70 o                         
   1  14   7          2.45          1.14         0.73 o                         
   2  14   7         78.33         81.78         2.31 o                         
   3  14   7         62.42         63.16         1.94 o                         
   4  14   7        134.77        123.10         3.85 o                         
   5  14   7         17.97         20.13         1.92 o                         
   6  14   7         44.47         50.92         4.20 o                         
  -8  15   7         42.79         44.39         5.13 o                         
  -7  15   7          7.75          5.78         1.29 o                         
  -6  15   7          0.01          2.47         1.19 o                         
  -5  15   7         45.34         42.16         1.99 o                         
  -4  15   7         14.67         11.43         1.41 o                         
  -3  15   7         91.67         91.76         1.91 o                         
  -2  15   7          0.69          1.01         0.78 o                         
  -1  15   7         15.13         14.67         1.03 o                         
   0  15   7          1.14          1.79         0.82 o                         
   1  15   7         49.86         46.75         1.53 o                         
   2  15   7         15.91         17.36         1.26 o                         
   3  15   7          2.07          1.45         1.10 o                         
   4  15   7         14.68         16.26         1.67 o                         
   5  15   7          0.22          0.09         1.57 o                         
   6  15   7          1.62          4.65         1.79 o                         
  -7  16   7          6.26          4.93         1.79 o                         
  -6  16   7         12.15         11.08         1.69 o                         
  -5  16   7         32.75         33.30         2.01 o                         
  -4  16   7          0.19          0.10         0.73 o                         
  -3  16   7         15.66         14.12         1.58 o                         
  -2  16   7         78.91         77.84         1.96 o                         
  -1  16   7          8.53         10.74         1.20 o                         
   0  16   7         36.55         35.10         1.36 o                         
   1  16   7         15.72         15.81         1.09 o                         
   2  16   7          2.46          0.11         1.19 o                         
   3  16   7          5.02          6.86         1.58 o                         
   4  16   7          0.52          1.04         1.21 o                         
   5  16   7          5.43          1.61         1.51 o                         
  -6  17   7          0.00          0.04         1.57 o                         
  -5  17   7          0.68          3.10         1.57 o                         
  -4  17   7          0.73          1.42         0.85 o                         
  -3  17   7         11.93         12.94         1.79 o                         
  -2  17   7          6.46          7.39         1.02 o                         
  -1  17   7          0.33         -0.26         0.99 o                         
   0  17   7         11.46         15.94         1.66 o                         
   1  17   7         29.00         29.35         1.39 o                         
   2  17   7         20.11         26.84         1.98 o                         
   3  17   7          6.67          7.89         1.46 o                         
   4  17   7         14.98         16.67         1.62 o                         
   5  17   7          0.71          0.96         1.61 o                         
  -6  18   7          3.27          2.96         1.72 o                         
  -5  18   7          2.36          4.53         2.06 o                         
  -4  18   7         82.27         86.19         4.57 o                         
  -3  18   7         14.08         10.57         2.07 o                         
  -2  18   7          0.90          0.61         1.53 o                         
  -1  18   7          0.03          0.53         1.21 o                         
   0  18   7         33.80         47.14         2.22 o                         
   1  18   7          0.07          1.28         1.36 o                         
   2  18   7         72.03         77.70         3.30 o                         
   3  18   7         11.92         13.16         1.37 o                         
   4  18   7          6.80          6.45         1.71 o                         
  -5  19   7          7.17          7.55         1.93 o                         
  -4  19   7          4.95          6.92         3.38 o                         
  -3  19   7          2.70          2.88         2.41 o                         
  -2  19   7          0.02         -3.26         1.63 o                         
  -1  19   7          4.29          2.57         1.04 o                         
   0  19   7         10.02         13.65         2.23 o                         
   1  19   7          2.91          0.67         0.91 o                         
   2  19   7          0.41          1.32         1.08 o                         
   3  19   7          2.01          2.86         1.38 o                         
  -3  20   7          5.80          5.50         2.54 o                         
  -2  20   7          0.79          1.01         2.54 o                         
  -1  20   7          0.23         -0.86         0.73 o                         
   0  20   7          0.04         -1.89         0.94 o                         
   1  20   7          0.55          1.14         1.23 o                         
   2  20   7          1.14         -3.38         2.96 o                         
 -10   0   8         14.35         19.73         3.45 o                         
  -8   0   8        192.63        184.81         5.25 o                         
  -6   0   8          3.90          4.16         1.54 o                         
  -4   0   8        103.38         98.94         2.32 o                         
  -2   0   8        226.25        210.70         4.26 o                         
   0   0   8          0.44          0.34         0.98 o                         
   2   0   8        170.42        168.14         4.21 o                         
   4   0   8         57.84         50.83         2.63 o                         
   6   0   8         27.20         18.07         2.71 o                         
   8   0   8         59.53         74.46         5.92 o                         
 -10   1   8         82.37         79.97         3.28 o                         
  -9   1   8        164.88        155.68         3.08 o                         
  -8   1   8          1.58          1.97         0.92 o                         
  -7   1   8         12.30         16.51         1.14 o                         
  -6   1   8         52.68         51.45         1.82 o                         
  -5   1   8         64.35         62.20         1.57 o                         
  -4   1   8        140.07        136.75         2.62 o                         
  -3   1   8         15.22         12.02         0.88 o                         
  -2   1   8          3.04          2.74         0.76 o                         
  -1   1   8          0.53         -0.57         0.62 o                         
   0   1   8          0.88         -0.01         0.63 o                         
   1   1   8         22.81         21.38         0.97 o                         
   2   1   8         99.51         94.90         2.73 o                         
   3   1   8          7.05          8.65         0.82 o                         
   4   1   8        183.48        172.62         2.66 o                         
   5   1   8         23.20         20.98         1.31 o                         
   6   1   8          0.04         -1.85         0.92 o                         
   7   1   8          2.20          1.29         1.24 o                         
   8   1   8          3.55          6.42         1.46 o                         
 -10   2   8         12.60         14.50         1.38 o                         
  -9   2   8         54.71         56.56         2.22 o                         
  -8   2   8         91.32         93.00         3.04 o                         
  -7   2   8          1.65          0.59         0.85 o                         
  -6   2   8         50.34         51.79         3.06 o                         
  -5   2   8          6.33          5.92         0.98 o                         
  -4   2   8        120.58        114.42         2.18 o                         
  -3   2   8         65.81         70.82         2.02 o                         
  -2   2   8         72.38         78.84         1.99 o                         
  -1   2   8         20.24         18.67         0.99 o                         
   0   2   8         50.54         44.67         1.38 o                         
   1   2   8         76.02         73.73         1.58 o                         
   2   2   8          9.11         12.74         1.44 o                         
   3   2   8         57.76         53.70         2.34 o                         
   4   2   8        152.43        158.80         2.47 o                         
   5   2   8         98.78         99.95         2.15 o                         
   6   2   8          9.98          6.29         1.09 o                         
   7   2   8          1.19          1.09         1.24 o                         
   8   2   8         10.95         10.91         1.92 o                         
 -10   3   8         15.37         13.88         1.51 o                         
  -9   3   8          1.72          1.50         1.29 o                         
  -8   3   8          3.13          1.18         1.32 o                         
  -7   3   8          2.75          4.86         1.01 o                         
  -6   3   8         50.08         58.35         3.18 o                         
  -5   3   8         32.26         35.94         1.39 o                         
  -4   3   8         17.92         15.53         0.99 o                         
  -3   3   8         70.07         88.34         4.41 o                         
  -2   3   8          6.05          8.44         0.85 o                         
  -1   3   8        126.95        124.45         2.24 o                         
   0   3   8         55.05         50.26         1.56 o                         
   1   3   8         10.96         17.90         1.72 o                         
   2   3   8          0.63          0.52         0.72 o                         
   3   3   8          4.38          8.06         0.85 o                         
   4   3   8        193.86        191.22         2.95 o                         
   5   3   8        129.70        121.32         2.36 o                         
   6   3   8        118.38        113.97         2.67 o                         
   7   3   8         11.03         12.29         1.65 o                         
   8   3   8          2.61          3.02         1.79 o                         
 -10   4   8         14.90         16.63         1.78 o                         
  -9   4   8          2.05          0.03         1.36 o                         
  -8   4   8         38.12         36.01         1.79 o                         
  -7   4   8         46.29         49.82         1.79 o                         
  -6   4   8         77.03         65.07         1.68 o                         
  -5   4   8          3.46          3.52         0.94 o                         
  -4   4   8         84.87         86.30         2.34 o                         
  -3   4   8         75.80         88.34         4.26 o                         
  -2   4   8         31.17         34.56         2.57 o                         
  -1   4   8         30.88         34.37         1.25 o                         
   0   4   8        175.96        157.72         2.46 o                         
   1   4   8         67.90         68.74         1.66 o                         
   2   4   8        130.86        116.41         2.36 o                         
   3   4   8        160.29        149.39         2.34 o                         
   4   4   8         63.30         65.24         2.16 o                         
   5   4   8          0.02          0.08         0.87 o                         
   6   4   8         16.47         18.14         1.62 o                         
   7   4   8          3.06          4.81         1.68 o                         
   8   4   8         15.34         23.68         2.56 o                         
 -10   5   8          4.96          6.31         1.42 o                         
  -9   5   8         19.22         19.60         1.76 o                         
  -8   5   8         15.79         11.21         1.35 o                         
  -7   5   8          3.65          4.47         1.12 o                         
  -6   5   8          2.29          1.26         0.88 o                         
  -5   5   8          0.05          0.02         0.87 o                         
  -4   5   8        184.26        189.95         4.27 o                         
  -3   5   8        112.93        123.94         4.50 o                         
  -2   5   8        107.63        109.36         3.91 o                         
  -1   5   8          5.83          6.91         0.87 o                         
   0   5   8        148.42        148.85         2.62 o                         
   1   5   8         15.02         27.74         2.47 o                         
   2   5   8         17.10         23.32         2.08 o                         
   3   5   8          6.07          5.20         1.02 o                         
   4   5   8         27.00         38.83         3.51 o                         
   5   5   8         18.16         14.92         1.34 o                         
   6   5   8          8.42         10.61         1.17 o                         
   7   5   8         23.55         26.51         2.13 o                         
   8   5   8          3.47          6.04         2.03 o                         
 -10   6   8          4.40          4.42         2.70 o                         
  -9   6   8         11.19         11.47         1.85 o                         
  -8   6   8          4.35          4.44         1.45 o                         
  -7   6   8        118.30        108.40         2.79 o                         
  -6   6   8         27.33         29.30         1.38 o                         
  -5   6   8          0.12         -0.98         0.72 o                         
  -4   6   8          3.86          3.79         0.87 o                         
  -3   6   8         43.06         43.32         1.66 o                         
  -2   6   8         62.81         71.62         2.22 o                         
  -1   6   8         33.95         31.17         1.22 o                         
   0   6   8         11.46          9.75         0.93 o                         
   1   6   8         83.52         83.88         2.14 o                         
   2   6   8         31.11         28.70         1.30 o                         
   3   6   8          0.01          1.44         0.85 o                         
   4   6   8          0.55          0.69         1.20 o                         
   5   6   8         15.49         16.40         1.49 o                         
   6   6   8          0.13          0.45         0.92 o                         
   7   6   8          6.85          8.04         1.53 o                         
   8   6   8          1.10          1.81         1.86 o                         
 -10   7   8         26.60         29.40         2.77 o                         
  -9   7   8         30.24         32.68         2.55 o                         
  -8   7   8         17.52         17.21         1.69 o                         
  -7   7   8         19.80         22.40         1.58 o                         
  -6   7   8          9.04          8.27         1.02 o                         
  -5   7   8         14.74         11.88         0.97 o                         
  -4   7   8         33.59         35.55         1.31 o                         
  -3   7   8          1.99          1.66         1.08 o                         
  -2   7   8         43.77         39.14         1.48 o                         
  -1   7   8          1.82          0.67         1.03 o                         
   0   7   8          1.02          1.57         0.78 o                         
   1   7   8        123.54        107.84         2.23 o                         
   2   7   8         17.42         15.74         1.16 o                         
   3   7   8         18.38         16.15         1.12 o                         
   4   7   8          6.67          4.64         1.42 o                         
   5   7   8          0.04          0.69         1.12 o                         
   6   7   8          0.67          1.79         1.14 o                         
   7   7   8         13.66         17.56         2.17 o                         
   8   7   8          4.21          2.49         1.59 o                         
  -9   8   8         33.81         36.57         2.88 o                         
  -8   8   8         14.96         18.30         1.73 o                         
  -7   8   8         21.00         23.34         1.37 o                         
  -6   8   8         80.19         78.60         2.36 o                         
  -5   8   8        105.33         95.67         2.37 o                         
  -4   8   8          0.65          1.34         0.94 o                         
  -3   8   8        117.42        116.54         2.75 o                         
  -2   8   8        918.51        899.12         9.97 o                         
  -1   8   8         98.48         99.08         4.42 o                         
   0   8   8        314.74        298.41         4.28 o                         
   1   8   8        113.80        103.58         2.13 o                         
   2   8   8         10.11          7.90         0.89 o                         
   3   8   8          7.23          8.87         1.03 o                         
   4   8   8         17.04         18.39         1.70 o                         
   5   8   8         48.58         53.43         2.13 o                         
   6   8   8         15.14         17.33         2.10 o                         
   7   8   8          4.52          6.75         2.39 o                         
   8   8   8          3.14         10.15         3.81 o                         
  -9   9   8          8.13          7.73         1.63 o                         
  -8   9   8          4.63          8.65         1.35 o                         
  -7   9   8         51.55         54.04         2.01 o                         
  -6   9   8        196.20        194.29         3.89 o                         
  -5   9   8        198.14        195.74         3.27 o                         
  -4   9   8         51.30         65.61         3.36 o                         
  -3   9   8         18.28         20.15         1.25 o                         
  -2   9   8        100.54        106.92         2.82 o                         
  -1   9   8         73.90         67.23         2.00 o                         
   0   9   8          6.53          4.57         0.91 o                         
   1   9   8          5.38          4.61         0.81 o                         
   2   9   8        165.92        153.30         2.61 o                         
   3   9   8         25.50         18.54         1.31 o                         
   4   9   8         30.20         31.20         1.82 o                         
   5   9   8         12.42         15.04         1.61 o                         
   6   9   8          2.23          3.28         1.80 o                         
   7   9   8         27.84         34.60         3.21 o                         
  -9  10   8         26.09         27.59         2.04 o                         
  -8  10   8         39.03         46.83         2.66 o                         
  -7  10   8          7.97         10.11         1.46 o                         
  -6  10   8          1.97          2.25         1.05 o                         
  -5  10   8          5.30          6.03         0.95 o                         
  -4  10   8         24.51         34.06         2.85 o                         
  -3  10   8          3.25          7.32         1.55 o                         
  -2  10   8         20.55         16.13         1.02 o                         
  -1  10   8         49.11         47.90         1.48 o                         
   0  10   8          0.00         -1.47         0.79 o                         
   1  10   8          0.43         -0.49         0.77 o                         
   2  10   8         44.06         42.59         1.69 o                         
   3  10   8          0.80          2.63         1.38 o                         
   4  10   8          5.14          4.20         1.41 o                         
   5  10   8          6.33          9.35         1.89 o                         
   6  10   8          0.46         -0.60         1.49 o                         
   7  10   8         25.78         36.59         3.84 o                         
  -9  11   8          7.54          7.93         3.81 o                         
  -8  11   8         59.18         62.33         2.62 o                         
  -7  11   8          4.52          3.05         1.59 o                         
  -6  11   8         10.81         10.72         1.06 o                         
  -5  11   8         16.01         14.51         1.28 o                         
  -4  11   8         43.95         55.94         3.67 o                         
  -3  11   8         59.77         63.81         2.32 o                         
  -2  11   8         98.30         90.12         2.09 o                         
  -1  11   8          0.28          1.28         0.84 o                         
   0  11   8         13.57         11.31         0.86 o                         
   1  11   8          7.52          7.73         0.98 o                         
   2  11   8         54.64         58.74         3.31 o                         
   3  11   8         33.05         28.19         1.73 o                         
   4  11   8          1.88          1.48         1.16 o                         
   5  11   8          0.55          4.23         1.89 o                         
   6  11   8          3.64          5.69         2.39 o                         
   7  11   8          3.07          7.51         1.95 o                         
  -8  12   8         31.60         34.20         2.11 o                         
  -7  12   8         78.00         89.90         3.05 o                         
  -6  12   8          5.71          6.15         1.04 o                         
  -5  12   8        139.56        139.38         3.52 o                         
  -4  12   8        166.68        158.20         2.85 o                         
  -3  12   8         14.48         18.38         1.41 o                         
  -2  12   8          0.04          1.12         0.88 o                         
  -1  12   8          1.14          0.04         0.73 o                         
   0  12   8          6.05          4.48         0.84 o                         
   1  12   8         96.78         87.65         2.01 o                         
   2  12   8          2.25          1.87         0.90 o                         
   3  12   8         43.35         37.89         2.14 o                         
   4  12   8          0.71          2.83         2.14 o                         
   5  12   8         35.09         36.73         2.55 o                         
   6  12   8         14.82         16.90         3.16 o                         
  -8  13   8          5.01          8.87         1.90 o                         
  -7  13   8         22.17         22.93         1.70 o                         
  -6  13   8         60.18         61.75         2.71 o                         
  -5  13   8         16.74         13.93         1.01 o                         
  -4  13   8         29.80         32.88         1.51 o                         
  -3  13   8          6.27          6.59         1.07 o                         
  -2  13   8          8.01          6.88         1.04 o                         
  -1  13   8         13.59         14.97         1.03 o                         
   0  13   8         22.38         18.34         1.04 o                         
   1  13   8          0.16         -0.05         0.86 o                         
   2  13   8          0.06          0.28         0.99 o                         
   3  13   8         13.83         13.00         2.06 o                         
   4  13   8         42.30         38.29         3.97 o                         
   5  13   8         35.71         34.68         3.91 o                         
   6  13   8         53.92         62.14         4.50 o                         
  -7  14   8          0.37         -0.82         1.22 o                         
  -6  14   8          0.09         -0.09         1.39 o                         
  -5  14   8          7.06          6.97         0.96 o                         
  -4  14   8         12.25         11.60         1.14 o                         
  -3  14   8          8.61          9.62         1.28 o                         
  -2  14   8          0.66          2.62         1.40 o                         
  -1  14   8          0.03          0.77         1.10 o                         
   0  14   8        118.40        102.44         2.30 o                         
   1  14   8         49.48         51.47         1.82 o                         
   2  14   8         41.26         37.74         1.87 o                         
   3  14   8          6.91          8.82         1.62 o                         
   4  14   8          1.97          1.13         1.72 o                         
   5  14   8         27.10         25.36         5.08 o                         
  -7  15   8          3.15          3.50         1.30 o                         
  -6  15   8         29.88         29.70         2.26 o                         
  -5  15   8         15.29         15.93         1.32 o                         
  -4  15   8         60.62         64.75         2.83 o                         
  -3  15   8          8.75          7.93         1.29 o                         
  -2  15   8         11.73         10.46         1.14 o                         
  -1  15   8         35.85         34.98         1.81 o                         
   0  15   8          8.19          6.70         1.69 o                         
   1  15   8          0.00         -0.37         1.36 o                         
   2  15   8          7.56          6.52         1.43 o                         
   3  15   8          8.82         15.10         2.65 o                         
   4  15   8          2.89          3.38         2.03 o                         
   5  15   8          0.05          1.58         3.38 o                         
  -6  16   8          6.91          5.97         1.21 o                         
  -5  16   8         52.68         57.35         2.43 o                         
  -4  16   8         14.56         15.65         1.33 o                         
  -3  16   8         21.19         23.14         1.73 o                         
  -2  16   8         33.82         30.57         1.98 o                         
  -1  16   8          0.41         -0.58         0.98 o                         
   0  16   8         21.11         19.59         1.52 o                         
   1  16   8         13.32         12.49         1.88 o                         
   2  16   8          4.88         11.49         1.90 o                         
   3  16   8          3.49          4.50         1.63 o                         
   4  16   8          0.69         -1.61         1.41 o                         
  -5  17   8         20.03         26.17         1.85 o                         
  -4  17   8          8.67          4.80         1.76 o                         
  -3  17   8         17.95         24.76         1.65 o                         
  -2  17   8         25.82         27.55         1.56 o                         
  -1  17   8          5.09          2.64         1.40 o                         
   0  17   8          9.41         13.46         1.55 o                         
   1  17   8         42.91         40.74         2.37 o                         
   2  17   8         58.66         63.01         3.22 o                         
   3  17   8          8.23         15.46         4.04 o                         
  -4  18   8          9.72          8.97         2.19 o                         
  -3  18   8          1.61          1.46         1.03 o                         
  -2  18   8          5.38          5.30         1.05 o                         
  -1  18   8          0.51          1.64         1.31 o                         
   0  18   8         77.77         84.35         2.68 o                         
   1  18   8          0.82          0.29         1.62 o                         
   2  18   8          6.59          7.09         1.91 o                         
  -2  19   8         15.43         16.86         1.65 o                         
  -1  19   8          2.54          5.39         1.25 o                         
   0  19   8          0.65          3.50         1.59 o                         
  -9   0   9         41.17         53.64         9.95 o                         
  -7   0   9         40.47         38.02         3.48 o                         
  -5   0   9         22.17         22.34         1.75 o                         
  -3   0   9         29.03         32.54         2.14 o                         
  -1   0   9         16.52         16.74         1.32 o                         
   1   0   9         62.87         61.92         2.55 o                         
   3   0   9          9.68          8.45         1.23 o                         
   5   0   9        375.03        373.64         7.30 o                         
   7   0   9         80.59         94.34         8.88 o                         
  -9   1   9         70.76         74.45         3.24 o                         
  -8   1   9         14.94         17.29         2.07 o                         
  -7   1   9         31.71         33.61         2.16 o                         
  -6   1   9         29.30         29.92         1.36 o                         
  -5   1   9        196.02        180.43         2.99 o                         
  -4   1   9         23.42         24.54         1.25 o                         
  -3   1   9          1.57         -0.09         0.78 o                         
  -2   1   9         32.77         36.46         1.55 o                         
  -1   1   9          9.17         10.58         1.37 o                         
   0   1   9        107.52        107.84         2.14 o                         
   1   1   9         89.16         83.35         2.21 o                         
   2   1   9         13.11         10.82         1.00 o                         
   3   1   9          0.04         -0.67         0.76 o                         
   4   1   9          0.38          0.01         0.87 o                         
   5   1   9          1.72          5.33         1.26 o                         
   6   1   9          1.23         -1.40         3.02 o                         
   7   1   9         10.02         16.61         4.76 o                         
  -9   2   9         63.29         59.65         2.28 o                         
  -8   2   9         24.35         20.05         1.62 o                         
  -7   2   9         26.78         26.36         1.86 o                         
  -6   2   9         26.64         24.38         1.26 o                         
  -5   2   9         12.44         15.62         1.26 o                         
  -4   2   9         35.31         32.36         1.43 o                         
  -3   2   9         19.01         24.72         1.17 o                         
  -2   2   9         17.28         16.54         1.26 o                         
  -1   2   9        159.48        182.95         3.76 o                         
   0   2   9         41.11         44.11         1.91 o                         
   1   2   9          3.83          7.35         1.25 o                         
   2   2   9          8.36          7.24         0.93 o                         
   3   2   9        105.13        100.71         2.09 o                         
   4   2   9          4.92          7.37         0.96 o                         
   5   2   9         13.61         16.98         2.04 o                         
   6   2   9          2.21          1.51         1.58 o                         
   7   2   9          1.63          3.04         2.33 o                         
  -9   3   9          0.01         -0.83         1.18 o                         
  -8   3   9          3.96         -0.04         1.34 o                         
  -7   3   9          0.30         -0.09         1.07 o                         
  -6   3   9          1.33          2.35         1.08 o                         
  -5   3   9         33.35         31.13         1.35 o                         
  -4   3   9          5.34          3.42         0.91 o                         
  -3   3   9         13.79         14.79         1.11 o                         
  -2   3   9         36.72         43.64         1.90 o                         
  -1   3   9        128.78        128.53         2.63 o                         
   0   3   9          2.13          1.34         1.07 o                         
   1   3   9          1.17          2.21         1.09 o                         
   2   3   9          1.88          2.96         0.90 o                         
   3   3   9         40.93         39.47         1.37 o                         
   4   3   9        155.62        159.05         2.60 o                         
   5   3   9         52.10         46.49         2.04 o                         
   6   3   9          4.87          6.27         1.27 o                         
   7   3   9          2.24          2.30         1.97 o                         
  -9   4   9          5.95          3.73         1.79 o                         
  -8   4   9          3.62          1.82         1.29 o                         
  -7   4   9          3.93          4.60         1.25 o                         
  -6   4   9         17.74         19.00         1.40 o                         
  -5   4   9         40.49         40.04         1.61 o                         
  -4   4   9          4.56          4.23         0.96 o                         
  -3   4   9         14.01         13.54         1.02 o                         
  -2   4   9         31.85         36.99         1.79 o                         
  -1   4   9         55.06         56.55         2.13 o                         
   0   4   9        108.48        108.43         2.23 o                         
   1   4   9         23.26         19.44         1.22 o                         
   2   4   9        100.63         88.65         1.93 o                         
   3   4   9         61.01         53.89         1.84 o                         
   4   4   9          9.04         11.53         1.18 o                         
   5   4   9         34.21         36.19         2.14 o                         
   6   4   9          0.07          0.33         1.37 o                         
   7   4   9         12.47         14.20         1.85 o                         
  -9   5   9          4.06          3.11         1.40 o                         
  -8   5   9          9.34         11.40         1.58 o                         
  -7   5   9          6.62          7.74         1.44 o                         
  -6   5   9          4.77          4.28         1.30 o                         
  -5   5   9          0.47         -0.56         0.91 o                         
  -4   5   9          1.38          1.37         1.14 o                         
  -3   5   9         70.29         69.18         3.02 o                         
  -2   5   9          0.25          0.45         1.00 o                         
  -1   5   9         73.95         79.45         1.89 o                         
   0   5   9         25.41         33.36         5.54 o                         
   1   5   9         51.47         48.41         1.62 o                         
   2   5   9          6.45          7.36         1.02 o                         
   3   5   9          2.08          2.52         1.02 o                         
   4   5   9          4.22          7.33         2.09 o                         
   5   5   9          0.04          2.21         1.24 o                         
   6   5   9          2.40          4.04         1.01 o                         
   7   5   9          0.37          0.22         1.28 o                         
  -9   6   9          0.22          0.74         1.48 o                         
  -8   6   9         14.10         13.34         1.67 o                         
  -7   6   9          0.30          1.38         1.32 o                         
  -6   6   9          8.97          7.24         1.19 o                         
  -5   6   9          0.83         -0.86         0.86 o                         
  -4   6   9          9.95          7.57         1.24 o                         
  -3   6   9          0.92          4.34         1.70 o                         
  -2   6   9         87.38         90.76         2.54 o                         
  -1   6   9         37.30         33.97         1.18 o                         
   0   6   9         10.74         11.29         0.97 o                         
   1   6   9        195.90        194.72         3.35 o                         
   2   6   9          0.02         -1.07         1.06 o                         
   3   6   9         10.02          9.41         1.10 o                         
   4   6   9          8.89          6.94         1.38 o                         
   5   6   9          2.41          3.71         1.38 o                         
   6   6   9          8.07          7.28         2.32 o                         
   7   6   9          6.17          5.69         1.86 o                         
  -9   7   9          5.08          5.73         1.89 o                         
  -8   7   9          0.01          1.14         1.55 o                         
  -6   7   9         23.51         24.10         1.75 o                         
  -5   7   9          0.24         -0.65         1.04 o                         
  -4   7   9         35.09         35.11         1.65 o                         
  -3   7   9        247.59        243.95         5.88 o                         
  -2   7   9        259.03        265.84         4.92 o                         
  -1   7   9          9.94          8.77         1.02 o                         
   0   7   9         63.17         52.32         1.66 o                         
   1   7   9         31.45         45.23         3.85 o                         
   2   7   9         56.04         49.87         1.93 o                         
   3   7   9         75.71         75.07         2.50 o                         
   4   7   9          0.60          1.24         1.56 o                         
   5   7   9         10.95         10.47         1.82 o                         
   6   7   9          1.92          5.01         2.04 o                         
   7   7   9          8.95          8.51         1.92 o                         
  -8   8   9          3.51          3.31         1.74 o                         
  -7   8   9        159.52        145.62         3.94 o                         
  -6   8   9          1.53          2.23         1.33 o                         
  -5   8   9         26.32         21.43         1.47 o                         
  -4   8   9          0.11          0.03         1.08 o                         
  -3   8   9        154.23        146.19         5.52 o                         
  -2   8   9         26.06         34.47         1.75 o                         
  -1   8   9         34.31         31.76         1.30 o                         
   0   8   9         49.96         46.34         1.73 o                         
   1   8   9         57.94         58.63         2.14 o                         
   2   8   9         22.72         19.66         1.35 o                         
   3   8   9          9.72          8.97         1.16 o                         
   4   8   9          2.13          4.69         1.37 o                         
   5   8   9          0.01          1.99         1.64 o                         
   6   8   9          1.71          1.28         1.53 o                         
  -8   9   9          2.44          3.15         1.53 o                         
  -7   9   9          0.21          2.12         1.67 o                         
  -6   9   9          0.18          1.77         1.32 o                         
  -5   9   9          1.38         -0.03         0.96 o                         
  -4   9   9          0.00          0.85         1.31 o                         
  -3   9   9        169.07        163.54         3.29 o                         
  -2   9   9        185.90        177.30         3.43 o                         
  -1   9   9         15.06         15.10         1.47 o                         
   0   9   9          3.01          1.39         0.91 o                         
   1   9   9          0.60          0.84         0.91 o                         
   2   9   9          0.03          1.08         1.19 o                         
   3   9   9          2.65          2.89         1.13 o                         
   4   9   9          3.44          6.03         1.53 o                         
   5   9   9          1.52          5.69         1.92 o                         
   6   9   9          0.12          1.43         1.75 o                         
  -8  10   9          0.18         -0.59         1.34 o                         
  -7  10   9          0.00         -0.52         1.28 o                         
  -6  10   9          2.15          2.09         1.39 o                         
  -5  10   9          6.92         10.12         1.29 o                         
  -4  10   9         25.26         20.55         1.63 o                         
  -3  10   9          4.87          7.23         1.45 o                         
  -2  10   9          0.44          1.86         1.02 o                         
  -1  10   9         28.57         26.60         1.73 o                         
   0  10   9          4.73          3.42         0.92 o                         
   1  10   9          8.06         12.31         1.36 o                         
   2  10   9         63.15         58.60         2.71 o                         
   3  10   9          4.20          4.95         1.26 o                         
   4  10   9          0.01          4.68         2.01 o                         
   5  10   9          0.01          6.67         2.66 o                         
   6  10   9          5.35          8.07         1.97 o                         
  -8  11   9         13.64         13.93         3.81 o                         
  -7  11   9          8.04          8.82         1.35 o                         
  -6  11   9          0.00          0.00         1.29 o                         
  -5  11   9          2.48          3.65         1.15 o                         
  -4  11   9         39.37         35.56         1.98 o                         
  -3  11   9         48.24         47.44         1.88 o                         
  -2  11   9          2.70          0.85         1.18 o                         
  -1  11   9          0.05          0.15         0.99 o                         
   0  11   9         25.12         30.15         1.38 o                         
   1  11   9          1.88          2.17         0.96 o                         
   2  11   9          8.64         11.54         1.21 o                         
   3  11   9          5.75          6.49         1.68 o                         
   4  11   9         14.61         19.27         2.64 o                         
   5  11   9         11.23         11.74         2.59 o                         
  -7  12   9         37.67         31.21         1.78 o                         
  -6  12   9          0.59          1.61         1.56 o                         
  -5  12   9          4.00          4.83         1.32 o                         
  -4  12   9          3.16          3.21         1.58 o                         
  -3  12   9          0.22         -0.15         1.14 o                         
  -2  12   9         22.01         25.07         1.47 o                         
  -1  12   9          6.04          5.98         1.01 o                         
   0  12   9          1.12          1.15         0.93 o                         
   1  12   9         17.30         15.88         1.42 o                         
   2  12   9         15.99         16.92         1.67 o                         
   3  12   9         54.37         60.58         2.79 o                         
   4  12   9         48.92         40.44         2.82 o                         
   5  12   9          0.18          1.47         2.09 o                         
  -7  13   9          0.68          0.13         1.41 o                         
  -6  13   9          0.67          0.33         1.78 o                         
  -5  13   9         19.04         19.72         1.53 o                         
  -4  13   9          0.37         -1.31         1.53 o                         
  -3  13   9         16.75         17.04         1.62 o                         
  -2  13   9         21.55         23.79         1.47 o                         
  -1  13   9         53.56         49.93         2.03 o                         
   0  13   9          1.15          3.72         1.43 o                         
   1  13   9          2.83          1.44         1.18 o                         
   2  13   9          7.37          8.92         1.68 o                         
   3  13   9          0.04          1.63         1.98 o                         
   4  13   9         37.97         35.01         2.99 o                         
  -6  14   9          4.48          3.79         1.64 o                         
  -5  14   9          6.72          5.53         1.15 o                         
  -4  14   9         11.50         15.97         2.53 o                         
  -3  14   9          0.40          0.54         1.46 o                         
  -2  14   9          0.19          2.70         1.17 o                         
  -1  14   9         26.96         30.09         1.74 o                         
   0  14   9         45.76         46.50         2.02 o                         
   1  14   9          3.48          1.12         1.18 o                         
   2  14   9          0.93         -0.14         1.31 o                         
   3  14   9          2.63          1.99         2.50 o                         
   4  14   9          8.59         11.34         1.79 o                         
  -5  15   9          0.16         -0.96         0.95 o                         
  -4  15   9          5.04          8.02         2.11 o                         
  -3  15   9          1.79          0.31         1.37 o                         
  -2  15   9          2.49          4.15         1.64 o                         
  -1  15   9          0.18          0.76         1.66 o                         
   0  15   9          1.45          4.97         1.40 o                         
   1  15   9          3.95          3.19         1.22 o                         
   2  15   9         28.06         32.67         2.37 o                         
   3  15   9         39.04         44.27         3.60 o                         
  -4  16   9          8.01          7.30         1.45 o                         
  -3  16   9         11.65         10.02         1.30 o                         
  -2  16   9          0.91          1.54         1.12 o                         
  -1  16   9          1.57          2.41         1.09 o                         
   0  16   9          3.96          6.68         1.59 o                         
   1  16   9          1.79          4.31         1.73 o                         
   2  16   9         11.30         14.40         2.11 o                         
  -3  17   9          3.69          3.05         1.01 o                         
  -2  17   9          0.06          0.94         1.07 o                         
  -1  17   9          2.02         -0.02         1.39 o                         
   0  17   9          0.75         -1.00         1.44 o                         
   1  17   9          3.74          3.65         1.32 o                         
  -8   0  10         22.85         19.33         2.46 o                         
  -6   0  10         97.24         83.78         6.29 o                         
  -4   0  10         10.04          6.13         1.78 o                         
  -2   0  10         41.09         49.02         3.55 o                         
   0   0  10         44.79         34.10         3.38 o                         
   2   0  10         16.82         14.45         3.60 o                         
   4   0  10        197.35        211.36         5.02 o                         
   6   0  10          2.96          1.69         2.54 o                         
  -8   1  10          1.33         -0.86         1.35 o                         
  -7   1  10          4.61          5.25         1.47 o                         
  -6   1  10          0.88         -0.60         1.34 o                         
  -5   1  10          7.32          3.69         1.33 o                         
  -4   1  10         29.96         25.49         2.23 o                         
  -3   1  10          0.59         -1.25         0.96 o                         
  -2   1  10          8.68         11.24         1.19 o                         
  -1   1  10         25.73         29.80         2.75 o                         
   0   1  10         42.55         40.43         2.17 o                         
   1   1  10         22.69         24.30         1.83 o                         
   2   1  10         18.13         15.98         1.19 o                         
   3   1  10          4.34          4.02         1.03 o                         
   4   1  10          7.72         10.96         1.14 o                         
   5   1  10         12.00          9.93         1.70 o                         
   6   1  10          0.04         -3.38         1.69 o                         
  -8   2  10          6.17          3.22         1.63 o                         
  -7   2  10          1.71          1.64         1.31 o                         
  -6   2  10          0.82          0.24         1.11 o                         
  -5   2  10          0.09         -0.63         0.96 o                         
  -4   2  10          7.09          3.44         1.03 o                         
  -3   2  10          0.38         -0.71         1.49 o                         
  -2   2  10         23.39         20.06         1.48 o                         
  -1   2  10         15.39         14.90         1.33 o                         
   0   2  10         16.04         16.91         1.62 o                         
   1   2  10          2.12          2.88         1.37 o                         
   3   2  10         11.97         11.17         1.01 o                         
   4   2  10          0.11          1.87         1.17 o                         
   5   2  10          9.75          8.96         1.56 o                         
   6   2  10          0.04         -3.38         1.69 o                         
  -8   3  10         15.75         20.01         1.73 o                         
  -7   3  10         21.90         26.46         1.76 o                         
  -6   3  10          1.57         -0.18         0.98 o                         
  -5   3  10         11.62          8.82         1.32 o                         
  -4   3  10          0.15         -1.89         1.10 o                         
  -3   3  10         14.53         15.09         1.31 o                         
  -2   3  10         55.33         57.30         2.81 o                         
  -1   3  10          1.37          1.13         1.15 o                         
   0   3  10         22.41         23.93         1.67 o                         
   1   3  10         23.43         27.26         2.64 o                         
   2   3  10          2.79          4.76         3.08 o                         
   3   3  10          5.74          4.12         1.95 o                         
   4   3  10         13.74         12.45         1.53 o                         
   5   3  10          3.97          5.37         1.49 o                         
   6   3  10          0.35         -1.12         2.13 o                         
  -8   4  10          4.07          3.98         1.58 o                         
  -7   4  10          3.86          5.97         1.32 o                         
  -6   4  10          7.15          9.57         1.34 o                         
  -5   4  10         16.15         18.44         1.53 o                         
  -4   4  10          4.42          2.51         1.23 o                         
  -3   4  10          3.16          3.05         1.00 o                         
  -2   4  10         30.58         33.78         2.50 o                         
  -1   4  10          4.52          6.10         1.39 o                         
   0   4  10         10.12         14.18         2.51 o                         
   1   4  10         23.17         20.25         1.67 o                         
   2   4  10          2.62          3.15         1.54 o                         
   3   4  10          8.65          9.25         2.04 o                         
   4   4  10          1.65          2.58         1.67 o                         
   5   4  10         13.93         15.53         1.99 o                         
   6   4  10          2.19          2.02         2.03 o                         
  -8   5  10          5.55          6.31         1.54 o                         
  -7   5  10         13.21         15.68         1.66 o                         
  -6   5  10          2.39          1.78         1.16 o                         
  -5   5  10         26.40         28.97         2.05 o                         
  -4   5  10         46.40         59.37         3.12 o                         
  -3   5  10          7.71          7.86         1.22 o                         
  -2   5  10          0.75          2.20         1.25 o                         
  -1   5  10          0.63          2.08         1.39 o                         
   0   5  10         18.97         21.10         1.59 o                         
   1   5  10         13.71         14.80         1.78 o                         
   2   5  10          2.47          4.87         1.54 o                         
   3   5  10          2.47          4.08         1.50 o                         
   4   5  10          2.16          5.57         1.56 o                         
   5   5  10          2.15          2.17         1.69 o                         
   6   5  10          3.41          2.35         1.75 o                         
  -8   6  10         11.71         14.86         1.73 o                         
  -7   6  10          0.70          4.65         1.35 o                         
  -6   6  10          6.72          7.64         1.56 o                         
  -5   6  10          8.17          7.10         1.66 o                         
  -4   6  10         25.01         25.51         1.84 o                         
  -3   6  10         28.02         28.73         1.98 o                         
  -2   6  10        116.31        100.59         7.30 o                         
  -1   6  10          1.22          1.13         1.53 o                         
   0   6  10         14.13         11.29         1.46 o                         
   1   6  10         10.29         11.32         1.24 o                         
   2   6  10          9.40          9.34         1.43 o                         
   3   6  10          0.32         -0.61         1.05 o                         
   4   6  10          0.58          1.69         1.30 o                         
   5   6  10          0.96          3.04         1.83 o                         
   6   6  10         26.69         32.88         3.72 o                         
  -8   7  10          0.07          4.24         2.03 o                         
  -7   7  10          0.01          1.70         1.50 o                         
  -6   7  10         17.58         20.48         1.76 o                         
  -5   7  10          9.82          7.51         1.97 o                         
  -4   7  10         15.78         16.77         1.88 o                         
  -3   7  10         55.39         48.86         3.85 o                         
  -2   7  10         15.10         19.01         1.81 o                         
  -1   7  10          0.76          0.20         1.19 o                         
   0   7  10          0.10         -1.11         1.37 o                         
   1   7  10          8.46          7.42         1.24 o                         
   2   7  10         28.84         31.04         1.83 o                         
   3   7  10          0.14          0.20         1.15 o                         
   4   7  10          2.37          4.07         1.85 o                         
   5   7  10         11.39         17.35         2.12 o                         
  -7   8  10         12.24          9.89         1.88 o                         
  -6   8  10          9.20         11.20         1.58 o                         
  -5   8  10         31.82         32.40         2.60 o                         
  -4   8  10          0.20          3.22         1.87 o                         
  -3   8  10         16.07         20.60         1.53 o                         
  -2   8  10        201.67        192.64         4.69 o                         
  -1   8  10         14.66         12.22         4.10 o                         
   0   8  10          1.34         -0.62         1.24 o                         
   1   8  10          3.53          2.88         1.12 o                         
   2   8  10          3.56          7.93         1.26 o                         
   3   8  10          2.81          3.86         1.26 o                         
   4   8  10          0.09          0.69         1.77 o                         
   5   8  10          3.73          4.83         1.90 o                         
  -7   9  10          1.28          1.12         1.70 o                         
  -6   9  10          0.96          0.64         1.54 o                         
  -5   9  10         14.62         21.10         2.33 o                         
  -4   9  10        158.58        158.10         3.59 o                         
  -3   9  10         23.87         27.78         2.05 o                         
  -2   9  10         21.73         23.00         1.60 o                         
  -1   9  10          4.85          0.77         1.45 o                         
   0   9  10          3.26          2.47         1.10 o                         
   1   9  10          1.45          2.23         1.09 o                         
   2   9  10         58.74         52.00         2.64 o                         
   3   9  10          0.80          1.13         1.42 o                         
   4   9  10          1.35          4.63         1.84 o                         
   5   9  10          0.74          1.13         1.65 o                         
  -7  10  10         15.56         15.03         1.92 o                         
  -6  10  10         15.15         13.79         1.51 o                         
  -5  10  10          5.51          4.03         1.75 o                         
  -4  10  10         63.17         77.45         3.65 o                         
  -3  10  10         27.44         22.76         1.70 o                         
  -2  10  10         40.00         27.07         2.56 o                         
  -1  10  10          4.06          2.06         1.69 o                         
   0  10  10          4.60          5.54         1.29 o                         
   1  10  10          4.02          6.15         1.55 o                         
   2  10  10          0.20          0.88         1.36 o                         
   3  10  10          0.04          0.85         1.67 o                         
   4  10  10          0.10         -2.15         1.74 o                         
  -6  11  10         42.71         41.76         2.27 o                         
  -5  11  10         11.84         13.31         1.85 o                         
  -4  11  10          9.44         13.28         1.77 o                         
  -3  11  10          9.37         10.79         1.41 o                         
  -2  11  10         71.78         66.43         2.23 o                         
  -1  11  10         19.70         16.09         1.44 o                         
   0  11  10         33.69         33.90         2.02 o                         
   1  11  10          0.94         -0.10         1.36 o                         
   2  11  10          0.63         -1.70         1.44 o                         
   3  11  10          2.07         -0.38         1.83 o                         
   4  11  10          0.15         -1.24         1.73 o                         
  -6  12  10          2.96          2.66         1.32 o                         
  -5  12  10          0.69          1.18         1.80 o                         
  -4  12  10          0.13          1.89         1.64 o                         
  -3  12  10         39.58         42.90         2.32 o                         
  -2  12  10          2.03          4.14         1.31 o                         
  -1  12  10          0.75         -1.21         1.20 o                         
   0  12  10          3.96          8.33         2.20 o                         
   1  12  10          0.92         -1.27         1.46 o                         
   2  12  10          2.78          3.72         1.51 o                         
   3  12  10          8.38          6.84         1.58 o                         
  -5  13  10          7.55         10.01         1.39 o                         
  -4  13  10         13.58         13.97         1.75 o                         
  -3  13  10          1.52          2.10         1.47 o                         
  -2  13  10         19.44         18.47         1.57 o                         
  -1  13  10         25.96         24.62         1.71 o                         
   0  13  10          7.10          9.13         1.58 o                         
   1  13  10          4.95          5.96         1.53 o                         
   2  13  10          0.16          0.78         1.46 o                         
   3  13  10          3.06         -0.14         3.03 o                         
  -4  14  10          0.52          0.71         1.28 o                         
  -3  14  10          3.85          2.37         1.29 o                         
  -2  14  10          4.80          6.06         2.09 o                         
  -1  14  10          7.96          8.45         1.34 o                         
   0  14  10          0.60         -0.24         1.31 o                         
   1  14  10          0.09          0.77         1.40 o                         
   2  14  10          0.34         -0.09         1.40 o                         
  -3  15  10          0.14         -2.54         3.38 o                         
  -2  15  10         11.37         13.97         1.41 o                         
  -1  15  10          0.02          4.16         2.85 o                         
   0  15  10         13.26         17.76         1.87 o                         
  -7   0  11         13.03         11.43         5.19 o                         
  -5   0  11          0.49          0.42         2.39 o                         
  -3   0  11          5.51          7.52         3.20 o                         
  -1   0  11        263.22        253.51         7.52 o                         
   1   0  11         18.69         15.98         1.90 o                         
   3   0  11         77.62         88.64         3.23 o                         
   5   0  11         35.32         33.42         3.38 o                         
  -7   1  11          2.09          2.45         2.03 o                         
  -6   1  11         12.82         10.05         1.84 o                         
  -5   1  11         22.45         16.84         2.22 o                         
  -4   1  11          0.00         -1.01         1.40 o                         
  -3   1  11          1.06          0.99         2.22 o                         
  -2   1  11          5.90          8.12         2.26 o                         
  -1   1  11          1.88          5.25         1.02 o                         
   0   1  11          3.14          3.55         1.32 o                         
   1   1  11          2.86          3.70         1.27 o                         
   2   1  11          0.34          3.95         1.28 o                         
   3   1  11        140.89        138.04         2.97 o                         
   4   1  11         45.63         50.51         2.28 o                         
   5   1  11          0.03         -1.14         1.42 o                         
  -7   2  11          1.77          4.13         1.80 o                         
  -6   2  11          2.25          0.58         1.61 o                         
  -5   2  11          4.29          4.74         1.98 o                         
  -4   2  11         18.14         16.34         1.62 o                         
  -3   2  11          8.09          8.25         1.59 o                         
  -2   2  11          1.71          2.60         1.14 o                         
  -1   2  11          5.64          7.07         1.24 o                         
   0   2  11          0.04          0.12         1.16 o                         
   1   2  11          0.05         -0.79         1.42 o                         
   2   2  11          6.95          5.43         1.63 o                         
   3   2  11          2.14          4.48         1.84 o                         
   4   2  11          0.02          1.00         1.62 o                         
  -7   3  11          1.82          2.69         1.76 o                         
  -6   3  11          9.02          8.54         1.20 o                         
  -5   3  11          0.02         -0.05         1.26 o                         
  -4   3  11          7.65         10.44         1.65 o                         
  -3   3  11          2.39          1.84         1.31 o                         
  -2   3  11         54.15         70.60         3.38 o                         
  -1   3  11          0.98          0.04         1.27 o                         
   0   3  11          8.18          7.69         1.46 o                         
   1   3  11          0.23          1.65         1.28 o                         
   2   3  11         13.30          8.85         1.71 o                         
   3   3  11         25.78         28.38         2.14 o                         
   4   3  11         25.97         26.80         2.35 o                         
  -7   4  11          0.27          2.12         1.36 o                         
  -6   4  11          1.24          0.76         1.29 o                         
  -5   4  11         11.17         13.91         2.46 o                         
  -4   4  11          0.06          3.10         2.42 o                         
  -3   4  11          0.21         -0.25         1.46 o                         
  -2   4  11          5.98          5.49         1.31 o                         
  -1   4  11         18.14         18.38         1.64 o                         
   0   4  11          0.59          0.82         1.77 o                         
   1   4  11          0.35          0.71         2.26 o                         
   2   4  11          4.53          5.04         1.86 o                         
   3   4  11          0.46          2.82         1.71 o                         
   4   4  11          1.58          3.73         1.78 o                         
  -7   5  11         32.20         31.27         2.05 o                         
  -6   5  11         13.15         14.55         2.07 o                         
  -5   5  11         42.50         47.10         2.82 o                         
  -4   5  11          5.04          5.67         1.61 o                         
  -3   5  11         13.28         13.76         1.71 o                         
  -2   5  11         32.94         30.39         2.61 o                         
  -1   5  11          3.69          2.78         1.46 o                         
   0   5  11          7.84          6.01         1.74 o                         
   1   5  11         17.38         17.66         2.22 o                         
   2   5  11          4.66          4.76         1.67 o                         
   3   5  11          8.14          7.46         2.73 o                         
   4   5  11          5.65          6.17         1.86 o                         
  -6   6  11          4.90          4.73         1.82 o                         
  -5   6  11          7.67         10.07         2.14 o                         
  -4   6  11         36.63         35.37         2.35 o                         
  -3   6  11         51.53         58.00         4.35 o                         
  -2   6  11         30.17         29.56         3.60 o                         
  -1   6  11          0.01         -0.65         1.95 o                         
   0   6  11          0.08          1.80         1.82 o                         
   1   6  11          2.17          1.48         1.67 o                         
   2   6  11         12.11         11.36         2.38 o                         
   3   6  11          0.01          2.54         2.19 o                         
   4   6  11          2.22          3.76         1.67 o                         
  -6   7  11          4.12          2.74         2.05 o                         
  -5   7  11          0.02         -1.00         1.63 o                         
  -4   7  11          0.77          4.14         1.72 o                         
  -3   7  11         40.56         41.63         4.40 o                         
  -2   7  11          0.34         -0.97         2.22 o                         
  -1   7  11          0.01         -1.63         3.60 o                         
   0   7  11          4.54          3.10         1.85 o                         
   1   7  11         15.62         14.64         1.73 o                         
   2   7  11          1.90          3.67         1.58 o                         
   3   7  11          0.20         -1.35         1.46 o                         
  -6   8  11          2.90          3.23         1.81 o                         
  -5   8  11          0.13         -0.69         2.07 o                         
  -4   8  11         31.24         43.69         4.20 o                         
  -3   8  11         93.24         91.73         7.26 o                         
  -2   8  11          0.03          3.38         1.79 o                         
  -1   8  11          2.53          1.81         1.49 o                         
   0   8  11          0.23         -0.93         1.64 o                         
   1   8  11         11.06          8.77         1.52 o                         
   2   8  11          6.42         10.72         2.85 o                         
   3   8  11         11.32         16.02         1.97 o                         
  -5   9  11          0.46          0.95         1.58 o                         
  -4   9  11         15.19         17.38         1.93 o                         
  -3   9  11         52.58         47.26         4.23 o                         
  -2   9  11          0.06         -0.48         2.50 o                         
  -1   9  11          0.69         -2.89         1.44 o                         
   0   9  11          1.98          0.03         1.95 o                         
   1   9  11        100.17        106.27         3.61 o                         
   2   9  11          0.97          2.46         1.76 o                         
   3   9  11         11.56         12.95         2.04 o                         
  -5  10  11          2.22          1.04         1.51 o                         
  -4  10  11          3.69          1.32         1.63 o                         
  -3  10  11         87.33         82.66         3.65 o                         
  -2  10  11          0.55         -0.50         1.46 o                         
  -1  10  11          0.97         -0.58         1.33 o                         
   0  10  11          0.33         -1.18         1.46 o                         
   1  10  11          2.41          3.51         1.46 o                         
   2  10  11          1.96          1.38         1.62 o                         
  -4  11  11          0.21          2.00         1.39 o                         
  -3  11  11          2.22          4.01         1.47 o                         
  -2  11  11         28.54         25.71         1.97 o                         
  -1  11  11          0.88         -1.76         1.36 o                         
   0  11  11          6.30         12.34         1.58 o                         
   1  11  11          2.33          2.39         1.54 o                         
  -3  12  11          1.68          1.28         1.74 o                         
  -2  12  11          6.72          6.84         1.55 o                         
  -1  12  11          0.01          0.84         1.40 o                         
   0  12  11          5.18          6.24         1.60 o                         
  -4   0  12          2.10          1.34         4.85 o                         
  -2   0  12         55.63         51.93         3.85 o                         
   0   0  12          9.44         14.38         3.38 o                         
   2   0  12         10.41         20.77         2.69 o                         
  -5   1  12          1.15         -1.61         1.52 o                         
  -4   1  12          0.75          0.47         2.09 o                         
  -3   1  12          5.23          4.17         2.63 o                         
  -2   1  12          2.51          7.21         2.38 o                         
  -1   1  12          2.18          4.15         1.72 o                         
   0   1  12         33.85         41.00         2.72 o                         
   1   1  12          4.08          2.49         1.49 o                         
   2   1  12          0.54          0.40         1.30 o                         
  -5   2  12          6.90          4.27         2.03 o                         
  -4   2  12          1.32          2.43         2.25 o                         
  -3   2  12          0.07          0.07         1.66 o                         
  -2   2  12          9.66         13.70         2.00 o                         
  -1   2  12          0.50          1.32         3.05 o                         
   0   2  12          5.62          6.66         1.27 o                         
   1   2  12          7.48          8.62         1.46 o                         
   2   2  12         24.37         28.90         2.10 o                         
  -5   3  12          2.23          4.18         2.18 o                         
  -4   3  12         16.06         14.31         2.44 o                         
  -3   3  12          1.25         -0.74         1.12 o                         
  -2   3  12          0.02          0.43         1.14 o                         
  -1   3  12          4.31          8.12         2.14 o                         
   0   3  12         26.84         25.58         2.09 o                         
   1   3  12         10.00         13.47         1.67 o                         
   2   3  12          1.97          1.49         1.67 o                         
  -5   4  12          0.44          0.58         1.75 o                         
  -4   4  12          0.03         -0.36         1.30 o                         
  -3   4  12          0.19          2.22         1.30 o                         
  -2   4  12          0.14         -0.02         1.46 o                         
  -1   4  12          3.62          4.55         1.97 o                         
   0   4  12         23.01         23.61         2.53 o                         
   1   4  12         23.53         27.36         2.51 o                         
   2   4  12          3.24          4.95         1.78 o                         
  -4   5  12          2.97          4.48         2.75 o                         
  -3   5  12         27.25         25.15         2.07 o                         
  -2   5  12         22.72         24.29         2.14 o                         
  -1   5  12          3.30          2.67         3.81 o                         
   1   5  12          0.00         -2.33         2.39 o                         
  -4   6  12         10.15         16.76         2.30 o                         
  -3   6  12          9.62          9.91         1.85 o                         
  -2   6  12          6.28          2.83         1.72 o                         
  -1   6  12          0.50         -3.64         1.93 o                         
   0   6  12          5.50          3.18         2.02 o                         
   1   6  12         10.95         15.11         2.83 o                         
  -3   7  12          2.19          4.40         1.83 o                         
  -2   7  12          0.09         -0.98         1.93 o                         
  -1   7  12          6.04          8.02         2.50 o                         
   0   7  12          0.51         -1.97         1.83 o                         
  -2   8  12          1.39         -0.35         1.72 o                         
  -1   8  12          1.61          2.91         1.97 o                         
                                                                                
